# Supplementary material for: Meta-Analysis of Altered Gut Microbiota Reveals Microbial and Metabolic Biomarkers for Colorectal Cancer
Source: Microbiol Spectr. 2022 Jun 29;10(4):e00013-22. doi: 10.1128/spectrum.00013-22 (PMC9431300; doi:10.1128/spectrum.00013-22)
Supplement: Supplemental file 1 — Data Set S1. Download spectrum.00013-22-s0002.xlsx, XLSX file, 0.03 MB [file spectrum.00013-22-s0002.xlsx]

## Sheet: ReadMe
Sheet name (dataset accession)	Description of geographic region
PRJEB10878	China
PRJEB12449	USA
ERP005534	France
Note: read count after preprocessing the data, removed low quality reads and human contamination reads

## Sheet: PRJEB10878
Samples (Forward/reverse reads)	No. of reads
ERR1018185_1	30374535
ERR1018185_2	30374535
ERR1018186_1	26426587
ERR1018186_2	26426587
ERR1018187_1	29936045
ERR1018187_2	29936045
ERR1018188_1	27880618
ERR1018188_2	27880618
ERR1018189_1	32217231
ERR1018189_2	32217231
ERR1018190_1	26051032
ERR1018190_2	26051032
ERR1018191_1	31227834
ERR1018191_2	31227834
ERR1018192_1	30035887
ERR1018192_2	30035887
ERR1018193_1	30614508
ERR1018193_2	30614508
ERR1018194_1	30736010
ERR1018194_2	30736010
ERR1018195_1	32082007
ERR1018195_2	32082007
ERR1018196_1	33075265
ERR1018196_2	33075265
ERR1018197_1	30037389
ERR1018197_2	30037389
ERR1018198_1	28675083
ERR1018198_2	28675083
ERR1018199_1	14483438
ERR1018199_2	14483438
ERR1018200_1	29272352
ERR1018200_2	29272352
ERR1018201_1	28292345
ERR1018201_2	28292345
ERR1018202_1	25644943
ERR1018202_2	25644943
ERR1018203_1	27058207
ERR1018203_2	27058207
ERR1018204_1	28319367
ERR1018204_2	28319367
ERR1018205_1	28515861
ERR1018205_2	28515861
ERR1018206_1	31128867
ERR1018206_2	31128867
ERR1018207_1	22747645
ERR1018207_2	22747645
ERR1018208_1	29409981
ERR1018208_2	29409981
ERR1018209_1	28067142
ERR1018209_2	28067142
ERR1018210_1	30410121
ERR1018210_2	30410121
ERR1018211_1	30967998
ERR1018211_2	30967998
ERR1018212_1	29832644
ERR1018212_2	29832644
ERR1018213_1	28737631
ERR1018213_2	28737631
ERR1018214_1	31174321
ERR1018214_2	31174321
ERR1018215_1	35808449
ERR1018215_2	35808449
ERR1018216_1	23512574
ERR1018216_2	23512574
ERR1018217_1	31664957
ERR1018217_2	31664957
ERR1018218_1	31158203
ERR1018218_2	31158203
ERR1018219_1	36185139
ERR1018219_2	36185139
ERR1018220_1	34079836
ERR1018220_2	34079836
ERR1018221_1	30569444
ERR1018221_2	30569444
ERR1018222_1	28517437
ERR1018222_2	28517437
ERR1018223_1	30665660
ERR1018223_2	30665660
ERR1018224_1	25154319
ERR1018224_2	25154319
ERR1018225_1	21599850
ERR1018225_2	21599850
ERR1018226_1	34217253
ERR1018226_2	34217253
ERR1018227_1	36129639
ERR1018227_2	36129639
ERR1018228_1	31284674
ERR1018228_2	31284674
ERR1018229_1	29268592
ERR1018229_2	29268592
ERR1018230_1	29991064
ERR1018230_2	29991064
ERR1018231_1	26813646
ERR1018231_2	26813646
ERR1018232_1	33031577
ERR1018232_2	33031577
ERR1018233_1	35214457
ERR1018233_2	35214457
ERR1018234_1	30808636
ERR1018234_2	30808636
ERR1018235_1	34235898
ERR1018235_2	34235898
ERR1018236_1	34767059
ERR1018236_2	34767059
ERR1018237_1	34001696
ERR1018237_2	34001696
ERR1018238_1	36038650
ERR1018238_2	36038650
ERR1018239_1	29577610
ERR1018239_2	29577610
ERR1018240_1	33739244
ERR1018240_2	33739244
ERR1018241_1	33626169
ERR1018241_2	33626169
ERR1018242_1	31921861
ERR1018242_2	31921861
ERR1018243_1	31904039
ERR1018243_2	31904039
ERR1018244_1	30257024
ERR1018244_2	30257024
ERR1018245_1	26348645
ERR1018245_2	26348645
ERR1018246_1	26394461
ERR1018246_2	26394461
ERR1018247_1	28557180
ERR1018247_2	28557180
ERR1018248_1	29295627
ERR1018248_2	29295627
ERR1018249_1	24846889
ERR1018249_2	24846889
ERR1018250_1	23762161
ERR1018250_2	23762161
ERR1018251_1	27749684
ERR1018251_2	27749684
ERR1018252_1	23156702
ERR1018252_2	23156702
ERR1018253_1	24245217
ERR1018253_2	24245217
ERR1018254_1	28353519
ERR1018254_2	28353519
ERR1018255_1	22008689
ERR1018255_2	22008689
ERR1018256_1	22452076
ERR1018256_2	22452076
ERR1018257_1	30796945
ERR1018257_2	30796945
ERR1018258_1	28981138
ERR1018258_2	28981138
ERR1018259_1	28280897
ERR1018259_2	28280897
ERR1018260_1	30977727
ERR1018260_2	30977727
ERR1018261_1	27160623
ERR1018261_2	27160623
ERR1018262_1	38631693
ERR1018262_2	38631693
ERR1018263_1	27789343
ERR1018263_2	27789343
ERR1018264_1	29518459
ERR1018264_2	29518459
ERR1018265_1	31391883
ERR1018265_2	31391883
ERR1018266_1	30987246
ERR1018266_2	30987246
ERR1018267_1	25735880
ERR1018267_2	25735880
ERR1018268_1	29182331
ERR1018268_2	29182331
ERR1018269_1	30338099
ERR1018269_2	30338099
ERR1018270_1	31670528
ERR1018270_2	31670528
ERR1018271_1	27594881
ERR1018271_2	27594881
ERR1018272_1	30125591
ERR1018272_2	30125591
ERR1018273_1	31464350
ERR1018273_2	31464350
ERR1018274_1	31640039
ERR1018274_2	31640039
ERR1018275_1	21608823
ERR1018275_2	21608823
ERR1018276_1	22094117
ERR1018276_2	22094117
ERR1018277_1	30335469
ERR1018277_2	30335469
ERR1018278_1	31661196
ERR1018278_2	31661196
ERR1018279_1	31890650
ERR1018279_2	31890650
ERR1018280_1	32566310
ERR1018280_2	32566310
ERR1018281_1	26068235
ERR1018281_2	26068235
ERR1018282_1	28451054
ERR1018282_2	28451054
ERR1018283_1	25622774
ERR1018283_2	25622774
ERR1018284_1	25905774
ERR1018284_2	25905774
ERR1018285_1	31073215
ERR1018285_2	31073215
ERR1018286_1	27860374
ERR1018286_2	27860374
ERR1018287_1	18444086
ERR1018287_2	18444086
ERR1018288_1	19465834
ERR1018288_2	19465834
ERR1018289_1	17512660
ERR1018289_2	17512660
ERR1018290_1	19114323
ERR1018290_2	19114323
ERR1018291_1	19210042
ERR1018291_2	19210042
ERR1018292_1	18172685
ERR1018292_2	18172685
ERR1018293_1	18511114
ERR1018293_2	18511114
ERR1018294_1	20203136
ERR1018294_2	20203136
ERR1018295_1	21210594
ERR1018295_2	21210594
ERR1018296_1	5207899
ERR1018296_2	5207899
ERR1018297_1	24143101
ERR1018297_2	24143101
ERR1018298_1	18813384
ERR1018298_2	18813384
ERR1018299_1	25233045
ERR1018299_2	25233045
ERR1018300_1	20117317
ERR1018300_2	20117317
ERR1018301_1	22163428
ERR1018301_2	22163428
ERR1018302_1	32708982
ERR1018302_2	32708982
ERR1018303_1	28657468
ERR1018303_2	28657468
ERR1018304_1	29520565
ERR1018304_2	29520565
ERR1018305_1	29258875
ERR1018305_2	29258875
ERR1018306_1	24677790
ERR1018306_2	24677790
ERR1018307_1	25535036
ERR1018307_2	25535036
ERR1018308_1	29039983
ERR1018308_2	29039983
ERR1018309_1	28609633
ERR1018309_2	28609633
ERR1018310_1	33092578
ERR1018310_2	33092578
ERR1018311_1	29394627
ERR1018311_2	29394627
ERR1018312_1	31669929
ERR1018312_2	31669929

## Sheet: PRJEB12449
Samples (Forward/reverse reads)	No. of reads
SAMEA3879500_1	32288663
SAMEA3879500_2	32288663
SAMEA3879501_1	20763848
SAMEA3879501_2	20763848
SAMEA3879502_1	28862454
SAMEA3879502_2	28862454
SAMEA3879503_1	26023316
SAMEA3879503_2	26023316
SAMEA3879504_1	36563089
SAMEA3879504_2	36563089
SAMEA3879505_1	31505778
SAMEA3879505_2	31505778
SAMEA3879506_1	31916085
SAMEA3879506_2	31916085
SAMEA3879507_1	30157158
SAMEA3879507_2	30157158
SAMEA3879508_1	23438492
SAMEA3879508_2	23438492
SAMEA3879509_1	31120172
SAMEA3879509_2	31120172
SAMEA3879510_1	35260388
SAMEA3879510_2	35260388
SAMEA3879511_1	17537846
SAMEA3879511_2	17537846
SAMEA3879512_1	31454530
SAMEA3879512_2	31454530
SAMEA3879513_1	25399012
SAMEA3879513_2	25399012
SAMEA3879514_1	19854216
SAMEA3879514_2	19854216
SAMEA3879515_1	1710701
SAMEA3879515_2	1710701
SAMEA3879516_1	41272365
SAMEA3879516_2	41272365
SAMEA3879517_1	35288827
SAMEA3879517_2	35288827
SAMEA3879518_1	33752337
SAMEA3879518_2	33752337
SAMEA3879519_1	22342072
SAMEA3879519_2	22342072
SAMEA3879520_1	22248721
SAMEA3879520_2	22248721
SAMEA3879521_1	26854481
SAMEA3879521_2	26854481
SAMEA3879522_1	23462443
SAMEA3879522_2	23462443
SAMEA3879523_1	20354705
SAMEA3879523_2	20354705
SAMEA3879524_1	32341960
SAMEA3879524_2	32341960
SAMEA3879525_1	31073215
SAMEA3879525_2	31073215
SAMEA3879526_1	21742848
SAMEA3879526_2	21742848
SAMEA3879527_1	32656571
SAMEA3879527_2	32656571
SAMEA3879528_1	43238741
SAMEA3879528_2	43238741
SAMEA3879529_1	32911875
SAMEA3879529_2	32911875
SAMEA3879530_1	29798429
SAMEA3879530_2	29798429
SAMEA3879531_1	22063916
SAMEA3879531_2	22063916
SAMEA3879532_1	31453634
SAMEA3879532_2	31453634
SAMEA3879533_1	33497545
SAMEA3879533_2	33497545
SAMEA3879534_1	30804639
SAMEA3879534_2	30804639
SAMEA3879535_1	31477609
SAMEA3879535_2	31477609
SAMEA3879536_1	37548396
SAMEA3879536_2	37548396
SAMEA3879537_1	25818676
SAMEA3879537_2	25818676
SAMEA3879538_1	34098870
SAMEA3879538_2	34098870
SAMEA3879539_1	46673383
SAMEA3879539_2	46673383
SAMEA3879540_1	36307174
SAMEA3879540_2	36307174
SAMEA3879541_1	28933768
SAMEA3879541_2	28933768
SAMEA3879542_1	29366671
SAMEA3879542_2	29366671
SAMEA3879543_1	34994080
SAMEA3879543_2	34994080
SAMEA3879544_1	21790151
SAMEA3879544_2	21790151
SAMEA3879545_1	19550334
SAMEA3879545_2	19550334
SAMEA3879546_1	24899452
SAMEA3879546_2	24899452
SAMEA3879547_1	33812600
SAMEA3879547_2	33812600
SAMEA3879548_1	34339853
SAMEA3879548_2	34339853
SAMEA3879549_1	34604591
SAMEA3879549_2	34604591
SAMEA3879550_1	34899414
SAMEA3879550_2	34899414
SAMEA3879551_1	28665093
SAMEA3879551_2	28665093
SAMEA3879552_1	30554711
SAMEA3879552_2	30554711
SAMEA3879553_1	34382219
SAMEA3879553_2	34382219
SAMEA3879554_1	21715978
SAMEA3879554_2	21715978
SAMEA3879555_1	21908096
SAMEA3879555_2	21908096
SAMEA3879556_1	35564416
SAMEA3879556_2	35564416
SAMEA3879557_1	39846709
SAMEA3879557_2	39846709
SAMEA3879558_1	20239870
SAMEA3879558_2	20239870
SAMEA3879559_1	29549381
SAMEA3879559_2	29549381
SAMEA3879560_1	45013502
SAMEA3879560_2	45013502
SAMEA3879561_1	33775554
SAMEA3879561_2	33775554
SAMEA3879562_1	32990194
SAMEA3879562_2	32990194
SAMEA3879563_1	37827405
SAMEA3879563_2	37827405
SAMEA3879564_1	35185806
SAMEA3879564_2	35185806
SAMEA3879565_1	25636159
SAMEA3879565_2	25636159
SAMEA3879566_1	28982669
SAMEA3879566_2	28982669
SAMEA3879567_1	34951386
SAMEA3879567_2	34951386
SAMEA3879568_1	35737796
SAMEA3879568_2	35737796
SAMEA3879569_1	30761232
SAMEA3879569_2	30761232
SAMEA3879570_1	33214372
SAMEA3879570_2	33214372
SAMEA3879571_1	30577560
SAMEA3879571_2	30577560
SAMEA3879572_1	31098337
SAMEA3879572_2	31098337
SAMEA3879573_1	22536938
SAMEA3879573_2	22536938
SAMEA3879574_1	36187676
SAMEA3879574_2	36187676
SAMEA3879575_1	30052288
SAMEA3879575_2	30052288
SAMEA3879576_1	33928318
SAMEA3879576_2	33928318
SAMEA3879577_1	40021834
SAMEA3879577_2	40021834
SAMEA3879578_1	37789348
SAMEA3879578_2	37789348
SAMEA3879579_1	34802629
SAMEA3879579_2	34802629
SAMEA3879580_1	38333746
SAMEA3879580_2	38333746
SAMEA3879581_1	22898797
SAMEA3879581_2	22898797
SAMEA3879582_1	24227203
SAMEA3879582_2	24227203
SAMEA3879583_1	31554458
SAMEA3879583_2	31554458
SAMEA3879584_1	39377871
SAMEA3879584_2	39377871
SAMEA3879585_1	35879207
SAMEA3879585_2	35879207
SAMEA3879586_1	36604014
SAMEA3879586_2	36604014
SAMEA3879587_1	35450153
SAMEA3879587_2	35450153
SAMEA3879588_1	29556915
SAMEA3879588_2	29556915
SAMEA3879589_1	30792383
SAMEA3879589_2	30792383
SAMEA3879590_1	40677641
SAMEA3879590_2	40677641
SAMEA3879591_1	29733746
SAMEA3879591_2	29733746
SAMEA3879592_1	36245812
SAMEA3879592_2	36245812
SAMEA3879593_1	35656033
SAMEA3879593_2	35656033
SAMEA3879594_1	31915883
SAMEA3879594_2	31915883
SAMEA3879595_1	19143463
SAMEA3879595_2	19143463
SAMEA3879596_1	26025502
SAMEA3879596_2	26025502
SAMEA3879597_1	37348281
SAMEA3879597_2	37348281
SAMEA3879598_1	36234753
SAMEA3879598_2	36234753
SAMEA3879599_1	67209777
SAMEA3879599_2	67209777
SAMEA3879600_1	18791287
SAMEA3879600_2	18791287
SAMEA3879601_1	37326254
SAMEA3879601_2	37326254
SAMEA3879602_1	30176578
SAMEA3879602_2	30176578
SAMEA3879603_1	33418965
SAMEA3879603_2	33418965
SAMEA3879604_1	30434995
SAMEA3879604_2	30434995
SAMEA3879605_1	33684343
SAMEA3879605_2	33684343
SAMEA3879606_1	33508112
SAMEA3879606_2	33508112
SAMEA3879607_1	25121271
SAMEA3879607_2	25121271
SAMEA3879608_1	49812434
SAMEA3879608_2	49812434
SAMEA3879609_1	28238429
SAMEA3879609_2	28238429

## Sheet: ERP005534
Samples (Forward/reverse reads)	No. of reads
SAMEA2466887_1	19440764
SAMEA2466887_2	19440764
SAMEA2466888_1	19329691
SAMEA2466888_2	19329691
SAMEA2466889_1	62925945
SAMEA2466889_2	62925945
SAMEA2466890_1	41279798
SAMEA2466890_2	41279798
SAMEA2466891_1	17337851
SAMEA2466891_2	17337851
SAMEA2466892_1	18261169
SAMEA2466892_2	18261169
SAMEA2466893_1	12933806
SAMEA2466893_2	12933806
SAMEA2466894_1	18276822
SAMEA2466894_2	18276822
SAMEA2466895_1	36205261
SAMEA2466895_2	36205261
SAMEA2466896_1	19307766
SAMEA2466896_2	19307766
SAMEA2466897_1	25019443
SAMEA2466897_2	25019443
SAMEA2466898_1	18112928
SAMEA2466898_2	18112928
SAMEA2466899_1	35840696
SAMEA2466899_2	35840696
SAMEA2466900_1	44183106
SAMEA2466900_2	44183106
SAMEA2466901_1	14999719
SAMEA2466901_2	14999719
SAMEA2466902_1	29841397
SAMEA2466902_2	29841397
SAMEA2466903_1	36157454
SAMEA2466903_2	36157454
SAMEA2466904_1	30537737
SAMEA2466904_2	30537737
SAMEA2466905_1	19930578
SAMEA2466905_2	19930578
SAMEA2466906_1	13594957
SAMEA2466906_2	13594957
SAMEA2466907_1	21601732
SAMEA2466907_2	21601732
SAMEA2466908_1	15677304
SAMEA2466908_2	15677304
SAMEA2466909_1	5952299
SAMEA2466909_2	5952299
SAMEA2466910_1	42358415
SAMEA2466910_2	42358415
SAMEA2466911_1	20262275
SAMEA2466911_2	20262275
SAMEA2466912_1	28854993
SAMEA2466912_2	28854993
SAMEA2466913_1	43574413
SAMEA2466913_2	43574413
SAMEA2466914_1	27257737
SAMEA2466914_2	27257737
SAMEA2466915_1	15598143
SAMEA2466915_2	15598143
SAMEA2466916_1	24505478
SAMEA2466916_2	24505478
SAMEA2466917_1	26950642
SAMEA2466917_2	26950642
SAMEA2466918_1	32162430
SAMEA2466918_2	32162430
SAMEA2466919_1	8467020
SAMEA2466919_2	8467020
SAMEA2466920_1	9842552
SAMEA2466920_2	9842552
SAMEA2466921_1	22786297
SAMEA2466921_2	22786297
SAMEA2466922_1	20099770
SAMEA2466922_2	20099770
SAMEA2466923_1	17750798
SAMEA2466923_2	17750798
SAMEA2466924_1	38304566
SAMEA2466924_2	38304566
SAMEA2466925_1	31948106
SAMEA2466925_2	31948106
SAMEA2466926_1	10891690
SAMEA2466926_2	10891690
SAMEA2466927_1	44032647
SAMEA2466927_2	44032647
SAMEA2466928_1	45032411
SAMEA2466928_2	45032411
SAMEA2466929_1	5647288
SAMEA2466929_2	5647288
SAMEA2466930_1	17432438
SAMEA2466930_2	17432438
SAMEA2466931_1	42370344
SAMEA2466931_2	42370344
SAMEA2466932_1	43178904
SAMEA2466932_2	43178904
SAMEA2466933_1	38854178
SAMEA2466933_2	38854178
SAMEA2466934_1	22521881
SAMEA2466934_2	22521881
SAMEA2466935_1	34762278
SAMEA2466935_2	34762278
SAMEA2466936_1	39141921
SAMEA2466936_2	39141921
SAMEA2466937_1	33343023
SAMEA2466937_2	33343023
SAMEA2466938_1	35661193
SAMEA2466938_2	35661193
SAMEA2466939_1	25528309
SAMEA2466939_2	25528309
SAMEA2466940_1	46574382
SAMEA2466940_2	46574382
SAMEA2466941_1	22366993
SAMEA2466941_2	22366993
SAMEA2466942_1	23458352
SAMEA2466942_2	23458352
SAMEA2466943_1	13361139
SAMEA2466943_2	13361139
SAMEA2466944_1	21248508
SAMEA2466944_2	21248508
SAMEA2466945_1	27262693
SAMEA2466945_2	27262693
SAMEA2466946_1	72542938
SAMEA2466946_2	72542938
SAMEA2466947_1	25906720
SAMEA2466947_2	25906720
SAMEA2466948_1	20597544
SAMEA2466948_2	20597544
SAMEA2466949_1	22346583
SAMEA2466949_2	22346583
SAMEA2466950_1	14986147
SAMEA2466950_2	14986147
SAMEA2466951_1	19499973
SAMEA2466951_2	19499973
SAMEA2466952_1	22576946
SAMEA2466952_2	22576946
SAMEA2466953_1	20653735
SAMEA2466953_2	20653735
SAMEA2466954_1	24162778
SAMEA2466954_2	24162778
SAMEA2466955_1	58612955
SAMEA2466955_2	58612955
SAMEA2466956_1	11753493
SAMEA2466956_2	11753493
SAMEA2466957_1	46225341
SAMEA2466957_2	46225341
SAMEA2466958_1	26359339
SAMEA2466958_2	26359339
SAMEA2466959_1	23774827
SAMEA2466959_2	23774827
SAMEA2466960_1	48034579
SAMEA2466960_2	48034579
SAMEA2466961_1	23999709
SAMEA2466961_2	23999709
SAMEA2466962_1	22249088
SAMEA2466962_2	22249088
SAMEA2466963_1	17962147
SAMEA2466963_2	17962147
SAMEA2466964_1	30762331
SAMEA2466964_2	30762331
SAMEA2466965_1	42141113
SAMEA2466965_2	42141113
SAMEA2466966_1	38044107
SAMEA2466966_2	38044107
SAMEA2466967_1	18941408
SAMEA2466967_2	18941408
SAMEA2466968_1	47653355
SAMEA2466968_2	47653355
SAMEA2466969_1	15901286
SAMEA2466969_2	15901286
SAMEA2466970_1	43960647
SAMEA2466970_2	43960647
SAMEA2466971_1	13839980
SAMEA2466971_2	13839980
SAMEA2466972_1	30480804
SAMEA2466972_2	30480804
SAMEA2466973_1	21291615
SAMEA2466973_2	21291615
SAMEA2466974_1	27606523
SAMEA2466974_2	27606523
SAMEA2466975_1	14671335
SAMEA2466975_2	14671335
SAMEA2466976_1	18352777
SAMEA2466976_2	18352777
SAMEA2466977_1	35200711
SAMEA2466977_2	35200711
SAMEA2466978_1	6436701
SAMEA2466978_2	6436701
SAMEA2466979_1	39708798
SAMEA2466979_2	39708798
SAMEA2466980_1	24039425
SAMEA2466980_2	24039425
SAMEA2466981_1	44830058
SAMEA2466981_2	44830058
SAMEA2466982_1	7401640
SAMEA2466982_2	7401640
SAMEA2466983_1	14971832
SAMEA2466983_2	14971832
SAMEA2466984_1	38237103
SAMEA2466984_2	38237103
SAMEA2466985_1	4215866
SAMEA2466985_2	4215866
SAMEA2466986_1	27803785
SAMEA2466986_2	27803785
SAMEA2466987_1	61930932
SAMEA2466987_2	61930932
SAMEA2466988_1	26554554
SAMEA2466988_2	26554554
SAMEA2466989_1	22694075
SAMEA2466989_2	22694075
SAMEA2466990_1	7656503
SAMEA2466990_2	7656503
SAMEA2466991_1	18136536
SAMEA2466991_2	18136536
SAMEA2466992_1	43032099
SAMEA2466992_2	43032099
SAMEA2466993_1	26824434
SAMEA2466993_2	26824434
SAMEA2466994_1	6745023
SAMEA2466994_2	6745023
SAMEA2466995_1	36295910
SAMEA2466995_2	36295910
SAMEA2466996_1	25119491
SAMEA2466996_2	25119491
SAMEA2466997_1	42178334
SAMEA2466997_2	42178334
SAMEA2466998_1	20807363
SAMEA2466998_2	20807363
SAMEA2466999_1	24858450
SAMEA2466999_2	24858450
SAMEA2467000_1	1576910
SAMEA2467000_2	1576910
SAMEA2467001_1	21729186
SAMEA2467001_2	21729186
SAMEA2467002_1	18276131
SAMEA2467002_2	18276131
SAMEA2467003_1	40587852
SAMEA2467003_2	40587852
SAMEA2467004_1	26191497
SAMEA2467004_2	26191497
SAMEA2467005_1	4639724
SAMEA2467005_2	4639724
SAMEA2467006_1	10676641
SAMEA2467006_2	10676641
SAMEA2467007_1	5534167
SAMEA2467007_2	5534167
SAMEA2467008_1	22030797
SAMEA2467008_2	22030797
SAMEA2467009_1	19266916
SAMEA2467009_2	19266916
SAMEA2467010_1	17480349
SAMEA2467010_2	17480349
SAMEA2467011_1	29557845
SAMEA2467011_2	29557845
SAMEA2467012_1	32450989
SAMEA2467012_2	32450989
SAMEA2467013_1	34294292
SAMEA2467013_2	34294292
SAMEA2467014_1	30986205
SAMEA2467014_2	30986205
SAMEA2467015_1	33724619
SAMEA2467015_2	33724619
SAMEA2467016_1	31229771
SAMEA2467016_2	31229771
SAMEA2467017_1	36238304
SAMEA2467017_2	36238304
SAMEA2467018_1	31159088
SAMEA2467018_2	31159088
SAMEA2467019_1	31515346
SAMEA2467019_2	31515346
SAMEA2467020_1	28128157
SAMEA2467020_2	28128157
SAMEA2467021_1	28453019
SAMEA2467021_2	28453019
SAMEA2467022_1	34250961
SAMEA2467022_2	34250961
SAMEA2467023_1	29725437
SAMEA2467023_2	29725437
SAMEA2467024_1	19680020
SAMEA2467024_2	19680020
SAMEA2467025_1	28416310
SAMEA2467025_2	28416310
SAMEA2467026_1	38401843
SAMEA2467026_2	38401843
SAMEA2467027_1	25357876
SAMEA2467027_2	25357876
SAMEA2467028_1	31510744
SAMEA2467028_2	31510744
SAMEA2467029_1	30094456
SAMEA2467029_2	30094456
SAMEA2467030_1	32281381
SAMEA2467030_2	32281381
SAMEA2467031_1	29917530
SAMEA2467031_2	29917530
SAMEA2467032_1	29009501
SAMEA2467032_2	29009501
SAMEA2467033_1	29101180
SAMEA2467033_2	29101180
SAMEA2467034_1	27642748
SAMEA2467034_2	27642748
SAMEA2467035_1	35354255
SAMEA2467035_2	35354255
SAMEA2467036_1	32024779
SAMEA2467036_2	32024779
SAMEA2467037_1	35216767
SAMEA2467037_2	35216767
SAMEA2467038_1	34539234
SAMEA2467038_2	34539234
SAMEA2467039_1	26534648
SAMEA2467039_2	26534648
SAMEA2467040_1	36588639
SAMEA2467040_2	36588639
SAMEA2467041_1	24187475
SAMEA2467041_2	24187475
SAMEA2467042_1	33771622
SAMEA2467042_2	33771622
