# Supplementary material for: Meta-Analysis of Altered Gut Microbiota Reveals Microbial and Metabolic Biomarkers for Colorectal Cancer
Source: Microbiol Spectr. 2022 Jun 29;10(4):e00013-22. doi: 10.1128/spectrum.00013-22 (PMC9431300; doi:10.1128/spectrum.00013-22)
Supplement: Supplemental file 2 — Data Set S2. Download spectrum.00013-22-s0003.xlsx, XLSX file, 0.8 MB [file spectrum.00013-22-s0003.xlsx]

## Sheet: ReadMe
Relative abundance of species predicted using MetaPhlAn2
USA_species_relativeAbundance
China_species_rel_Abundance
France_species_Rel_Abundance
Top 20 abundance species from each dataset
Rel_abundance_top20species

## Sheet: USA_species_relativeAbundance
	SAMEA3879500	SAMEA3879501	SAMEA3879502	SAMEA3879503	SAMEA3879504	SAMEA3879505	SAMEA3879506	SAMEA3879507	SAMEA3879508	SAMEA3879509	SAMEA3879510	SAMEA3879512	SAMEA3879513	SAMEA3879514	SAMEA3879515	SAMEA3879516	SAMEA3879517	SAMEA3879518	SAMEA3879519	SAMEA3879520	SAMEA3879521	SAMEA3879522	SAMEA3879523	SAMEA3879524	SAMEA3879525	SAMEA3879526	SAMEA3879527	SAMEA3879528	SAMEA3879529	SAMEA3879530	SAMEA3879531	SAMEA3879532	SAMEA3879533	SAMEA3879534	SAMEA3879535	SAMEA3879537	SAMEA3879538	SAMEA3879539	SAMEA3879540	SAMEA3879541	SAMEA3879542	SAMEA3879543	SAMEA3879544	SAMEA3879545	SAMEA3879546	SAMEA3879547	SAMEA3879548	SAMEA3879549	SAMEA3879550
Methanobrevibacter_smithii	0	0	0	0	0	0.00534	0	0	0.07572	0	0	0	0.23402	0	0	0.47694	0.0024	0.01118	0	0.56955	0	0.0013	0	0.34298	0	0	0.79057	0.51842	0.22715	0.18114	0	0	0	1.28938	0.34245	14.1438	0.38436	0.0089	0.0221	0	0	0.36154	0	0	0.02957	2.26085	0	0.01603	0.04149
Methanobrevibacter_unclassified	0	0	0	0	0.00188	0	0	0.00211	0	0	0	0	0.03052	0	0	0.08374	0	0.00546	0	0	0	0.00321	0	0	0	0	0.06336	0.02594	0.01076	0	0	0	0	0.45863	0.04285	0	0.12708	0.00236	0.02834	0	0	0	0	0	0.00424	0.65236	0	0.0334	0.08571
Methanosphaera_stadtmanae	0	0	0	0	0	0	0	0	0	0	0	0	0	0	0	0	0	0	0	0.00905	0	0	0	0	0	0	0	0.01621	0	0	0	0	0	0	0	0	0	0	0	0.05319	0	0	0	0	0	0	0	0	0
Actinomyces_cardiffensis	0	0	0	0	0	0	0	0	0.03395	0	0	0	0	0	0	0.03683	0	0	0	0	0	0	0	0	0	0	0	0	0	0	0	0	0	0	0	0	0	0	0	0	0	0	0	0	0	0	0	0	0
Actinomyces_graevenitzii	0	0	0	0	0	0	0	0	0.01395	0	0.00081	0.00013	0	0	0.32914	0	0.01578	0	0	0.0095	0	0.00306	0	0	0	0	0	0	0	0.00184	0	0	0	0	0	0.05434	0	0	0	0	0.00073	0.00043	0	0	0	0	0.00118	0.00186	0
Actinomyces_johnsonii	0	0	0	0	0	0	0	0	0	0	0	0	0	0	0	0	0	0	0	0	0	0	0	0	0	0	0	0	0	0	0	0	0	0	0	0	0	0	0	0	0	0.00048	0	0	0	0	0	0	0
Actinomyces_odontolyticus	0	0	0.00664	0	0.00179	0.0017	0.01517	0	0.01709	0.00568	0	0	0.00151	0.02105	0	0.00878	0.01478	0	0	0	0.00223	0	0	0.00227	0	0.00149	0	0	0	0	0	0	0	0.0043	0	0.00055	0	0	0	0	0	0.00182	0	0	0	0.0015	0	0.02735	0.00096
Actinomyces_sp_HPA0247	0	0	0	0	0	0	0	0	0	0	0	0	0	0	0	0	0	0	0	0	0	0	0	0	0	0	0	0	0	0	0	0	0	0	0	0	0	0	0	0	0	0	0	0	0	0	0	0	0
Actinomyces_timonensis	0	0	0	0	0	0	0	0	0	0	0	0	0	0	0	0	0	0	0	0	0	0	0	0	0	0	0	0	0	0	0	0	0	0	0	0	0	0	0	0	0	0.00049	0	0	0	0	0	0	0
Actinomyces_turicensis	0	0	0	0	0	0	0	0	0	0	0	0	0	0	0	0.00275	0	0	0	0	0	0	0	0	0	0	0	0	0	0	0	0	0	0	0	0.00147	0	0	0	0	0	0	0	0	0	0	0	0	0
Actinomyces_viscosus	0	0	0.00101	0	0	0	0	0	0	0	0.00139	0	0	0	0	0	0	0	0	0	0	0	0	0	0	0	0	0	0	0	0	0	0	0	0	0.00289	0	0	0	0	0	0	0	0	0	0	0	0	0
Tropheryma_whipplei	0	0	0	0	0	0	0	0	0	0	0	0	0	0	0	0	0	0	0.00278	0	0	0	0	0	0.00068	0	0	0	0	0	0	0	0	0	0	0	0	0	0	0	0	0	0	0	0	0	0	0	0
Corynebacterium_durum	0	0	0	0	0	0	0	0	0	0	0	0	0	0	0	0	0	0.00085	0	0	0	0	0	0	0	0	0	0	0	0	0	0	0	0	0	0	0	0	0	0	0	0	0	0	0	0	0	0	0
Rothia_dentocariosa	0	0	0	0	0	0	0.00042	0	0	0	0.00576	0	0	0	0	0	0	0	0	0	0	0	0	0	0	0	0	0	0	0	0	0	0	0	0	0	0	0	0	0	0	0	0	0	0	0	0	0	0
Rothia_mucilaginosa	0	0	0.0147	0.00036	0	0.00062	0.00345	0.00358	0.07139	0	0.03514	0	0	0	0.43106	0.00109	0.0675	0.00011	0	0.00099	0	0	0.00737	0.00686	0.00427	0.04272	0	0	0	0	0	0	0	0	0.0086	0	0.02005	0	0	0	0	0.00925	0.00101	0.02326	0.00043	0.00283	0.00017	0.0005	0.01499
Rothia_unclassified	0	0	0	0	0	0	0	0	0	0	0	0	0	0	0	0	0	0	0	0	0	0	0	0.00619	0.00139	0	0	0	0	0	0	0	0	0	0	0	0	0	0.00313	0	0	0.00284	0	0	0	0.00668	0	0.00077	0
Propionibacterium_freudenreichii	0	0	0	0	0	0	0.00227	0.01048	0	0	0	0	0	0	0	0	0	0	0	0	0	0	0	0	0	0	0	0	0	0	0	0	0	0	0	0	0	0	0	0	0	0	0	0	0.00479	0.00494	0	0	0
Alloscardovia_omnicolens	0	0	0	0	0	0	0	0	0	0	0	0	0	0	0	0	0	0	0	0	0	0	0.01933	0.01412	0.00428	0	0	0	0	0.0005	0	0	0	0	0	0	0	0	0	0	0	0	0	0	0	0	0	0	0
Bifidobacterium_adolescentis	0	0	0	0.97889	0.043	0	0	0	1.18682	1.18178	0	0	0.27549	27.1234	0	0	0.34788	0	0	0.03563	0	0	0.02429	0	0	0	0	0	0.73291	0	0.01564	0.14992	0	2.74105	4.68623	0.04545	0	1.24931	0	0.45618	0.72838	0	0.02635	0	0.00133	0.00428	0	0.04365	0.0153
Bifidobacterium_angulatum	0	0	0	0	0	0	0	0	0.08805	0	0	0	0	0	0	0	0	0	0	0	0	0	0	0	0	0	0	0	0	0	0	0	0	0	0	0	0	0	0	0.59112	0	0	0	0	0	0	0	0	0
Bifidobacterium_bifidum	0	0	0	0.51908	0	0	0	0	0	0	0	0	0	0.91458	0	0	0	0	0	0	0	0	0.19123	0	0	0.03307	0	0	0	0	0	0	0	0.01025	0	0.01923	0	0	0	0	0	0	0	0	0	0	0	0	0
Bifidobacterium_breve	0	0	0	0.17552	0	0	0.00539	0	0	0	0	0	0	0.00516	0	0	0	0	0	0	0	0	0	0	0	0.03294	0	0	0	0	0	0	0	0	0	0	0	0	0	0	0	0	0	0.08476	0	0	0	0	0
Bifidobacterium_catenulatum	0	0	0	0	0	0	0	0	0	0	0	0	0	0.35291	0	0.23575	0.14651	0	0	0	0	0	0	0	0	0.63259	0.022	0	0	0	0	0.02847	0	0	0	0	0	0.00017	0	0.06081	0	0	0	0	0	0	0	0	0
Bifidobacterium_dentium	0	0	0	0	0	0.05127	0	0.0048	0.27603	0	0	0	0	0	0	0	0	0.0126	0	0	0	0	0	0.00996	0	0.01382	0	0	0	0	0	0	0	0	0	0	0.00309	0	0	0	0	0.04839	0	0	0	0	0	0	0
Bifidobacterium_longum	0	0	0.00542	10.3895	0.0461	0.92078	0.09561	0	0.89814	1.23351	0.2765	0.92039	0.02734	5.12221	0.15358	0	0.05118	0	0	0.00795	0	0	6.95912	0	0.43892	0.29894	0	0	0.90783	0	0.04861	0.35214	0	0.08958	0.00154	0.00065	0.11474	0.30343	0.00954	0.0421	0.37723	0	0.00281	0.66658	0	0.22386	0	0.0595	0
Bifidobacterium_pseudocatenulatum	0	0	0	0	0	0	0	0	0.01253	0	0	0	0	0.01578	0	0	0	0	0	0	0	0	0	0	0	0	0	0	0	0	0.1509	0.08011	0	0	0	0	0	0.0203	0	0	0	0	0.01418	0	0	0	0	0	0
Gardnerella_vaginalis	0	0	0	0	0	0	0	0	0	0	0	0	0	0	0	0	0	0	0	0	0	0	0	0	0	0	0	0	0	0	0	0	0	0	0	0	0	0	0	0	0	0	0	0	0	0	0	0	0
Parascardovia_denticolens	0	0	0	0	0	0	0	0	0	0	0	0	0	0	0	0	0	0	0	0	0	0	0	0	0	0	0	0	0	0	0	0	0	0	0	0	0	0	0.01182	0	0	0	0	0	0	0	0	0	0
Scardovia_unclassified	0	0	0	0	0.00211	0	0	0	0	0	0	0	0	0	0	0	0	0	0	0	0	0	0	0	0.00403	0	0	0	0	0	0	0	0	0	0	0.00191	0	0	0	0	0	0	0	0	0	0	0	0	0
Scardovia_wiggsiae	0	0	0	0	0.00074	0	0	0	0	0	0	0	0	0	0	0	0	0	0	0	0	0	0	0	0	0	0	0	0	0	0	0	0	0	0	0.0018	0	0	0.00666	0	0	0	0	0	0	0	0	0	0
Adlercreutzia_equolifaciens	0.0674	0	0.28497	0.08124	0	0.02398	0.22105	0.01952	0	0.00534	0.0322	0.02078	0.06792	0.28964	0	0.04854	0	0.03031	0.02349	0.05736	0.16467	0.45853	0	0	0.04549	0	0.02889	0.02183	0.02448	0.06687	0	0.03055	0	0.01033	0	0.00891	0.04305	0.01571	0.01118	0.00605	0.05783	0.0307	0	0	0.01133	0.01371	0	0.00048	0.00357
Atopobium_minutum	0	0	0	0	0	0	0	0	0	0	0	0	0	0	0	0	0	0	0	0	0	0	0	0	0	0	0	0	0	0	0	0	0	0	0	0.08936	0	0	0	0	0	0	0	0	0	0	0	0	0
Atopobium_parvulum	0.00109	0	0	0	0.00011	0.003	0	0.00187	0.20493	0	0.00735	0.00438	0	0	0.17689	0.00037	0.01487	0	0	0.00051	0	0	0.00117	0.01745	0	0.00402	0	0	0.003	0	0	0	0	0.00015	0	0.00409	0.00134	0	0	0.00019	0	0.07669	0	0	0	0.00378	0.03436	0.00316	0
Atopobium_rimae	0	0	0	0	0	0	0	0	0.06617	0	0	0	0	0	0	0	0.00173	0	0	0	0	0	0	0	0	0	0	0	0	0	0	0	0	0	0	0	0	0	0	0	0	0.0074	0	0	0	0	0	0	0
Atopobium_sp_ICM58	0	0	0	0	0	0	0	0	0	0	0	0	0	0	0	0	0	0	0	0	0	0	0	0	0	0	0	0	0	0	0	0	0	0	0	0	0	0	0	0	0	0	0	0	0	0	0.1109	0	0
Atopobium_vaginae	0	0	0	0	0	0	0	0	0	0	0	0	0	0	0	0	0	0	0	0	0	0	0	0	0	0	0	0	0	0	0	0	0	0	0	0	0	0	0	0	0	0	0	0	0	0	0	0	0
Collinsella_aerofaciens	0.51387	0	1.99128	0	0.30319	0	0	0.5349	1.24139	2.01671	0.56937	0	0.37651	2.05119	0	1.17586	0.71149	0.34128	0	0.27367	0	0	0.02037	0.66549	1.46157	0	0	0.13313	0.87014	0.26805	0.07306	0.8406	0.08311	1.11189	0.49772	2.03889	0.1124	0.43444	4.19646	0.39516	0.07115	0.5797	0.14669	0	2.25602	0.37402	0	1.97584	0.00978
Collinsella_intestinalis	0	0	0	0	0	0	0	0	0	0	0	0.21083	0	0	0	0	0	0	0	0	0	0	0	0	0.05474	0.82615	0.50854	0	0	0	0.20801	0	0	0	0	0	0	0	0	0	0	0	0.71688	0	0	0	0	0	0
Collinsella_stercoris	0	0	0	0	0	0	0	0	0	0	0	0	0	0	0	0	0	0	0	0	0	0	0	0	0.02045	0	0	0	0	0	0	0	0	0	0	0	0	0	0	0	0	0	0	0	0	0	0	0	0
Collinsella_tanakaei	0	0	0	0	0	0	0	0	0	0	0.61017	0	0	0	0	0	0	0	0	0	0	0	0	0	0.31103	0	0	0	0	0	0	0	0	0	0	0	0	0	0	0	0	0	0	0	0	0	0	0	0
Collinsella_unclassified	0	0	0	0	0	0	0	0	0	0	0	0.02116	0	0	0	0	0	0	0	0	0	0	0	0	0	0	0.01917	0	0	0	0	0	0	0	0	0	0	0	0	0	0	0	0	0	0	0	0	0	0
Coriobacteriaceae_bacterium_BV3Ac1	0	0	0	0	0	0	0	0	0	0	0	0	0	0	0	0	0	0	0	0	0	0	0	0	0	0	0	0	0	0	0	0	0	0	0	0.0289	0	0	0	0	0	0	0	0	0	0	0	0	0
Coriobacteriaceae_bacterium_phI	0	0	0	0	0	0	0	0	0	0	0	0	0	0	0	0	0	0	0	0	0.36516	0	0	0	0	0	0.04483	0	0	0	0	0	0	0	0	0	0	0	0	0	0	0	0	0	0	0.01293	0	0	0
Eggerthella_lenta	0.01893	0.00497	0.02233	0.01691	0	0.15997	0.00057	0.00616	0	0.06692	0.00021	0.01051	0	0.00369	0	0.02195	0.00037	0.06755	0.03358	0	0	0.02676	0.03103	0	0.05878	0	0.00033	0.01236	0	0.00127	0.00469	0.0001	0.03288	0.0006	0	0.21244	0.00258	0	0	0	0.00386	0	0.00829	0.00206	0.00042	0	0.32528	0.00186	0
Eggerthella_sp_1_3_56FAA	0	0	0	0.56364	0	0	0	0	0	0	0	0	0	0	0	0	0	0	0	0	0	0	0	0	0	0	0	0	0	0	0	0	0	0	0	0	0	0	0	0	0	0	0	0	0	0	0	0	0
Eggerthella_sp_HGA1	0	0	0	0	0	0	0	0	0	0	0	0	0	0	0	0	0	0	0	0	0	0.21505	0	0	0	0	0	0	0	0	0	0	0	0	0	0	0	0	0	0	0	0	0	0.28443	0	0	0	0	0
Eggerthella_unclassified	0.05723	0.27742	0.10699	0.09155	0	0.47787	0.10712	0.06189	0	0.44703	0.00615	0.03569	0.00073	0.0019	0	0.07982	0	0.0948	0.10992	0	0.00147	0.02211	0.01547	0	0.03872	0.04461	0.02082	0.025	0.00026	0.01002	0.04215	0.00119	0.02874	0	0	0.39304	0.08906	0	0	0	0.01902	0.02008	0.01021	0.23917	0	0.00108	0.66594	0.00274	0
Enterorhabdus_caecimuris	0	0	0	0.00023	0	0.00014	0	0	0	0	0	0	0	0	0	0	0	0	0	0	0	0	0	0	0	0	0	0	0	0	0	0	0	0	0	0	0	0	0	0	0	0	0	0	0	0	0	0	0
Gordonibacter_pamelaeae	0	0.00061	0.21706	0.05751	0	0	0.00393	0.02529	0	0.01136	0	0.01868	0.02673	0.003	0	0.01251	0	0.03246	0.02443	0	0	0	0	0	0.01117	0	0	0	0	0.02948	0.00093	0.0106	0	0	0	0.19396	0.05905	0	0	0	0.00575	0.00158	0	0.00399	0	0	0.00472	0	0
Olsenella_uli	0	0	0	0	0	0	0	0	0.00329	0	0	0	0	0	0	0	0	0	0	0	0	0	0	0	0	0	0	0	0	0	0	0	0	0	0	0	0	0	0.00027	0	0	0.00018	0	0	0	0	0	0	0
Olsenella_unclassified	0	0	0.00099	0	0	0	0	0	0.01074	0	0	0	0	0.00086	0	0	0.00613	0	0	0	0	0	0	0.00525	0	0	0	0	0	0	0	0	0	0.00812	0	0	0	0	0.00081	0	0	0.00212	0	0	0.00708	0.01286	0	0	0
Slackia_exigua	0	0	0	0	0	0	0	0	0	0	0	0	0	0	0	0	0	0	0	0	0	0	0	0	0	0	0	0	0	0	0	0	0	0	0	0	0	0	0	0	0	0	0	0	0	0	0	0	0
Slackia_piriformis	0	0	0	0	0	0	0	0	0	0	0	0	0	0	0	0	0	0	0	0	0	0	0	0	0.14834	0	0	0	0	0	0	0	0	0.0223	0	0	0	0	0	0.00241	0	0	0	0	0	0	0	0	0
Bacteroides_barnesiae	0	0	0	0	0	0	0	0	0	0	0	0	0	0	0	0	0	0	0	0	0	0	0	0	0	0	0	0	4.8828	0	0	0	0	0	0	0	0	0	0	0	0	0	0	0	0	0	0	0	0
Bacteroides_caccae	1.83485	0	0	2.24941	0.06937	0	0	0.00784	8.73263	0	0	0	1.0067	0.00509	0	2.50932	0.1865	0	19.5808	2.12488	11.6681	0	0.04081	0.30516	0	0	0.72029	0.32887	1.01043	0.00247	0.0095	0.06043	1.83623	0.91113	4.03525	6.00428	0	0.44563	0	0.34364	1.75622	4.47615	1.17098	2.81843	0.1897	0.67422	0	0	0.68644
Bacteroides_cellulosilyticus	4.8697	0	0.01674	3.9262	0.92394	0	8.37182	0	0	0	0.11148	0	0.47808	0	0	0	0.22512	0.79849	0	2.6647	0.00892	0	0	0.09916	2.59268	0	27.9033	5.44637	0.46203	8.16274	0.00364	0.2269	6.41894	0.02322	0.42553	0.01398	0	1.08633	0.08749	0.02953	29.7665	5.33736	0.00116	1.52511	0.98836	2.45602	0	0.03719	0.81972
Bacteroides_clarus	0	0	0	0.11602	0.08579	0	0	0	0.10336	0	0.05539	0	0	0	0	0	0.19308	0	0	0	0	0	0	0.03664	0	0	0	0	0.12382	0.00256	0	0.02831	0	0.01226	0	0	0	0.11068	0.1841	0	0	0	0	0	0	0	0	0	0.00163
Bacteroides_coprocola	0	0	0	0	0	0	0	0	0	0	0	0	0	0	0	0	0	0	0	0.26863	0	0	0	0	0	0	0.00683	0	0	0	0	0	0.00427	0.13266	0	0	0	10.2642	0	0	0	0	0	0	0	0	0	0.00734	0
Bacteroides_coprophilus	0	0	0	0	0	0	0	0	0	0	0	0	0	0	0	0	0	0	0	0	0	0	0	0	0	0	0	0	3.13387	0	0	0	0	1.21615	0	0	0	0	0	0	0	0	0	0	0	0	0	0	0
Bacteroides_dorei	12.4611	0	0.03829	24.0364	0.58354	0	0	0	1.06741	0	0.31265	0	0.03852	0.35406	0	0	0.24313	5.06162	0	0.01091	0.00155	0.00172	5.96147	0.60972	0	0.15973	0	0.68824	0.10133	2.71397	1.57309	0.00056	0.01571	0.43664	0.07324	0.01804	5.5219	0.20187	3.23422	0	5.10183	2.30736	0.33426	1.51205	0.00743	0.37718	0	0.09302	0.00785
Bacteroides_eggerthii	0	0	0	0	25.2614	0	0	0	0	0	0.93874	0	0	4.35093	0	0	0.0738	0	0	0	0	0	0	3.5387	0	0	0.0156	0	0.3719	0	0	2.58729	0	0.05521	0.34006	0	0	25.8019	0.00422	0	0	0	1.4805	0	0	0	0	0	0.03462
Bacteroides_faecis	0	0	0	0	0.00257	0	0	0	0	0	0.01679	0	0.00266	0.00672	0	0	0.45034	0	0	2.44484	0	0	0	0	0	0	1.74702	0	0	0	0	0.01319	0.54957	0.92395	0	0	0	0	0	0.42692	0	0.00049	1.49181	0	0.09266	0	0	0.3769	0.35652
Bacteroides_finegoldii	0	0	0.30683	0.20519	4.88717	0	0	0	0	0	1.03131	0	0.74392	0.03444	0	0	0.21972	0	0	3.12323	0	0	1.12302	0.02219	0	0	0	0	0	0	0.0171	6.23343	1.9234	0.13203	0.1823	0	0	0	0	0.33005	0	0.11224	9.44318	0	0.16699	0	0	0.46693	0.07642
Bacteroides_fluxus	0	0	0	0	0	0	0	0	0	0	0	0	0	0	0	0	0	0	0	0	0	0	0	0	0	0	0	0	0	0	0	0	0	0	0	0	0	0	0	0	0	9.10534	0	0	0	0	0	0	0
Bacteroides_fragilis	0.0006	0	0.00052	0.38987	0	5.83372	0	0.10501	0.71024	0	0.19552	1.44802	0.22596	2.30497	0	3.19046	0.0276	0.7049	1.81158	0.00776	2.32253	2.17341	0.00124	0.04334	0.8217	0	0.43408	0.49014	0.21736	0.00141	1.93515	0.00147	8.68381	0.18364	0	0.04531	0.78461	0	1.26014	0	0.92719	0.75368	0.0529	0.45376	0.08385	0	0	0.01287	0.53552
Bacteroides_intestinalis	0	0	0	0	0	0	0.00076	0.00188	0	15.1998	0	0	0.01456	0	0	0	0	0.02641	0	0.00218	0	0	0.07405	0	0.26092	0	0	0.08471	0	0	0	0	0	0.04473	0	0	0	0.00129	0	0.02793	0	0.67421	0	0	0	0.00014	0	0	0.11307
Bacteroides_massiliensis	0	0	0.45008	0	4.62734	0	0.00098	0.01338	0	0	12.9229	0	0	0.03182	0	0.00125	3.27531	0.62404	0	0.85046	0	0	0.82312	0.75355	0	15.1379	0	0	2.52543	0	0.00308	5.69955	0	3.00509	5.5827	0.02629	0	1.95274	0	2.80323	0	0	8.84202	0	0.33295	1.23246	0	2.72718	0.00169
Bacteroides_nordii	0	0	0	0	0.01258	0	0	0	0	0	0.07267	0	0	0	0	0	0.08706	0	1.3895	0.01725	0	0	0	0	0	0	0	0	0	0.00445	1.40723	0.01663	2.23119	0	0	0	0	0.01419	0	0	0	0.015	0.0062	0	0.00339	0	0	0	0.01332
Bacteroides_oleiciplenus	0	0	0	0	0	0	0	0	0	0	0	0	0	0	0	0	0	0	0	0.00935	0	0	0	0	0	0	0	0.00119	0	0	0	0	0	0	0	0	0	0	0	0	0	0	0	0	0	0	0	0	0
Bacteroides_ovatus	5.18474	0	0	0.15348	0.06558	0	0	0.41953	0.81051	0	1.13273	6.35101	0.10514	0.36937	0	3.85079	0.09482	5.69827	0	0.23019	0.00069	9.04764	3.90889	0.01048	1.5217	19.1216	0	0.37391	0.08333	1.74587	34.64	1.09722	0.09845	0.06441	0.08565	1.04279	2.1714	2.80408	0.07645	0.04212	0.00186	0.33448	0.0938	0.00652	0.07573	0.21987	0.0116	0.12318	0.05786
Bacteroides_plebeius	0	0	0	0	0	0	0	0	0	0	0	0	1.02988	0	0	0	0	0	0	0	0.00474	0.00196	0	8.44362	0	0	0	0	4.91586	7.75792	0.00232	0	0.00634	2.13081	0	0	0	0	0	0.10423	0	0	0	0	0	0	0	0	0.12845
Bacteroides_salyersiae	0	0	0	0	3.42148	0	0	0	0	0	0	0	0.12044	0	0	6.09534	0	0	0	0	0	0	0	0.67781	0	0	0	0	0.35304	0	0	0	0	0.9139	0.47302	0.00114	0	0.44954	0	0.09528	0	0	0.00594	0	0	0	0	0.16178	0
Bacteroides_sp_1_1_30	0	0	0	0	0	0	0	0	0	0	0	0	0	0	0	0	0	0	0	0	0	0	0	0	0	0	0	0	0	0	0	0	0	0	0	0	0	0	0	0.24585	0	0	0	0	0	0	0	0	0
Bacteroides_sp_1_1_6	0	0	0	0	0	0	0	0	0	0	0	0	0	0	0	0	0	0	0	0	0	0	0	0	0	0	0	0	0	0	0	0	0	0	0	0	0	0	0	0	0	0	0	0	0	0	0	0	0
Bacteroides_sp_2_1_16	0	0	0	0	0	0	0	0	0	0	0	0	0	0	0	0	0	0	0	0	0	0	0	0	0	0	0	0	0	0	0	0	17.6153	0	0	0.10188	0	0	0	0	0	0	0	0	0	0	0	0	0
Bacteroides_sp_2_1_22	2.32088	0	0	0	0	0	0	0	0	0	0.05221	0	0	0	0	0	0	0	0	0	0	0	0	0.6236	0	0	0	0	0	0	0	0	0	0	0	0	0.55279	0.32216	0	0.50525	0	0	0	0	0	0	0	0	0
Bacteroides_sp_2_1_56FAA	0	0	0	0	0	0	0	0	0	0	0	0	0	0	0	0	0	0	0	0	0	0	0	0	0	0	0	0	0	0	0	0	0	0	0	0	0	0	0	0	0	0	0	0	0	0	0	0	0
Bacteroides_sp_3_2_5	0	0	0	0	0	14.4432	0	0	0	0	0	0	0	0	0	0	0	1.95165	0	0	0	0	0	0	0	0	0	0	0	0	0	0	0	0	0	0	0	0	0	0	0	0	0	0	0	0	0	0	0
Bacteroides_sp_4_3_47FAA	0	0	0	0	0	0	0	0	0	0	0	0	0	0	0	0	0	0	0	0	0	0	0	0	0	0	0	0	0	0	0	0	0	0	0	0	0	0	0	0	0	0	0	0	0	0	0	0	0
Bacteroides_sp_9_1_42FAA	0	0	0	0	0	0	0	0	0	0	0	0	0	0	0	0	0	0	0	0	0	0	0	0	0	0	0	0	0	0	0	0	0	0	0	0	0	0	0	0	0	0	0.51208	0	0	0	0	0	0
Bacteroides_stercoris	0	0	13.8744	0.00076	7.07737	0	0	0.02849	1.81889	0.00039	10.6718	0	4.25249	0.0613	0	0	0.60522	0	0	0.55758	0.00198	0	0.30926	0.00014	0	16.947	0	1.72179	0.61469	4.00319	0.00684	7.55845	6.40894	0.22385	0	1.47117	0	0	0.94296	1.81724	0	0.83322	15.3532	0	0.21881	0.27766	0	1.3425	0.01719
Bacteroides_thetaiotaomicron	1.14512	22.1782	0	0.39492	0.25849	0	3.88404	4.03165	0	0	4.62521	1.51175	0.74874	0.13645	0	2.62652	0.03841	1.20506	0	0.08461	5.6667	0	0.01672	0.02611	0.04226	0	1.8307	0.53817	0.71584	4.12784	1.51112	0.19683	0.07789	0.00432	0.88919	0.00098	0.82235	0.07373	0.11119	0.09571	1.27963	2.91748	0.0284	0	0.02007	0.14331	0	0.01293	0.14356
Bacteroides_uniformis	2.97699	0	0.0254	7.10971	3.04921	0	0.00311	3.51275	6.9744	5.10041	0.06939	2.33489	2.36941	0.59669	0	9.41097	2.16359	2.41851	19.0972	1.18478	29.0109	29.9776	1.23879	1.60922	2.82917	7.2016	0.58707	0.61112	0.83847	1.96309	1.23739	3.4068	0.07368	0.56398	3.69269	4.02127	6.25354	0.16099	1.15378	0.56763	1.90306	0.89422	4.52837	3.48242	0.78261	1.04479	0.00339	0.10219	1.77633
Bacteroides_vulgatus	1.84154	0	0.19776	0.2693	4.01759	0	1.9371	1.84773	2.01542	0	7.32254	3.83385	1.39381	6.01512	0.00199	0.00074	2.72187	3.733	9.76629	6.67673	0.01473	0.01178	0.61355	1.84181	3.32739	5.53249	0.2011	0.95653	1.27669	4.6761	19.1759	10.0954	2.84858	1.92254	10.5422	0.63593	0.19941	4.24223	0.0468	1.35777	0	0.61505	12.1703	1.19633	0.52909	3.04932	0.00898	0.9086	1.63242
Bacteroides_xylanisolvens	0.04975	0	0.01659	0.09929	0.19183	0	0	0.09691	0	0	0.08787	0.83953	0.08489	0.0046	0	0	0.13662	0.56703	0	0.22838	0	0	0.44729	0.01198	0	0.04027	0.3662	0	0.02461	0	20.7958	0.05981	0.03843	0.04801	0.00661	0.43457	0	0.31088	0.06057	0.09536	0.60557	0.03103	0.03392	0.14474	0.04213	0.08269	0	0.00504	0.00736
Bacteroidales_bacterium_ph8	0.38066	0	1.13388	0.94273	0.07039	0.24973	0	0.21389	0.02992	0	0.08582	0.79389	0.11655	0.30623	0	2.2433	0.08888	0	0	0.10395	0	0	0	0.06458	0.21824	0.01346	0.08953	0.16615	0	0.07134	0	0.1559	0.06757	0.0807	0.0013	0	1.1397	0.19712	0	0.5154	0.74415	0.65224	0.01915	0	0.53007	0.04811	0	0.31721	0.01818
Barnesiella_intestinihominis	1.90932	0	2.84711	0	1.32184	0	0.00329	0.00242	0.27115	0	1.74749	0	0.21649	1.6	0	0	1.93593	1.41597	0	3.83574	0	0	7.64578	0.22011	0	0.49108	1.95105	0.05251	2.34499	0	0.05094	0.74064	3.65286	0.80097	0.14101	0.00312	0	0.71865	5.29899	1.16321	2.93541	3.90012	6.02933	4.76651	0.06103	0.90295	0	0.87497	0.01722
Butyricimonas_synergistica	0	0	0	0	0.00031	0	0	0	0	0	0.0002	0	0.00017	0	0	0	0.00036	0	0	0	0	0	0	0.0004	0	0	0	0	0	0	0	0	0	0.0016	0	0	0	0	0	0.00019	0	0.00368	0	0	0	0.00089	0	0	0
Coprobacter_fastidiosus	0.00283	0	0.02639	0	0.0366	0	0	0	0	0	0.04471	0	0.00151	0	0	0	0.11308	0.04348	0	0	0.079	0	0	0.02068	0	0	0.04727	0	0.01693	0.36576	0	0.05647	0	0.01612	0	0	0	0.02002	0	0	0	0.08219	0.1052	0	0	0.02131	0	0.00294	0
Dysgonomonas_gadei	0	0	0	0	0	0	0.02653	0	0	0	0	0	0	0	0	0	0	0	0	0	0	0	0	0	0	0	0	0	0	0	0	0	0	0	0	0	0	0	0	0	0	0	0	0	0	0	0	0	0
Dysgonomonas_unclassified	0	0	0	0	0	0	0	0	0	0	0	0	0	0	0	0	0	0	0	0	0	0	0	0	0	0	0	0	0	0	0	0	0	0	0	0	0	0	0	0	0	0	0	0	0	0	0	0	0
Odoribacter_splanchnicus	0.74519	0	0	0	1.41898	0	0	0.94064	0.39829	0	0.41911	0	3.53876	0.35458	0	1.54462	1.89409	0.32094	0	0.25462	0	0.22102	2.37374	0.12494	2.31557	0	0.21886	1.29373	0.46673	0.64097	0	0.43856	1.1294	2.02027	1.84903	1.29889	1.5305	0.5726	0.53322	1.20154	2.28997	0.21231	0.97237	1.00012	0	0.33879	0	0.9331	0.32722
Odoribacter_unclassified	0	0	0.0079	0.02121	0	0.02973	0	0	0	0	0	0	0	0	0	0	0	0	0	0	0	0	0	0	0	0	1.3325	0	0	0	0.02873	0	0	0	0	0	0	0	0	0	0	0	0	0	0	0	0	0	0
Parabacteroides_distasonis	0.05988	0	0.01796	0.6823	0.6803	1.98979	0	2.31842	0.01947	12.6315	1.92502	0.50788	0.00388	0.00303	0	2.80095	0.42114	0.00244	3.80149	3.8735	0	2.23179	6.68827	0.01361	0	0.96648	2.80074	2.16591	0.56635	0.98589	1.22005	2.93353	6.5848	2.90831	0.5145	0	3.5651	0.20121	0.29712	0.62733	0.06266	0.33211	1.71696	0	0.06677	0.00118	0	0.16589	0.53588
Parabacteroides_goldsteinii	0.40121	0	0	0.124	0	0	0	0	0	0.01046	0	0	0	0	0	0	0	0	0	0.2364	0	0	4.88768	0.06341	0	0	0.8355	1.3533	0.02824	0	0.01718	0.00242	0	0	0.05597	0	0	0.05922	0	0	0	0.27373	0.07345	0	0	0	0	0	0.15114
Parabacteroides_johnsonii	0	0	0	0	0	0	0	0	0.0202	0	0	0.12029	0	0	0	0	0	0	0	0.00162	0	0	0	0.06281	0.00163	0	0	0.04756	0	0	0	0	0	0.0263	0	0	0	0	0	0	0	1.10759	0.01478	0	0.05295	0	0	0	0
Parabacteroides_merdae	1.91323	43.9139	2.50221	0	3.02757	7.67852	0	7.13345	0.23933	0	0.98524	0.02996	1.12123	1.28242	0	0	0.73662	1.59796	0	2.14153	0	0	1.04026	0.17446	0.42502	1.72451	0	1.12839	0.56211	0	0.48098	0	0.02636	1.68198	0.99154	1.48558	4.64929	0.82902	3.04239	1.60772	0	0.85854	0.63027	0.38148	0.15565	0.99538	0	0.88054	0.63428
Parabacteroides_sp_D13	0	0	0	0	0	0	0	0	0	0	0	0	0	0	0	0	0	1.28657	0	0	0	0	0	0	0	0	0	0	0	0	0	0	0	0	0	0	0	0	0	0	0	0	0	0	0	0	0	0	0
Parabacteroides_unclassified	0	0	0	0.09674	0	0	0.0103	0	0.09025	0	0	0.81195	0.64636	0	0	0	0.28606	0	3.32908	0	0.0026	3.09377	0	0.02572	4.61282	2.45527	0	0	0	1.41105	0.34611	0.17313	2.70394	0	0	3.20832	1.56199	0	0	0	1.51469	0	3.03082	0.91324	0	0	0.00094	0	0
Porphyromonas_asaccharolytica	0	0	0	0	0	0.0075	0	0	0.01079	0	0	0.00111	0	0.00288	0	14.8395	0.21524	0.08443	0	0	0	0	0	0	0	0	0	0	0.00097	0	0	0	0	6.0696	0.00137	0.32893	0.02498	0	0.05238	0	0.00048	0	0	0	0	0	0	0	0
Porphyromonas_bennonis	0	0	0	0	0	0	0	0	0	0	0	0	0	0	0	0	0	0	0	0	0	0	0	0	0	0	0	0	0	0	0	0	0	0	0	0	0	0	0	0	0	0	0	0	0	0	0	0	0
Porphyromonas_endodontalis	0	0	0	0	0	0	0	0	0	0	0	0.05204	0	0	0	0	0	0	0	0	0	0	0	0	0	0	0	0	0	0	0	0	0	0	0	0	0	0	0	0	0	0	0	0	0	0	0	0	0
Porphyromonas_gingivalis	0	0	0	0	0	0	0	0	0	0	0	0.0407	0	0	0	0	0	0	0	0	0	0	0	0	0	0	0	0	0	0	0	0	0	0	0	0	0	0	0	0	0	0	0	0	0	0	0	0	0
Porphyromonas_somerae	0	0	0	0	0	0	0	0	0	0	0	0	0	0	0	4.1636	0	0	0	0	0	0	0	0	0	0	0	0	0	0	0	0	0	0	0	0	0	0	0	0	0	0	0	0	0	0	0	0	0
Porphyromonas_uenonis	0	0	0	0	0	0	0	0	0	0	0	0	0	0	0	1.19419	0.00043	0.00716	0	0	0	0	0	0	0	0	0	0	0	0	0	0	0	0.34885	0	0.11234	0	0	0	0	0	0	0	0	0	0	0	0	0
Alloprevotella_tannerae	0	0	0	0	0	0	0	0	0	0	0	0	0	0	0	0	0	0	0	0	0	0	0	0	0	0	0	0	0	0	0	0	0	0	0	0	0	0	0	0	0	0	0	0	0	0	0	0	0
Alloprevotella_unclassified	0	0	0	0	0	0	0.00129	0	0	0	0	0	0	0	0	0	0	0	0	0	0	0	0	0	0	0	0	0	0	0	0	0	0	0	0	0	0	0	0	0	0	0	0	0	0	0	0	0.0014	0
Paraprevotella_clara	1.42943	0	0	0	0.57535	0	0	0	0	0	0	0	0	0	0	0	0.68417	0	0	0.61109	0	0	8.71308	0.84225	0	0.68967	0	0.30619	0.16825	0	0.03488	0	0	0.32257	0.33913	0.00267	0	0	0.10502	1.02935	0	0	0.27211	0	0	0	0	0.35625	0.32394
Paraprevotella_unclassified	2.82344	0	0	0	2.00072	0	0	0	0	0	0	0	0	0.00202	0	0	0.70049	0	0	1.53557	0	0	11.6186	1.51413	0	1.83716	0	1.15424	0.2795	0	0.07546	0	0	0.87889	0.90161	0.01274	0	0	0.35726	1.95525	0	0	0.76216	0	0.70451	0	0	0.76416	0.65531
Paraprevotella_xylaniphila	0.28566	0	0	0	0.0177	0	0	0	0	0	0	0	0	0	0	0	0.15147	0	0	0.01541	0	0	0.9385	0.05123	0	0.00353	0	0.00884	0.03575	0	0.00549	0	0	0.00688	0.02378	0	0	0	0.00245	0.00905	0	0	0.00234	0	0.20547	0	0	0.03934	0.03324
Prevotella_bergensis	0	0	0	0	0	0	0	0	0	0	0	0	0	0	0	0	0	0	0	0	0	0	0	0	0	0	0	0	0	0	0	0	0	0	0	0.00053	0	0	0	0	0	0	0	0	0	0	0	0	0
Prevotella_bivia	0	0	0	0	0	0	0.00466	0	0	0	0.00198	0	0	0.00197	0	0.20056	0	0	0	0	0.01753	0	0	0	0	0	0	0	0	0	0	0	0	0.00196	0	0	0	0	0	0	0	0	0	0	0	0	0	0.00528	0
Prevotella_buccae	0	0	0	0	0	1.26969	0	0	0.29488	0	0	0	0	0	0	0	0	0	0	0	0	0	0	0	0	0	0	0	0	0	0	0	0.00157	0	0	0	0	0	0	0	0	0	0	0	0	0	0	0	0
Prevotella_buccalis	0	0	0	0	0	0	0	0	0	0	0	0	0	0	0	0	0	0	0	0	0	0	0	0	0	0	0	0	0	0	0	0	0	0	0	0	0	0	0	0	0	0	0	0	0	0	0	0	0
Prevotella_copri	0	0	0	0	0.00014	0	0.01644	39.5708	0	9.67282	0	0	13.4978	0	0	0	28.7851	11.0955	0	0	0	0.0036	2.58435	0	15.6287	0	0	0	0	0	0.01244	0	0.02407	17.3418	6.62368	0	0	0	4.07904	11.7932	0	0	0	0.01649	4.02139	0.01123	0.02424	39.3747	10.5667
Prevotella_denticola	0	0	0	0	0	0	0	0	0	0	0	0	0	0	0	0	0	0	0	0	0	0	0	0	0	0	0	0	0	0	0	0	0	0	0	0	0	0	0	0	0	0	0	0	0	0	0	0	0
Prevotella_disiens	0	0	0	0	0	0	0	0	0	0	0	0	0	0	0	0.00302	0	0	0	0	0	0	0	0	0	0	0	0	0	0	0	0	0	0	0	0.02969	0	0	0	0	0	0	0	0	0	0	0	0	0
Prevotella_intermedia	0	0	0	0	0	0	0	0	0.84795	0	0	0.00172	0	0	0	0	0	0	0	0	0	0	0	0	0	0	0	0	0	0	0	0	0	0	0	0	0	0	0	0	0	0	0	0	0	0	0	0	0
Prevotella_multisaccharivorax	0	0	0	0	0	0	0	0	0.0035	0	0	0	0	0	0	0	0	0	0	0	0	0	0	0	0	0	0	0	0	0	0	0	0	0	0	0	0	0	0	0	0	0	0	0	0	0	0	0	0
Prevotella_nigrescens	0	0	0	0	0	0	0	0	0	0	0	0	0	0	0	0	0	0	0	0	0	0	0	0	0	0	0	0	0	0	0	0	0	0	0	0	0	0	0	0	0	0	0	0	0	0	0	0	0
Prevotella_oris	0	0	0	0	0	0	0	0	0	0	0	0	0	0	0	0	0	0	0	0	0	0	0	0	0	0	0	0	0	0	0	0	0	0	0	0	0	0	0	0	0	0	0	0	0	0	0	0	0
Prevotella_sp_MSX73	0	0	0	0	0	0	0	0	0	0	0	0	0	0	0	0	0	0	0	0	0	0	0	0	0	0	0	0	0	0	0	0	0	0	0	0	0	0	0	0	0	0	0	0	0	0	0	0	0
Prevotella_stercorea	0	0	0	0	0	0	0	0	0.00272	0	0	0	0	0	0	0	0	0	0	0	0	0	0	0.00068	0	0	0	9.64664	0	0	0	0	0	0	3.17267	0	0	0	0	0	0	0	0	0	0	0.00154	0	0	0
Prevotella_timonensis	0	0	0	0	0	0	0	0	0	0	0	0	0	0	0	0	0	0	0	0	0	0	0	0	0	0	0	0	0	0	0	0	0	0	0	0.20506	0	0	0	0	0	0	0	0	0	0	0	0	0
Alistipes_finegoldii	0.08176	0	0.43075	0.01581	0.04766	0.01492	0	0.08773	0	0.55418	0.04862	0.01507	0.8836	0.0004	0	0	0.2496	0.00072	0.11858	0.44129	0.08626	0.06829	0.03876	0.02961	0.92954	0	0.19203	0.0311	0.01045	0	0.00122	0.25861	0.16558	0.01808	0.00591	0.36202	0.00433	0.01949	0.08094	0.44315	0.29706	0.05375	0.01001	0.42992	0	0.00047	0	0.00561	0.01694
Alistipes_indistinctus	0.03326	0	0	0.038	0.11051	0	0	0.05484	0	0	0.03301	0	0.01453	0.02189	0	0.29811	0.07415	0.02961	0	0.00174	0	0	0.23191	0.01377	0	0	0.46369	0.05988	0.05495	0.15819	0	0.12265	0.19486	0.62508	0	0	0.01161	0	0.22518	0.53415	0.06272	0.14368	0.05477	0	0	0	0	0.00252	0
Alistipes_onderdonkii	4.1398	0	0.02712	0.06083	0.20093	0	7.62042	0.50813	0.45502	17.7135	0.12394	1.31257	0.77183	0.61472	0	0.00123	0.07589	0.20367	1.11849	0.07134	2.20516	0.54003	0.16145	0.07144	1.13279	0.28111	5.24159	0	0.11841	0.04291	0.01117	0.52285	2.71689	0.0338	0.14257	17.3594	3.08281	0.11054	1.77363	0.27561	0.14478	0.17837	0.05771	0.20211	0.66654	0.03522	0	0.03458	0.24303
Alistipes_putredinis	0.86456	0	4.78986	0	2.46188	6.02559	10.8721	0.01463	0.03792	0	2.94738	5.61474	7.16904	2.97596	0	5.65164	8.29414	1.44818	4.59178	2.70907	0	0.00031	0.90645	0.86223	3.94996	3.2642	1.83183	1.17206	0.81406	3.18202	0.89465	1.76898	3.5783	2.09658	1.70674	5.11502	3.51275	3.235	3.20961	3.36182	5.63555	0.66752	3.36462	7.56545	3.68221	1.30062	0.00114	3.53625	1.02362
Alistipes_senegalensis	0	0	0.21251	0.10964	0.04393	0.25428	0	0	0.02431	0	0.05181	0	0.12149	0.00171	0	0.05429	0.0166	0.01123	0	0.09823	0	0	0	0.0311	0.01764	0	0.00401	0.03485	0.02907	0.05978	0	0.08265	0.01279	0.01694	0.10789	0	0.0084	0.00014	0.00282	0.23103	0.01411	0.11974	0.00289	0.00252	0.06804	0.01667	0	0.01538	0.00375
Alistipes_shahii	0.56815	1.38693	4.39219	0.73275	0.21892	1.17315	0.00139	0	0.04138	0	0.50173	0	1.06198	0.26046	0	0.79381	0.55279	0.21961	0	0.54306	0	0.46311	0.00022	0.4776	0.00106	0	0.37392	0.7718	0.15569	0.55089	0.00036	0.49739	0.8078	0.7154	0.15927	1.82475	0.55856	0.23512	1.18504	4.57032	1.10812	0.71632	0.38297	0.94149	2.70887	0.12398	0.00072	0.69179	0.73726
Alistipes_sp_AP11	0.18703	0	0	0	0.0823	0	0	0	0	0	0.15894	0	0	0.30453	0	0	0.10016	0	0	0	0	0	0	0	0.43069	0	0	0.24599	0	0.15699	0	0.10744	0	0	0	0	0	0.09654	0	0.47766	0	0.07799	0	0	0	0	0	0	0
Alistipes_sp_HGB5	0	0	0	0	0	0	0	0	0	0	0	0	0	0	0	0	0	0.39827	0	0.55873	0	0.89761	0	0	0	0	0	0	0	0	0	0	0	0	0	0.58087	0	0	0	0	0	0	0	0	0	0	0	0	0
Alistipes_unclassified	0	0	0	0	0	0	0	0.07692	0.15125	0	0	0	0	0	0	0	0	0	0	0	0	0	0	0	0	0	0	0	0	0	0	0	0	0	0	0	0	0	0	0	0	0	0	0	0	0.51211	11.4983	0	0
candidate_division_TM7_single_cell_isolate_TM7b	0	0	0	0	0	0	0	0	0	0	0	0	0	0	0	0	0	0	0	0	0	0	0	0	0	0	0	0	0	0	0	0	0	0	0	0	0	0	0	0	0	0	0	0	0	0	0	0	0
candidate_division_TM7_single_cell_isolate_TM7c	0	0	0	0	0.00061	0	0.00063	0	0	0	0.0032	0	0	0	0.04203	0	0	0	0	0	0	0	0	0	0	0	0	0	0	0	0	0	0	0	0	0	0	0	0	0	0	0.00327	0	0	0	0	0	0	0
Mucispirillum_schaedleri	0	0	0	0	0	0	0	0	0	0	0	0	0	0	0	0	0	0	0	0	0	0	0	0	0	0	0	0	0.01223	0	0	0	0	0	0	0	0	0	0	0	0	0	0	0	0	0	0	0	0
Gemella_haemolysans	0	0	0	0	0	0	0	0	0.01373	0	0	0	0	0	0	0	0.0018	0	0	0	0	0	0	0	0	0	0	0	0	0	0	0	0	0	0	0	0	0	0	0	0	0	0	0	0	0	0	0	0
Gemella_morbillorum	0	0	0	0	0	0.01236	0	0	0.90023	0	0	0.00205	0	0	0	0.44415	0.00439	0.00837	0	0	0	0	0	0	0	0	0	0	0	0	0	0	0	0.05178	0	0	0	0	0	0	0	0	0	0	0	0	0	0	0
Gemella_sanguinis	0	0	0	0	0	0.00329	0.00249	0	0.00087	0.00451	0.00016	0.00272	0	0.00753	0	0	0.00523	0	0	0	0	0	0	0.00162	0	0.00271	0	0	0	0	0	0.0052	0	0	0	0.02993	0	0	0	0	0	0.01061	0.00055	0	0	0.0002	0.00223	0	0
Gemella_unclassified	0	0	0	0	0	0	0.00114	0	0	0	0.00625	0	0	0	0.04075	0	0.00518	0	0	0	0	0	0	0.00419	0	0.00385	0	0	0	0.00362	0	0	0	0	0.00516	0	0	0	0	0	0	0	0.00195	0	0	0	0	0	0
Staphylococcus_aureus	0	0	0	0	0	0	0	0	0	0	0	0	0	0	0	0.0097	0	0	0	0	0	0	0	0	0	0	0	0	0	0.00112	0	0	0	0	0	0	0	0	0	0	0	0	0	0	0	0	0	0	0
Abiotrophia_defectiva	0	0	0	0	0	0	0	0	0	0	0	0	0	0	0.07222	0	0	0	0	0	0	0	0.00521	0	0	0	0	0	0	0	0	0	0	0	0	0	0	0	0	0	0	0	0	0	0	0	0	0	0
Carnobacterium_maltaromaticum	0	0	0	0	0	0	0	0	0	0	0	0	0	0	0	0	0	0	0	0	0	0	0	0	0	0	0	0	0	0	0	0	0	0	0	0	0	0	0	0	0	0	0	0	0	0	0	0	0
Granulicatella_adiacens	0	0	0	0	0	0.00015	0.00217	0	0.07643	0.00032	0.00924	0	0	0	0.19175	0.09114	0.00396	0	0	0	0.00435	0	0.01303	0.0002	0	0.00192	0	0	0	0	0	0	0	0	0	0.00532	0	0	0	0	0	0.0065	0	0	0	0	0	0	0
Granulicatella_elegans	0	0	0	0	0	0	0.00035	0	0.00254	0	0	0	0	0	0	0	0	0	0	0	0	0	0	0	0	0	0	0	0	0	0	0	0	0	0	0.00475	0	0	0	0	0	0	0	0	0	0	0	0	0
Granulicatella_unclassified	0	0	0	0	0	0.00674	0.01096	0.0024	0.01689	0.00918	0.00601	0.00419	0.00589	0.00097	0.15671	0	0.00828	0	0	0.00286	0	0	0.04672	0.003	0	0.00952	0	0	0	0.00275	0	0.00172	0.00057	0	0.00731	0.0344	0	0	0	0	0	0	0.00706	0	0	0.00369	0	0.00479	0.00071
Enterococcus_faecalis	0	0	0	0	0	0	0	0.00226	0	0.27964	0	0	0	0	0	0	0	0	0	0	0	0	0	0	0	0	0	0	0	0	0	0	0	0	0	0	0	0	0	0	0	0	0	0.00275	0	0	0	0	0
Enterococcus_faecium	0	0	0	0.06288	0	0	0	0	0	0	0	0	0	0	0	0	0	0	0	0	0	0	0	0	0	0	0	0	0	0	0	0	0	0	0	0	0	0	0	0	0	0	0	0	0	0	0	0	0
Enterococcus_hirae	0	0	0	0	0	0	0	0	0	0	0	0	0	0	0.19061	0	0	0	0	0	0	0	0	0	0	0	0	0	0	0	0	0	0	0	0	0	0	0	0	0	0	0	0	0	0	0	0	0	0
Lactobacillus_amylovorus	0	0	0	0	0	0	0	0	0	0	0	0	0	0	0	0	0	0	0	0	0	0	0	0	0	0	0	0	0	0	0	0	0	0	0	0	0	0	0	0	0	0.00202	0	0	0	0	0	0	0
Lactobacillus_animalis	0	0	0	0	0	0	0	0	0	0	0	0	0	0	0	0	0	0	0	0	0	0	0	0	0	0	0	0	0	0.19676	0	0	0	0	0	0	0	0	0	0	0	0	0	0	0	0	0	0	0
Lactobacillus_casei_paracasei	0	0	0.00379	0	0	0	0.019	0	0	0.00336	0	0	0.00063	0	0	0	0	0	0	0	0	0	0	0	0	0	0	0	0	0	0	0	0	0	0	0	0	0	0	0	0	0	0	0	0	0	0	0	0
Lactobacillus_crispatus	0	0	0	0	0	0	0	0	0	0	0	0	0	0	0	0	0	0	0	0	0	0	0	0	0	0	0	0	0	0	0	0	0	0	0	0	0	0	0	0	0	0.00069	0	0	0	0	0	0	0
Lactobacillus_curvatus	0	0	0	0	0	0	0	0.00438	0	0	0	0	0	0	0	0	0	0	0	0	0	0	0	0	0	0	0	0	0	0	0	0	0	0	0	0	0	0	0	0	0	0	0	0	0	0	0	0	0
Lactobacillus_delbrueckii	0	0	0	0	0	0	0	0.01524	0	0	0	0	0	0	0	0	0	0	0	0	0	0	0	0	0	0	0	0	0	0	0	0	0	0	0	0	0	0	0	0	0	0	0	0	0	0	0	0	0
Lactobacillus_fermentum	0	0	0	0	0	0	0	0	0.00352	0	0	0	0	0	0	0	0	0	0	0	0	0	0	0	0.01188	0.28983	0	0	0	0	0	0	0	0	0	0	0	0	0	0	0	0	0	0	0	0	0.02249	0	0
Lactobacillus_gasseri	0	0	0	0	0	0	0	0	0.01138	0	0.0009	0	0	0	0	0	0	0.00103	0	0	0	0	0	0.01298	0.03911	0	0	0	0	0.12537	0	0	0	0	0	0	0	0	0	0.0083	0	0.00952	0	0	0	0	0	0	0
Lactobacillus_jensenii	0	0	0	0	0	0	0	0	0	0	0	0	0	0	0	0	0	0	0	0	0	0	0	0	0	0	0	0	0	0	0	0	0	0	0	0	0	0	0	0	0	0	0	0	0	0	0	0	0
Lactobacillus_johnsonii	0	0	0	0	0	0	0	0	0	0	0	0	0	0	0	0	0	0	0	0	0	0	0	0	0	0	0	0	0	0.03301	0	0	0	0	0	0	0	0	0	0	0	0	0	0	0	0	0	0	0
Lactobacillus_mucosae	0	0	0	0	0	0	0	0	0	0	0	0	0	0.01728	0	0	0	0	0	0	0	0	0	0	0	0	0	0	0	0	0	0	0	0	0	0	0	0	0	0	0	0	0	0	0	0	0	0	0
Lactobacillus_oris	0	0	0	0	0	0	0	0	0	0	0	0	0	0	0	0	0	0	0	0	0	0	0	0	0	0	0	0	0	0.00574	0	0	0	0	0	0	0	0	0	0.00846	0	0	0	0	0	0	0	0	0
Lactobacillus_plantarum	0	0	0	0	0	0	0	0	0	0	0	0	0	0	0	0	0	0	0	0	0	0	0	0	0	0	0	0	0	0.00017	0	0	0	0	0	0	0	0	0	0	0	0	0	0	0	0	0	0	0
Lactobacillus_reuteri	0	0	0	0	0	0	0	0	0	0	0	0	0	0	0	0	0	0	0	0	0	0	0	0	0	0	0	0	0	0.01955	0	0	0	0	0	0	0	0	0	0	0	0	0	0	0	0	0	0	0
Lactobacillus_rhamnosus	0	0	0	0	0	0	0	0	0	0	0	0	0	0	0	0	0	0	0	0	0	0	0	0	0	0.00041	0	0	0	0	0	0	0	0	0	0	0	0	0	0	0	0	0	0	0	0	0	0	0
Lactobacillus_ruminis	0	0	0	0	0	0	0	0	0	0	0	0	0	0	0	0	0	0	0	0	0	0	0	0	0	0	0	0	0	0	0	0	0	0.28513	0	0	0	0	0	0	0	0	0	0	0	0	0	0	0
Lactobacillus_sakei	0	0	0	0	0	0	0	0	0	0	0	0	0	0	0	0	0	0	0	0	0	0	0	0	0	0	0	0	0	0	0	0	0	0	0	0	0	0	0	0	0	0	0	0	0	0.00131	0	0	0
Lactobacillus_salivarius	0	0	0	0	0	0	0	0	0	0	0.00187	0	0	0	0	0	0.00173	0	0	0	0	0	0	0	0	0	0	0	0	0	0	0	0	0	0	0	0	0	0	0	0	0.01749	0	0	0	0	0	0	0
Lactobacillus_sanfranciscensis	0	0	0	0	0	0	0	0	0	0	0	0	0	0	0	0.00015	0	0	0	0.04433	0	0	0	0	0	0	0	0	0	0	0	0	0	0	0	0	0	0	0	0	0	0	0	0	0	0	0	0	0
Lactobacillus_vaginalis	0	0	0	0	0	0	0	0	0	0	0	0	0	0	0	0	0	0	0	0	0	0	0	0	0	0	0	0	0	0.01032	0	0	0	0	0	0	0	0	0	0	0	0	0	0	0	0	0	0	0
Pediococcus_acidilactici	0	0	0	0	0	0	0	0	0	0	0	0	0	0	0	0	0	0	0	0	0	0	0	0	0	0	0	0	0	0	0	0	0	0	0	0	0	0	0	0	0	0	0	0	0	0	0	0.02125	0
Pediococcus_lolii	0	0	0	0	0	0	0	0	0	0	0	0	0	0	0	0	0	0	0	0	0	0	0	0	0	0	0	0	0	0	0	0	0	0	0	0	0	0	0	0	0	0	0	0	0	0	0	0.00797	0
Pediococcus_pentosaceus	0	0	0	0	0	0	0.00146	0	0	0	0	0	0	0	0	0	0	0	0	0	0	0	0	0	0	0	0	0	0	0	0	0	0	0	0	0	0	0	0	0	0	0	0	0	0	0	0	0	0
Pediococcus_unclassified	0	0	0	0	0	0	0	0	0	0	0	0	0	0	0	0	0	0	0	0	0	0	0	0	0	0	0	0	0	0	0	0	0	0	0	0	0	0	0	0	0	0	0	0	0	0	0	0	0
Leuconostoc_carnosum	0	0	0	0	0	0	0	0	0	0	0	0	0	0	0	0	0	0	0	0	0	0	0	0	0	0	0	0	0	0	0	0	0	0	0	0	0	0	0	0	0	0	0	0	0	0	0	0	0
Leuconostoc_citreum	0	0	0	0	0	0	0	0	0	0	0	0	0	0	0	0	0	0	0	0	0	0	0	0	0	0	0.00219	0	0	0	0	0	0	0	0	0	0	0	0	0	0	0	0	0	0	0	0	0	0
Leuconostoc_gelidum	0	0	0	0	0	0	0	0	0	0	0	0	0	0	0	0	0	0	0	0	0	0	0	0	0	0	0	0	0	0.00281	0	0	0	0	0	0	0	0	0	0	0	0	0	0	0	0	0	0	0
Leuconostoc_lactis	0	0	0	0	0	0	0	0	0	0	0	0	0	0	0	0	0	0	0	0	0	0	0	0	0	0	0	0	0	0	0	0	0	0	0	0	0	0	0	0	0	0	0	0	0	0	0	0	0
Leuconostoc_mesenteroides	0	0	0	0	0	0	0	0	0	0	0	0	0	0	0	0	0	0	0	0	0	0	0	0	0	0	0	0	0	0	0	0	0	0	0	0	0	0	0	0	0	0	0	0	0	0	0	0	0.00038
Leuconostoc_unclassified	0	0	0	0	0	0	0.00661	0	0	0	0	0	0	0	0	0	0	0	0	0	0	0	0	0	0	0	0	0	0	0	0	0	0	0	0	0	0	0	0	0	0	0	0	0	0	0	0	0	0
Weissella_cibaria	0	0	0	0	0	0	0	0	0	0	0	0	0	0	0	0	0	0	0	0	0	0	0	0	0	0	0	0	0	0	0	0	0	0	0	0	0.00017	0	0	0	0	0	0	0	0	0	0	0	0.01173
Weissella_confusa	0	0	0	0	0	0	0	0	0	0	0	0	0	0	0	0	0	0	0	0	0	0	0	0	0	0	0	0	0	0	0	0	0	0	0	0	0	0	0	0	0	0	0	0	0	0	0	0	0.01382
Weissella_unclassified	0	0	0	0	0	0	0	0	0	0	0	0	0	0	0	0	0	0	0	0	0	0	0	0	0	0	0	0	0	0	0	0	0	0	0	0	0	0	0	0	0	0	0	0	0	0	0	0	0.00963
Lactococcus_garvieae	0	0	0	0	0	0	0	0	0	0	0	0	0	0	0	0	0	0	0	0	0	0	0	0	0	0	0	0	0	0	0	0	0	0	0	0	0	0	0	0	0	0	0	0	0	0	0	0.00389	0
Lactococcus_lactis	0.00145	0	0	0	0	0.00295	0.07829	0.00769	0	0	0	0.03533	0	0.01213	0.05365	0	0.00149	0	0	0.00645	0	0	0	0	0	0	0	0.00089	0.03273	0	0	0	0.01841	0.00226	0	0	0	0	0	0	0	0.01466	0	0	0	0.00906	0	0	0.00318
Streptococcus_agalactiae	0	0	0	0	0	0	0	0	0	0	0	0	0	0	0	0	0	0.00714	0	0	0	0	0	0	0	0	0	0	0	0	0	0	0	0	0	0	0	0	0	0	0	0	0	0	0	0	0	0	0
Streptococcus_anginosus	0.00432	0	0	0	0.00065	0.0363	0	0	3.0873	0.00296	0.02882	0.01041	0	0.00851	0	0.0816	0.01985	0	0	0.00258	0.00139	0	0.07131	0.05463	0	0.00556	0	0	0	0.00234	0	0	0	0	0	0.00189	0	0	0	0	0	0.37216	0	0	0	0	0	0	0
Streptococcus_australis	0	0.00243	0	0.00418	0	0.00246	0.02743	0	0.01204	0.05866	0	0.01143	0.00442	0.04814	0	0.00369	0	0	0	0	0	0	0	0.0122	0	0.10718	0	0	0	0.00759	0	0.02413	0	0.01149	0	0.04447	0	0	0	0	0.00595	0.02409	0.03204	0.06121	0	0	0	0.05692	0.01525
Streptococcus_constellatus	0	0	0	0	0	0	0	0	0.03464	0	0.0047	0	0	0	0	0	0.01346	0	0	0	0	0	0	0	0	0	0	0	0	0	0	0	0	0	0	0	0	0	0	0	0	0	0	0	0	0	0	0	0
Streptococcus_cristatus	0	0	0	0	0	0	0	0	0.01956	0.00316	0.00264	0	0	0	0.00466	0.00018	0.00253	0	0	0	0.00336	0	0	0	0	0.00422	0	0	0	0	0	0	0	0	0	0	0	0	0	0	0	0.0037	0	0.00145	0	0.00183	0	0	0
Streptococcus_downei	0	0	0	0	0	0	0	0	0	0	0	0	0	0	0	0	0	0	0	0	0	0	0	0	0	0	0	0	0	0	0	0	0	0	0	0	0	0	0	0	0	0	0	0	0	0	0	0	0
Streptococcus_dysgalactiae	0	0	0	0	0	0	0	0	0	0	0	0	0	0	0	0	0	0	0	0	0	0	0	0	0	0	0	0	0	0	0	0	0	0	0	0	0	0.00814	0	0	0	0	0	0	0	0	0	0	0
Streptococcus_gallolyticus	0	0	0	0	0	0	0	0	0	0	0	0	0	0	0	0	0	0	0	0	0	0	0	0	0	0	0	0	0	0	0.02286	0	0	0	0	0	0	0	0	0	0	0	0.00626	0	0	0	0	0	0
Streptococcus_gordonii	0	0	0	0	0	0.00824	0.01384	0	0.10384	0	0.04631	0	0.00204	0.00935	0.10569	0	0.01601	0	0	0	0.00542	0	0.02201	0.00376	0.00355	0.06892	0	0	0	0.01474	0	0.00142	0	0	0	0	0	0	0	0	0	0.00501	0	0.01485	0	0.01514	0.01716	0	0
Streptococcus_infantarius	0	0	0	0	0	0	0	0	0	0	0	0	0	0.00048	0	0.00216	0	0	0	0	0	0	0	0	0	0	0	0	0	0	0	0	0	0	0	0	0	0	0	0	0	0	0	0	0	0	0	0	0
Streptococcus_infantis	0	0	0	0.00089	0	0.00717	0.01508	0.00125	0.02992	0.00876	0.01339	0.00327	0.00313	0	0	0.00151	0	0	0	0	0.00106	0	0.00379	0	0.00181	0.04092	0	0	0	0.00521	0	0	0	0.00092	0	0.01523	0	0	0	0	0.00318	0.00875	0.0143	0	0	0.00254	0	0.00059	0
Streptococcus_intermedius	0.00087	0	0	0	0	0	0	0	0	0	0	0	0	0	0.49815	0	0	0	0	0	0	0	0	0	0	0	0	0	0	0	0	0	0	0	0	0	0	0	0	0	0	0	0	0	0	0	0.00505	0	0
Streptococcus_lutetiensis	0	0	0	0	0	0	0	0	0	0	0	0	0	0	0	0.00425	0	0	0	0	0	0	0	0	0	0	0	0	0	0	0	0	0	0	0	0	0	0	0	0	0	0	0	0	0	0	0	0	0
Streptococcus_mitis_oralis_pneumoniae	0	0	0	0	0	0.00218	0.01619	0.00236	0.05666	0.00031	0.0351	0.00333	0	0.00046	0.29183	0.00363	0.02385	0	0	0.00757	0.00156	0	0	0.01816	0.00038	0.05298	0	0	0	0.00151	0	0.00028	0.00544	0	0.00641	0.01131	0	0	0	0	0	0.02473	0.00831	0	0	0.00358	0	0	0.00139
Streptococcus_mutans	0	0	0	0	0	0.00687	0.01953	0.02845	0.00904	0	0.00643	0	0	0	0	0	0.00435	0.01555	0	0	0	0	0	0	0.23354	0.00201	0	0	0	0.0029	0	0	0	0	0	0.00133	0.00044	0	0	0	0	0.01387	0	0	0	0	0.00651	0	0
Streptococcus_oligofermentans	0	0	0	0	0	0	0	0	0.00067	0	0	0	0	0	0	0	0	0	0	0	0	0	0	0	0	0	0	0	0	0	0	0	0	0	0	0	0	0	0	0	0	0	0	0	0	0	0	0	0
Streptococcus_parasanguinis	0.15315	0.01786	0.00312	0.03085	0.00695	0.58327	0.10634	0.06792	4.27007	0.08045	0.5932	0.19513	0.09006	0.00135	2.91914	0.04415	0.5147	0.01578	0.01712	0.0806	0.12478	0.03709	0.03127	0.31002	0.11613	1.06157	0	0	0.02649	0.08203	0.00117	0.00821	0.00935	0.06363	0.11869	0.14674	0.12795	0.00884	0.02566	0.02942	0.01696	0.10653	0	0.28848	0	0.03399	0.04595	0.19536	0.00643
Streptococcus_pasteurianus	0	0	0	0	0	0	0	0	0	0	0	0	0.06178	0	21.9231	0	0	0	0.00088	0	0	0	0	0	0	0	0	0	0	0	0	0	0	0	0	0	0	0	0	0	0	0	0	0	0	0	0	0	0
Streptococcus_pseudopneumoniae	0	0	0	0	0	0	0	0	0	0	0	0	0	0	0	0	0	0	0	0	0	0	0	0	0	0.00306	0	0	0	0	0	0	0	0	0	0	0	0	0	0	0	0	0	0	0	0	0	0	0
Streptococcus_salivarius	0.08099	0	0	0.04956	0.02096	0.75983	1.25598	0.00869	1.86039	0.11357	1.20128	0.11363	0.61471	0.06441	1.18032	0.05885	0.63243	0.09705	0.01804	0.01374	0.52441	0.07964	0.02075	0.83631	0.79477	1.50153	0.02193	0.0026	0.03647	0.11795	0.00861	0.09044	0.01671	0.3513	0.55014	0.25579	0.63432	0.04896	0.02053	0.10427	0.05661	0.4178	0.00393	0.0257	0	0.0772	0.29672	0.11841	0.10641
Streptococcus_sanguinis	0	0	0	0	0	0.0121	0.01308	0	0.00391	0	0.02927	0.00092	0	0.00651	0.15422	0.00302	0.00315	0	0	0	0.00389	0	0.03298	0.00324	0.00674	0.02165	0.00923	0	0	0	0	0.00013	0	0.02208	0	0.03694	0	0	0	0.00518	0	0.00615	0	0.02615	0	0.00032	0.00206	0	0
Streptococcus_sobrinus	0	0	0	0	0	0	0	0	0	0	0.12927	0	0	0	0	0	0	0	0	0	0	0	0	0.00544	0	0	0	0	0	0	0	0	0	0	0	0	0	0	0.00396	0	0	0.00533	0	0	0	0	0	0	0
Streptococcus_thermophilus	0	0	0	0	0.0143	0.0223	0.01247	0.00121	0	0	0	0	0	0.01559	0	0	0	0	0.00797	0	0	0.09133	0.26034	0	0	0	0.00598	0	0	0	0	0.00188	0	0	0	0.00226	0	0	0	0.01478	0	0	0	0	0	0	0	0	0
Streptococcus_tigurinus	0.00115	0	0	0	0	0	0	0	0.19942	0	0.00776	0.00447	0	0	0.04141	0	0.00254	0	0	0	0	0	0	0.00203	0	0	0	0	0	0.00085	0	0	0	0	0	0	0	0	0	0	0	0.00314	0	0	0	0	0	0	0
Streptococcus_vestibularis	0.00342	0	0	0	0	0	0	0.00065	2.75971	0	0.10385	0.01966	0	0	0.31353	0.01851	0.04694	0	0	0.00425	0.02617	0	0	0.16431	0.11201	0	0	0	0	0.05081	0	0	0	0	0	0.04167	0.00856	0	0	0	0	0.00364	0	0	0	0	0.06517	0	0.00719
Butyricicoccus_pullicaecorum	0	0	0	0	0	0	0	0	0	0	0	0	0	0	0	0	0	0	0.02614	0	0.25489	0	0	0	0	0	0	0	0	0	0	0	0	0	0	0	0	0	0	0	0	0	0	0	0	0	0	0	0
Clostridiaceae_bacterium_JC118	0	0	0	0.02196	0.00694	0.00821	0	0.00514	0	0	0	0	0	0.00038	0	0.00657	0	0.04123	0	0	0	0	0	0	0	0	0.03077	0.00515	0	0.01606	0.00362	0	0.01764	0	0.00205	0.04322	0.0039	0.00065	0	0	0.01615	0.02291	0	0.01346	0	0	0	0.00551	0
Clostridium_asparagiforme	0.0181	0.05614	0.04135	0.01835	0.01283	0.00033	0.07001	0.00256	0	0.07783	0.01707	0.00621	0.00151	0	0	0.02562	0.01917	0.0656	0.26299	0.00851	0.02977	0.10678	0.22451	0.00425	0.13551	0.05341	0.03198	0.03748	0.02425	0.04162	0.0567	0.04768	0.0945	0	0.02357	0.26743	0.08999	0.02498	0.02708	0	0.00272	0.02436	0.07649	0.13155	0	0	0	0.00203	0.04185
Clostridium_bolteae	0.7294	0.36455	0	0.24964	0.67932	0.43518	1.62443	0.01406	0.00106	0.32094	0.37165	0.27043	0	0.01938	0	0.4705	0	0.39425	0.7725	0.36525	12.8413	6.1023	2.58651	0.27675	0.03117	0.35183	1.89576	0.40931	0.36781	0.16645	4.27126	0.64095	4.19308	0.00543	0.41025	0.41257	0.19625	0.09118	0.00457	0	0.16221	0.03629	0.18982	0.54059	0.00928	0	13.5016	0.00105	0.00201
Clostridium_butyricum	0	0	0	0	0	0	0	0	0	0	0	0	0	0	0.61838	0	0	0	0	0	0	0	0	0	0	0	0	0	0	0	0.02972	0	0	0	0	0	0	0	0	0	0	0	0	0	0	0	0	0	0
Clostridium_celatum	0	0	0	0	0	0.00409	0	0	0	0	0	0	0.02144	0	0	0	0	0	0	0.01009	0	0	0	0	0	0	0	0	0	0	0	0	0	0	0	0	0	0	0	0	0	0	0	0	0	0	0	0	0
Clostridium_citroniae	0.02371	0	0	0.01795	0.03679	0.01578	0	0.00076	0	0	0.03057	0.00512	0	0.00213	0	0.0125	0	0.00612	0.04424	0	0.01297	0.00647	0.08662	0	0.0113	0	0.0104	0.01104	0.00075	0.01639	0.05043	0.03144	0.00609	0	0	0.08149	0.04318	0.00676	0.00137	0	0.00256	0.03021	0.01884	0.09141	0	0	0	0	0
Clostridium_clostridioforme	0	0.6144	0	0	0	0	0.03659	0	0.00446	0.19918	0.02345	0	0	0.00068	0	0	0	0.0237	0.05002	0	0.0951	0.00072	0.00535	0	0.06059	0.03046	0	0.00596	0	0.03439	0.01012	0.04428	0.12156	0	0	0.08926	0.01481	0.00303	0	0	0	0	0.74049	0.34232	0	0	31.9343	0	0.00859
Clostridium_hathewayi	0.00297	0.00167	0.00942	0.01454	0.00536	0.0093	0.02318	0	0.00598	0.01622	0.08328	0.00694	0	0.0426	0	0.00979	0	0.06074	0.09886	0	0.03359	0.03433	0.29633	0.00305	0.06183	0.02222	0.0337	0.00898	0.01479	0.04721	0.05728	0.00562	0.09279	0.00125	0.02061	0.10593	0.01132	0.00268	0.0002	0	0.00081	0.2886	0.01236	0.13213	0	0	0.32459	0	0
Clostridium_hylemonae	0	0	0	0	0	0	0	0	0	0	0	0	0	0	0	0	0	0	0	0	0	0	0.36706	0	0	0	0	0	0	0	0	0	0.00879	0.01272	0	0.449	0.03399	0	0	0	0	0	0	0.00115	0	0	0	0	0
Clostridium_leptum	0.05163	0.22929	0.00534	0.02447	0.13428	0.05004	1.69488	0.01785	0.00734	0.24769	0.01236	4.50017	0.02716	0.68049	0	0.05305	0.10506	1.64029	0.01462	0.00401	0.45931	0.08193	0.1308	0.04913	1.66259	0.02665	0.64644	0.35674	0.01386	0.03521	0.00715	0.05935	0.24391	0.00579	0.3239	0.70143	0.01926	0.63919	0.03845	0.09557	0.05313	0.023	1.49245	0	0.02384	0.01706	0	0.12463	0.00813
Clostridium_methylpentosum	0	0	0	0	0	0	0.00876	0	0	0.0038	0	0	0	0	0	0	0	0	0	0	0	0	0.06896	0	0	0	0	0.00038	0	0	0.00503	0	0.00093	0	0	0	0	0	0.00421	0	0.00138	0	0	0.00502	0	0	0	0	0
Clostridium_nexile	0	0.15546	0	0	0	0	0.01854	0	0	0	0.20171	0	0	0.33363	0	0	0	3.34984	0.06573	0.01055	0	0.05002	0	0	0	1.21578	0	0.04752	0.07274	0.13884	0	0.00045	0.00027	0	0	0	0	0	0	0	0	0	0	0.32713	0	0	1.23751	0.00346	0
Clostridium_perfringens	0	0	0	0	0	0.0039	0	0	0	0	0	0	0	0	0	0	0	0	0	0	0	0	0	0	0	0.01665	0	0	0	0	0	0	0	0	0	0	0	0	0	0	0	0	0	0	0	0.01233	0	0	0
Clostridium_scindens	0	0	0	0	0	0.00045	0.00059	0	0.00164	0.00684	0	0	0.00049	0	0	0.00606	0	0.00148	0.00774	0.01447	0	0	0.00436	0.00433	0	0	0.00066	0.00243	0	0.00063	0.00162	0	0	0	0	0	0.00232	0	0	0	0.0008	0.0002	0.0005	0.00485	0	0	0.05617	0.00018	0
Clostridium_sp_ATCC_BAA_442	0	0	0	0	0.08072	0	0.1972	0	0	0	0	0	0	0	0	0	0	0	0	0	0	0	0	0	0.8671	0	0	0	0	0	0.45457	0.09037	0	0	0	0	0	0	0	0	0	0	0	0	0	0	0	0	0
Clostridium_sp_D5	0	0	0	0	0	0	0	0	0	0	0	0	0	0	0	0	0	0	0	0	0	0	0	0	0	0	0	0	0	0	0	0	0	0	0	0	0	0	0	0	0	0	0	0	0	0	0	0	0
Clostridium_sp_KLE_1755	0	0.33309	0	0	0	0	1.07032	0	0	0	0.23868	0	0	0	0	0.0984	0	0	0	0	0.27887	0.69588	1.64886	0	0.15869	0	0	0	0	0	0.60155	0	0	0	0	0	0	0	0	0	0	0	0	0	0	0	0.87801	0	0
Clostridium_sp_L2_50	0	0	0	0	0	0	0	0	0	0	0	0	0	0	0	0	0	0	0	0	0	0	0	8.51353	0	0	0	0	0	0	0	0	0	0	0	0	0	0	0	0	0.6916	0	0	0	0	0	0	1.65188	0
Clostridium_symbiosum	0.01948	0.02704	0	0.0292	0.02531	0.0074	0.11509	0.00119	0.02983	0.06304	0.0883	0	0	0.02548	0	0.01742	0	0.08018	0.20796	0	0.0644	0.01188	0	0	0.03113	0	0	0.01371	0	0.01662	0.50923	0	0.20218	0.01324	0.00107	0.23831	0.06446	0.00888	0	0	0.00567	0.01581	0.02618	0.17613	0	0	3.27322	0	0
Eubacterium_infirmum	0	0	0	0	0	0	0	0	0.02285	0	0.001	0	0	0	0	0.00021	0	0.00124	0	0	0	0	0	0	0	0	0	0	0	0	0	0	0	0	0	0.00375	0	0	0	0	0	0	0	0	0	0	0	0.00041	0
Mogibacterium_sp_CM50	0	0	0	0	0	0	0	0	0	0	0	0	0	0	0	0	0	0	0	0	0	0	0	0	0	0	0	0	0	0	0	0	0	0	0	0	0	0	0	0	0	0	0	0	0	0	0	0	0
Anaerococcus_lactolyticus	0	0	0	0	0	0	0	0	0	0	0	0	0	0	0	0.0301	0	0	0	0	0	0	0	0	0	0	0	0	0	0	0	0	0	0.00056	0	0.00179	0	0	0	0	0	0	0	0	0	0	0	0	0
Anaerococcus_obesiensis	0	0	0	0	0	0	0	0	0	0	0	0	0	0.00025	0	0	0	0.0343	0	0	0	0	0	0	0	0	0	0	0	0	0	0	0	0	0	0.00196	0	0	0	0	0	0	0	0	0	0	0	0	0
Anaerococcus_prevotii	0	0	0	0	0	0	0	0	0	0	0	0	0	0	0	0	0	0	0	0	0	0	0	0	0	0	0	0	0	0	0	0	0	0	0	0	0	0	0	0	0	0	0	0	0	0	0	0	0
Anaerococcus_vaginalis	0	0	0	0	0	0	0	0	0	0	0	0	0	0.00068	0	0	0	0.04407	0	0	0	0	0	0	0	0	0	0	0	0	0	0	0	0	0	0.01428	0	0	0	0	0	0	0	0	0	0	0	0	0
Clostridiales_bacterium_BV3C26	0	0	0	0	0	0	0	0	0	0	0	0	0	0	0	0	0	0	0	0	0	0	0	0	0	0	0	0	0	0	0	0	0	0	0	0	0	0	0	0	0	0	0	0	0	0	0	0	0
Finegoldia_magna	0	0	0	0	0	0	0	0	0	0	0	0	0	0	0	0	0	0	0	0	0	0	0	0	0	0	0	0	0	0	0	0	0	0	0	0.00777	0	0	0	0	0	0	0	0	0	0	0	0	0
Parvimonas_micra	0	0	0	0	0	0.01226	0	0	0	0	0	0	0	0.01574	0	0.00438	0.00782	0.02216	0	0	0	0	0	0	0	0	0	0	0	0	0	0	0	0	0	0.04069	0	0	0	0	0	0	0	0	0	0	0	0	0
Parvimonas_unclassified	0	0	0	0	0	0.03403	0	0	0.54252	0	0	0.00046	0	0.11096	0	0.18616	0.02611	0.25742	0	0	0	0	0	0	0	0	0	0	0	0	0	0	0	0.01771	0	0.19242	0	0	0	0	0	0.00199	0	0	0	0	0.00308	0	0
Peptoniphilus_duerdenii	0	0	0	0	0	0	0	0	0	0	0	0	0	0	0	0	0	0	0	0	0	0	0	0	0	0	0	0	0	0	0	0	0	0	0	0	0	0	0	0	0	0	0	0	0	0	0	0	0
Peptoniphilus_harei	0	0	0	0	0	0	0	0	0	0	0	0	0	0	0	0	0	0	0	0	0	0	0	0	0	0	0	0	0	0	0	0	0	0	0	0.02232	0	0	0	0	0	0	0	0	0	0	0	0	0
Peptoniphilus_lacrimalis	0	0	0	0	0	0	0	0	0	0	0	0	0	0	0	0	0	0	0	0	0	0	0	0	0	0	0	0	0	0	0	0	0	0	0	0.00454	0	0	0	0	0	0	0	0	0	0	0	0	0
Bacteroides_pectinophilus	0	0	0	0	0.74092	0	0	0	0	0	0	0	0	0	0	0	0	0	0	4.82819	0	0	0	5.82731	0	0	0	6.96076	0	0	0	0	0	0	0	0	0	0	0	0	0	10.0283	0	0	0	0	0	0.0154	0
Clostridiales_bacterium_1_7_47FAA	0.00262	0.02298	0	0.00298	0.03821	0.03975	0.11588	0.00079	0.00033	0.02362	0.01582	0	0	0	0	0.00011	0	0.11109	0.04822	0	0.02372	0.01766	0.0346	0	0.02642	0.00546	0.00539	0.0283	0.00069	0.01627	0.00725	0.01181	0.01667	0.00679	0.01304	0.05955	0.02268	0.004	0	0	0.00082	0.01578	0.00474	0.16589	0	0	0.1659	0.00085	0
Flavonifractor_plautii	0.05911	0.03166	0.01046	0.0611	0.00552	0.05175	0.01146	0.0145	0.00821	0.2104	0.11805	0	0	0.04382	0	0.06884	0.00578	0.00382	0.09399	0.00364	0.10739	0.25814	0.00271	0	0.02086	0.11452	0.01129	0.00195	0.00221	0.03736	0.00919	0.04031	0.00178	0.01091	0	0.00679	0.03251	0.01781	0	0.00063	0.00569	0	0.25392	0.0299	0	0	0.24724	0.01177	0
Pseudoflavonifractor_capillosus	0.00168	0	0.00088	0.01141	0.02202	0.00573	0.01312	0	0	0.00117	0.00394	0	0.00419	0.00974	0	0.01408	0.00075	0.00277	0	0.00239	0	0.0544	0	0.00086	0.00266	0	0.00448	0.00534	0.00631	0.00592	0	0.00857	0.00203	0.00116	0.00181	0.024	0.01399	0.02173	0.00584	0.00595	0	0.0009	0	0	0	0.03082	0	0.00822	0
Anaerofustis_stercorihominis	0	0	0	0.00068	0	0	0	0	0	0	0	0	0	0	0	0	0	0	0	0	0	0	0.00189	0	0	0	0	0	0	0	0	0	0	0	0	0.02531	0	0	0	0	0	0	0	0	0	0	0	0	0
Eubacterium_brachy	0	0	0	0	0	0	0	0	0	0	0	0	0	0	0	0	0	0	0	0	0	0	0	0	0	0	0	0	0	0	0	0	0	0	0	0	0	0	0	0	0	0.00652	0	0	0	0	0	0	0
Eubacterium_eligens	7.92528	0	0.13735	0.00142	0.23118	0.84852	1.38473	2.95348	1.03747	0.00116	10.8322	5.18516	1.97127	0	0	1.0235	0.89616	0.00258	0	2.38544	0	0.00038	0.66433	3.34373	0	0	0.47187	1.51878	2.5248	1.16513	0.00457	4.49328	0.00135	0.86126	0.56022	0.01359	12.3058	2.53908	0.02758	2.23629	0.96564	0.27334	0	0.00143	0.19617	1.52655	0.155	0.64842	2.40043
Eubacterium_hallii	0.23057	0	0.05075	0.19854	0.33358	0.63652	0.17244	0.51929	0.61271	0.09999	0.11019	0.44546	0.21424	2.77291	0	0.8353	1.02862	0.30369	1.77943	0.38529	0	0.07593	0	0.19671	0	0	0	0.70032	0.44062	0.04301	0	0.6688	0	0.18136	0.86317	0.81284	0	0.37242	0.00506	0.28559	0.45456	0.19729	0.26254	0	0.06277	0.11565	0.00178	0.58822	0.18325
Eubacterium_limosum	0	0.02601	0	0	0	0	0	0	0	0	0	0	0	0	0	0	0	0	0	0	0.01345	0	0	0	0	0	0.007	0	0	0	0	0	0	0	0	0	0.01598	0	0	0	0	0	0	0.0128	0	0.00153	0	0	0
Eubacterium_ramulus	0	0	0.10329	0.00413	0.1484	0.23852	0.06867	0.08503	0.05156	0.00643	0.38576	0.27322	0.07027	0.09508	0	0.23441	0.23409	0	0.46063	0.11745	0	0	0	0.22035	0	0	0.01982	0.1989	0.08265	0	0	0	0	0.025	0.35341	0.00677	0	0.12404	0.13462	0.15234	0.16568	0.55032	0.09508	0	0.02795	0.11349	0	0.31032	0.021
Eubacterium_rectale	0	10.4613	3.67851	3.40403	8.93848	11.1338	8.52652	6.66165	3.96096	0.00061	5.54748	29.366	3.07604	3.26972	0	6.27306	4.43423	0.65044	13.8138	3.18855	0.0056	5.70918	0	10.5197	7.297	0	8.83004	11.0102	7.41484	3.90609	0.03326	0.00079	0.00205	7.02455	7.20474	2.57221	0	6.57603	14.0924	4.55387	21.7826	2.40732	1.23592	11.9495	0.4238	1.38194	0.01442	0.73191	5.22069
Eubacterium_saphenum	0	0	0	0	0	0	0	0	0	0	0	0	0	0	0	0	0.00025	0	0	0	0	0	0	0	0	0	0	0	0	0	0	0	0	0	0	0	0	0	0	0	0	0	0	0	0	0	0	0	0
Eubacterium_siraeum	0	0	0.3633	0.0192	0.0506	0	0.05532	0.02873	0.02475	0	0	0	0.07183	0.01988	0	0	0.00437	0.02534	0	0.18257	0.02801	0.20514	0	14.9007	0	0	7.74712	7.85219	24.2387	26.9042	0.0174	7.86602	2.69349	0.62642	7.01229	0.35373	2.53311	5.06421	13.47	0.58016	0.08112	21.6117	0.16235	0.42982	0	35.7709	0.02394	0.89481	10.5139
Eubacterium_sp_3_1_31	0	0.43724	0	0.17604	0.002	0.04596	0.51138	0	0	0	0.0272	0	0	0	0	0.20686	0	0	0.1697	0.00767	0.0014	0.76064	3.32036	0	0.06065	0	0	0.0084	0.01282	0.0438	0.01585	0	1.67915	0	0	0	0	0	0	0	0.00072	0.13253	0	0	0	0	0.99076	0	0
Eubacterium_ventriosum	0.69408	0	0	0	0.51541	0	0.00216	3.93025	0.00596	0	0.50329	0	0.4063	0.11247	0	0.21268	0.40588	2.70086	0.52276	0.5495	0	1.24947	0	0.07002	0	0	0.62771	0.02281	0	0.02757	0.00585	0	0.00062	0.22353	0.00161	0.08609	0	0.00028	0.01531	0.01901	0.00019	0.51911	0.06768	0.00086	0	0.00117	0	0.25529	0.0428
Anaerostipes_caccae	0	0	0	0.02074	0	0	0	0	0	0	0	0	0	0	0	0	0	0	0	0	0	0.02227	0	0	0	0.03012	0	0	0	0	0	0	0	0	0	0	0	0	0	0	0	0	0	0	0	0	0.60296	0	0
Anaerostipes_hadrus	1.34971	0.1183	0	0.32172	0.05666	0.07708	0.06916	0.34236	0.11279	0.01123	0.04974	0.07211	0.00349	0.18152	0	0.04727	0.02445	0.02225	0	0.00587	0.71191	0.00135	0	0.12658	0.01943	0	0	0.09669	0.08225	0.00264	0.00798	0.01098	0.00028	0	0.06781	0.17264	0	0.00366	0	0.09596	0.06546	0.1346	0.00263	0	0	0.56352	0	0.00242	0.00577
Anaerostipes_unclassified	0	0	0	0	0	0	0	0	0	0.00152	0	0	0	0	0	0	0	0	0.05912	0	0	0.00408	0	0	0	0	0.00069	0	0	0	0	0	0.03968	0	0	0	0.0119	0	0	0	0	0	0	0.06089	0	0	0.98053	0	0
Blautia_hansenii	0	0.0021	0	0	0	0	0	0	0	0	0.00027	0	0	0	0	0	0	0	0	0	0	0	0	0	0	0.02751	0	0	0	0	0.00581	0	0	0	0	0	0	0	0	0	0	0	0.00162	0	0	0	0	0	0
Blautia_hydrogenotrophica	0	0	0	0	0	0	0	0	0	0	0	0	0	0.00786	0	0.02132	0	0	0.01791	0	0	0	0.00693	0	0.00204	0.01171	0.00567	0	0	0.03837	0	0.01411	0.00495	0	0	0	0	0.00495	0	0	0	0	0.04506	0	0	0	0	0.00768	0
Blautia_producta	0	0	0	0.00337	0	0	0.00749	0	0	0.0117	0	0	0	0	0	0	0	0	0.02322	0	0.00681	0	0	0	0	0.01286	0.00255	0	0	0	0.00733	0	0.00023	0	0	0	0	0	0	0	0	0	0.00146	0.02053	0	0	0.24752	0	0
Ruminococcus_gnavus	0.52814	0.80016	0	0.03897	0	0.03178	0.58069	0.00464	0	0.0042	0.71309	0.11771	0.18847	0.01841	0	0.00022	0	0.77758	0.09922	0.29682	1.11871	0.49961	0	0	0.30036	2.29561	0.02246	0.00285	0	0.02114	1.67587	0.23931	3.33384	0.00243	0	0.21625	0	0.00845	0	0	0.01046	0	0.66806	0.76514	0.00631	0	4.28209	0	0
Ruminococcus_obeum	0.55587	0.53411	0.06948	0.81871	0.20778	0.20935	0.02709	0.10479	0.39856	0.71715	0.86756	0.19909	0.31605	0.31468	0	0.50859	1.00554	1.16656	0.04	0.57534	0.00155	0.25031	0.00934	1.04443	0.00275	0.00051	0.49516	0.97217	0.56448	0.66296	0.01186	0.33326	0.01246	0.40559	0.48336	2.40532	0.48938	0.55432	0.42281	0.13138	0.46507	0.37696	0.02861	0.02057	0.1903	0.36892	0.00382	0.36297	0.13007
Ruminococcus_torques	0.94018	0.11086	0.44743	1.03773	1.36204	1.85814	4.74478	0.44645	0.81503	0.76464	3.50167	0.61152	0.4376	1.70331	0	1.46349	2.27326	4.48778	1.64584	1.39149	1.91853	3.09238	1.01891	0.83095	1.45292	0.46561	1.02612	0.49246	0.60732	1.64828	0.6847	1.61105	6.04555	1.73407	4.5721	2.75196	0.23649	0.31788	0.63794	0.88985	0.75457	0.79998	10.0797	0.14563	0.17677	2.17444	0.88382	2.40411	0.48774
Butyrivibrio_crossotus	0	0	0	0	0.00265	0	0.00512	0.00605	0	0	0	0	0	0	0	0.00183	0	0	0	0.23166	0	0	0	0	0	0	0	0	7.86684	0	0	0	0	0	0	0	0	0	0	13.023	0	0.00115	0	0	0	17.885	0.03478	0	15.8607
Butyrivibrio_unclassified	0	0	0	0	0	0	0	0	0	0	0	0	0	0	0	0	0.00484	0	0	0	0	0	0	0	0	0	0	0	0	0	0	0	0	0	0	0	0	0	0.00652	0	0.00556	0	0	0	0	0	0	0.00417	0
Cellulosilyticum_lentocellum	0	0	0	0	0	0	0	0	0	0	0	0	0	0	0	0	0	0	0	0	0	0	0	0	0	0	0	0	0	0	0	0	0	0	0	0	0	0	0	0	0	0	0	0	0	0	0	0	0
Coprococcus_catus	0.25098	0	0.2725	0.31105	0.0646	0.23357	0.02935	0.1519	0.27454	0	0.07186	0.1034	0.15062	0.27	0	0.02505	0.1304	0.21884	0	0.17962	0	0.05709	0	0.1201	0	0	0.05515	0.04614	0.27393	0	0	0.10153	0	0.38086	0.04453	0.1545	0.08153	0.16522	0.05906	0.25191	0.11678	0.34112	0	0	0.03002	0.10932	0.30478	0.28769	0.0977
Coprococcus_comes	0	1.12095	0.1114	1.1777	0.50633	0.76518	0.8281	0.21242	0.26547	0.09392	0.17971	0.37374	0.76434	0.56204	0	0.45093	0.56343	0.79644	0	0.36564	1.43306	1.29224	0	0.16976	0.89858	0	0.53663	0.57082	0.41375	0.21301	0.00308	0.63429	0	0.79868	0.35205	0.80348	0	0	0.15696	1.3137	0.19079	0.26724	0.00172	0	0.01761	0.98644	0.22378	0.48637	0.27556
Coprococcus_eutactus	0	0	0	0	0	0	6.14107	0	0	0	0	0	0.00579	0	0	0	0	0	0	0	0	0	0	0	0	0	0	12.4366	1.47723	0	0	0	0	0.01093	0	0	0	0	0	0.00219	0	2.50861	0	0	0	0	0	0	0
Coprococcus_sp_ART55_1	0	0	0	0	0	0	0	0	6.66411	0	0	0	13.0893	0	0	0	0.28197	0	0	0	0	0	0	0.19037	0	0	0	0	0	0	0	0	0	2.31346	4.46471	0	0	0	0	3.05156	0	0	0	0	0	4.34849	0	0	0
Dorea_formicigenerans	0.98766	0	0.02556	0.27369	0.41926	0.55367	0.00874	0.33084	0.5018	0.48349	0.29496	0.29123	0.33385	0.46408	0	0.07447	0.66947	1.43626	0	0.62092	0	0.4258	0.04173	0.38005	0.09856	0	0.07796	0.06254	0.23138	0.21057	0.29966	0.06098	0	0.38916	0.67371	0.34942	0.39455	0.44646	0.54223	0.3564	0.42052	0.68224	0.05656	0.63696	0.12121	0.21502	0	1.07183	0.27665
Dorea_longicatena	0.20112	0.12418	0.02297	0.23783	0.32726	0.81928	0.0418	0.07808	0.22196	0	1.62535	1.39785	0.68104	0.98916	0	0.23176	0.98328	0.50174	0	1.17143	1.144	0.07132	0.87954	1.16072	0.68177	0.16974	0.0777	0	0.98855	0	0.00248	0.70984	0.00254	1.2063	0.16152	0.89036	0	0.43178	0.05197	3.50534	0.15588	0.06922	0.04352	0.80334	0.04138	1.1972	0.40411	0.98525	0.34298
Dorea_unclassified	0	1.3488	0	0.40796	0	0	0.19991	0	0	0	0	0	0	0	0	0.22022	0	0	0.16619	0	0	0	0	0	0	0.09167	0	0	0	0	0	0	0.04437	0	0	0	0	0	0	0	0	0	0	0	0	0	1.13127	0	0
Lachnospiraceae_bacterium_1_1_57FAA	0.835	0.05332	0.30648	0.05134	0.00418	0.07971	0.9686	0.00315	0	0.06012	0.34407	0	0.04811	0	0	0	0	4.05976	0	0.0706	0	2.97034	0	0	0.1843	0	0	0.10828	0	0.12491	0.0146	0	0	0	0	0	0.00588	0	0	1.8142	0	0	1.32536	0	0	0	2.23555	0	0
Lachnospiraceae_bacterium_1_4_56FAA	0	0	0	0	0	0.00191	0	0	0	0	0.13649	0	0	0	0	0.00473	0	0.25451	0.16088	0	0.08746	0.60397	0	0	0.1062	0.26594	0.09205	0.00184	0.01495	0.02275	0	0	0.06461	0	0	0	0	0.00091	0	0	0	0.02137	0.19365	0.11499	0	0	0	0.19176	0
Lachnospiraceae_bacterium_2_1_46FAA	0	0	0	0	0	0	0	0	0	0	0	0	0	0	0	0	0	0	0	0	0	0	0.00062	0	0	0	0	0	0	0	1.74555	0	0	0	0	0	0	0	0	0	0	0	0	0	0	0	0	0	0
Lachnospiraceae_bacterium_2_1_58FAA	0	0.18624	0	0.00341	0	0.08577	0	0.00033	0	0.00128	0.23725	0	0.09048	0.01805	0	0	0	0.59409	0	0.40883	0.16122	0.05186	0.04044	0.08897	0	0.00257	0.19506	0	0	0	0.00056	0	1.20396	0	0	0.03511	0	0.045	0	0	0.00126	0	1.90945	0	0	0.01425	0	0.01256	0
Lachnospiraceae_bacterium_3_1_46FAA	0.41388	0.46975	0.00045	0.1078	0.43045	0.07034	0.01778	0.00696	0.15271	0.00533	0.06915	0.0718	0.00995	0.07175	0	0.20842	0.1182	1.2678	0	0.6614	0.02366	0.05023	0.29548	0.30589	0.00694	0	0.07127	1.95478	0.03093	0.33847	0.279	0.01273	0.55772	0.22317	0.80273	0.45984	0.0031	0	0.05096	0.03103	0.05367	0.42676	0.03886	1.37364	0.05559	0.13476	0	0.01414	0.23159
Lachnospiraceae_bacterium_3_1_57FAA_CT1	0.32019	0.00412	0	0.00161	0.0105	0.0261	0	0.00065	0	0	0.02568	0	0.00265	0.0094	0	0.09183	0	0.00775	0	0.02327	0.32618	0.01455	0.11245	0.00297	0.00647	0	0.99869	0.06535	0.00457	0.03358	0.17731	0.00163	0.0445	0	0.0157	0.38596	0.00824	0.0533	0	0.00055	0.0223	0.00289	0	0.06861	0	0.00172	0	0	0.00142
Lachnospiraceae_bacterium_4_1_37FAA	0	0.00157	0	0	0	0	0	0	0	0.02864	0.06593	0	0	0	0	0	0	0	0.00451	0.00337	0	0.00224	0	0	0	0.00445	0	0	0	0	0.00486	0	0.00132	0.001	0	0	0	0	0	0	0	0	0.00255	0	0	0	0.01918	0	0
Lachnospiraceae_bacterium_5_1_57FAA	0	0.00508	0	0	0	0	0.0423	0	0	0.13723	0	0	0	0	0	0.02778	0	0.00734	0.01315	0	0	0	0.08159	0	0	0.02007	0.00444	0.0011	0	0	0.0289	0	0	0	0	0	0.03706	0	0	0	0	0	0.00918	0.00064	0	0	0.0006	0	0
Lachnospiraceae_bacterium_5_1_63FAA	0.09859	0.07774	0.00483	1.22527	0.13043	0.39158	0.12888	0.07318	0.06586	0.00837	0.07447	0.62888	0.01518	0.06471	0	0.02095	0.05017	0.18404	0.00574	0.00728	0.65411	0.05132	0	0.07605	0.20469	0	0.01175	0.06808	0.02209	0.00083	0.05608	0.03474	0.00403	0.00772	0.02798	0.05186	0.01766	0.09857	0	0.06185	0.0622	0.02989	0.00877	0	0	0.20898	0	0.01029	0.00378
Lachnospiraceae_bacterium_6_1_63FAA	0.00532	0.0714	0	0	0	0	0.00146	0	0	0	0.00405	0	0	0	0	0	0	0	0	0	0	0	0	0	0	0.03555	0	0	0	0.01496	0.11038	0	0	0	0	0	0	0	0	0	0	0	0.00837	0	0	0	0	0	0
Lachnospiraceae_bacterium_7_1_58FAA	0.05023	0.10233	0.02246	0.06227	0.01239	0.01281	0.01729	0.0107	0	0.07798	0.01735	0.02517	0.02069	0.03003	0	0.0793	0.0129	0.01705	0.05789	0.0152	0.13789	0.17698	0.01503	0.01401	0.08014	0.04778	0.16368	0.01456	0.07804	0.06117	0.00662	0.0176	0.13179	0.01926	0.02898	0.01569	0.02258	0.04645	0.39747	0.04936	0.03632	0.04489	0.01593	0	0.01714	0.04808	0	0.02477	0.30157
Lachnospiraceae_bacterium_8_1_57FAA	0	0.0821	0	0	0	0.28493	0	0.04763	0	0	0	0	0	0	0	0	0	0	0	0	0	0	0	0	0	0	0	0	0	0	0	0	0	0	0	0	0.01449	0	0	0	0.08253	0	0	0	0.20038	0	0	0	0
Lachnospiraceae_bacterium_9_1_43BFAA	0	0.0096	0	0	0	0	0	0	0	0	0.03003	0	0	0	0	0	0	0	0.0095	0	0.03107	0	0	0	0	0.15395	0	0	0	0.00192	0.0048	0	0.02865	0.00015	0	0	0	0	0	0	0	0	0.09476	0	0	0	0	0	0
Lachnospiraceae_bacterium_ICM7	0	0	0	0	0	0	0	0	0.03628	0	0	0	0	0	0	0	0	0	0	0	0	0	0	0	0	0	0	0	0	0	0	0	0	0	0	0	0	0	0	0	0	0	0	0	0	0	0	0	0
Lachnospiraceae_bacterium_oral_taxon_082	0	0	0	0	0	0	0	0	0	0	0	0	0	0	0.01064	0	0	0	0	0	0	0	0	0	0	0	0	0	0	0	0	0	0	0	0	0	0	0	0	0	0	0	0	0	0	0	0	0	0
Lachnospiraceae_oral_taxon_107	0	0	0	0	0	0	0	0	0.00485	0	0	0	0	0	0	0	0	0	0	0	0	0	0	0	0	0	0	0	0	0	0	0	0	0	0	0	0	0	0	0	0	0	0	0	0	0	0	0	0
Marvinbryantia_formatexigens	0	0	0	0	0	0	0.00176	0	0	0	0	0	0	0	0	0	0	0	0	0	0	0	0	0	0	0	0.00115	0	0	0	0	0	0	0	0	0	0	0	0	0	0	0	0	0	0	0	0	0	0
Oribacterium_sinus	0	0	0	0	0	0	0.01628	0	0.0178	0	0.00727	0	0	0	0	0	0	0	0	0	0	0	0	0.00639	0	0.02989	0	0	0	0	0	0	0	0	0	0	0	0	0	0	0	0.00449	0	0	0	0	0	0.00068	0.01072
Oribacterium_sp_oral_taxon_078	0	0	0	0	0	0	0	0	0	0	0	0	0	0	0	0	0	0	0	0	0	0	0	0	0	0	0	0	0	0	0	0	0	0	0	0	0	0	0	0	0	0	0	0	0	0	0	0	0
Roseburia_hominis	0.42932	0.18961	1.00005	0.03721	0.01012	0.09907	0.0344	0.32923	0.06482	0.29563	0	0.16069	1.43806	0.00257	0	2.20952	0.05181	0.47911	0.08157	0.19795	0	0.03312	0	0.00308	0	0.0658	0.15098	1.60962	0.15161	0.23946	0	0.06527	0.00101	0.28235	0.31526	0.05599	1.24534	0.36993	1.07259	0.49319	0.07352	0.34784	0.01361	0	0.4901	0.05505	0	0.09343	0.09997
Roseburia_intestinalis	0.34464	3.10177	1.91559	1.14326	1.40577	2.32487	2.01608	0.00055	2.01362	0.04406	3.66736	0.11587	0.98002	0.08003	0	0.05559	1.05771	0.14314	8.36574	0.71608	0	0	0	3.50486	0.48666	0	0.45297	0.0584	0.40643	1.85213	0.00964	0.00174	0.52912	0.02092	0.10358	0.06957	0	2.43112	0.02164	0.08531	2.10545	0.00192	0	0	0.10082	0.11738	0	4.45026	0.49422
Roseburia_inulinivorans	10.1288	0	0.81917	0.67648	0.01289	1.80735	5.69508	0.00743	3.77954	0.02485	0.46158	0	0.99315	0.22812	0	0.15727	3.28083	1.94795	0.00054	0.35189	0	3.33089	0	0.04992	0	0	0.54031	0.41847	1.19389	2.38083	0.0007	5.19278	0	0.42756	0.66457	0.01365	0.15696	0.88844	1.26188	2.0213	0.02092	0.7061	0.02347	0	0.67057	1.48771	0	2.29715	0.02952
Roseburia_unclassified	0	0	0	0.49048	0	0	0	0	0	0.87082	0	0.04921	0	0	0	0	0	0	0.08822	0	1.57644	0	0.102	0	0	0	0	0	0	0	0.00059	0	0	0	0	0	0.33438	0	0	0	0	0	0.01111	0.1699	0	0	0.05628	0	0.00034
Shuttleworthia_satelles	0	0	0	0	0	0	0	0	0.00126	0	0	0	0	0	0	0	0	0	0	0	0	0	0	0	0	0	0	0	0	0	0	0	0	0	0	0	0	0	0	0	0	0	0	0	0	0	0	0.00241	0
Stomatobaculum_longum	0	0	0	0	0	0	0	0	0	0	0.0019	0	0	0	0.04723	0	0.00105	0	0	0	0	0	0	0	0	0.00147	0	0	0	0	0	0	0	0	0	0	0	0	0	0	0	0	0	0	0	0	0	0	0.00303
Oscillibacter_sp_KLE_1728	0	0	0	0	0	0	0	0	0	0.4231	0	0	0	0	0	0	0	0	0.66478	0	0	0	0	0	0	0	0	0	0	0	0	0	0	0	0	0	0	0	0	0	0	0	0	0	0	0	0	0	0
Oscillibacter_sp_KLE_1745	0	0.86776	0	0	0.12454	0.12592	0	0	0	0	0	0	0	0	0	0.11109	0	0	1.13885	0	0	0	0	0	0	0.17671	0	0	0	0	0	0	0	0	0	0	0	0	0	0	0	0	0	0	0	0	2.1176	0	0
Oscillibacter_unclassified	1.33228	0	0.43105	0.30249	0.19937	0.31804	1.18736	0.12771	0.15278	0.58957	0.38667	0.08785	0.07313	0.30194	0	0.13198	0.24539	0.03885	0	0.2497	0.56261	1.03457	0.63144	0.24924	1.26708	0.22661	0.93187	0.27853	0.38478	0.58928	0.21407	0.3419	0.41583	0.53386	0.47552	0.25072	0.63733	0.60233	1.66057	0.20127	0.05871	0.10667	0.43447	0.06884	0.46603	0.31957	0.25788	0.26675	0.06234
Filifactor_alocis	0	0	0	0	0	0	0	0	0.75994	0	0	0	0	0	0	0	0.01042	0	0	0	0	0	0	0	0	0	0	0	0	0	0	0	0	0	0	0	0	0	0	0	0	0	0	0	0	0	0	0	0
Clostridium_bartlettii	0.01548	0	0	0	0	0.25828	0.19179	0.06743	0.00775	0.13316	0.02329	0.02339	0.57878	0.06661	0	0.00143	0	0.27847	0	0.01703	0.13754	0.09496	0.16466	0.00623	0	0	0.00098	0.0011	0.02852	0.06	0	0	0	0.16764	0	0	0	0	0	0.01807	0	0.03779	0	0	0	0.0291	0.04709	0.01042	0
Clostridium_bifermentans	0	0	0	0	0	0	0	0	0	0	0	0	0	0	0	0	0	0	0	0	0	0	0	0	0	0	0	0	0	0	0	0	0	0	0	0	0	0	0	0	0	0	0	0	0	0	0	0	0
Clostridium_glycolicum	0	0	0	0	0	0	0	0	0	0	0	0	0	0	0	0	0	0	0	0	0	0	0	0	0	0	0	0	0	0	0	0	0	0	0	0	0	0	0	0	0	0	0	0	0	0	0	0	0
Clostridium_hiranonis	0	0	0	0	0	0	0	0	0	0	0	0	0	0	0	0	0	0	0	0	0	0	0	0	0	0	0	0	0	0	0	0	0	0	0	0	0	0	0	0	0	0	0	0	0	0	0	0	0
Peptostreptococcaceae_noname_unclassified	0.00291	0.01721	0	0.06443	0	0	0	0	0.02552	0	0	0	0	0	0.55541	0	0	0	0.01129	0.05682	0	0.04765	0	0	0	0.03504	0.00812	0	0.00576	0	0	0.00587	0	0	0	0.02384	0	0.00411	0	0.06007	0	0.06073	0	0	0	0.01605	0	0.01882	0
Peptostreptococcus_anaerobius	0	0	0	0	0	0	0	0	0	0	0	0	0	0	0	0	0	0	0	0	0	0	0	0	0	0	0	0	0	0	0	0	0	0	0	0.02399	0	0	0	0	0	0	0	0	0	0	0	0	0
Peptostreptococcus_stomatis	0	0	0	0	0	0.01286	0	0	0.82623	0	0	0	0	0.01527	0	0.01961	0.00539	0	0	0	0	0	0	0	0	0	0	0	0	0	0	0	0	0.00016	0	0	0	0	0	0	0	0.00205	0.002	0	0	0	0	0	0
Peptostreptococcus_unclassified	0	0	0	0	0	0	0	0	0	0	0	0.00317	0	0.00924	0	0.03276	0.00141	0	0	0	0	0	0	0	0	0	0	0	0	0	0	0	0	0.03034	0	0.00966	0	0	0	0	0	0.0006	0	0	0	0	0	0	0
Anaerotruncus_colihominis	0.00073	0.03485	0.01537	0.04399	0.00677	0.00584	0.19801	0.004	0	0.12689	0.00569	0.00709	0	0.00049	0	0.03892	0.00054	0	0.01291	0	0.07339	0.04904	0	0	0.4423	0.01468	0.02328	0.00453	0	0.00796	0	0.0003	0.00514	0	0.04622	0.03466	0.00492	0.01115	0.04454	0	0	0.00827	0.06089	0.00239	0	0	0	0.00173	0.00218
Anaerotruncus_unclassified	0.00835	0.03189	0	0	0.02963	0.03509	0	0.01355	0.02591	0.09153	0	0.03436	0	0.01796	0	0.17387	0.04281	0	0	0	0	0.02223	0.08052	0.04754	0	0	0.05862	0.02916	0.03493	0.04076	0	0.01613	0.01672	0.07948	0.01087	0.49789	0.0837	0.01215	0.18127	0.11599	0.01204	0.11625	0	0.02209	0.02958	0	0	0.03922	0.01465
Faecalibacterium_prausnitzii	5.22074	0.09793	48.064	12.9315	2.07156	13.4832	12.3879	8.91317	8.66945	2.84965	6.36906	5.84528	8.89326	4.16904	0.01507	1.46546	8.71281	4.76039	0.21302	7.17165	3.21452	13.0433	6.27443	8.82271	0.51866	5.02762	1.8199	7.50963	11.9428	3.88596	0.10876	5.59858	0.02168	6.16855	7.05974	0.965	10.8378	11.3694	20.439	6.54761	4.04427	4.50982	0.14456	9.19424	44.2979	7.71864	0.01981	13.9809	11.1381
Ruminococcaceae_bacterium_D16	0.01247	0.00197	0.00203	0	0.27816	0	0.04152	0	0	0.00267	0.00299	0	0.00335	0	0	0.25402	0.00208	0.00043	0.40131	0.03658	0.00413	0.25658	0	0.06225	0.00371	0	0.00151	0.0052	0.00483	0.0031	0	0.01789	0.00126	0.00216	0.00169	0.00556	0.00378	0.62557	0.01832	0.00208	0	0.36796	0	0	0.00514	0.27976	0	0.0006	0
Ruminococcus_albus	0.00054	0.00636	0.00183	0.00986	0	0.0061	0.00536	0.00028	0.00414	0	0	0	0	0.00381	0	0.0009	0.00014	0	0	0	0	0	0	0	0	0	0	0	0	0	0	0	0	0.00528	0.00092	0	0	0	0	0	0	0	0	0	0	0	0	0	0
Ruminococcus_bromii	7.05428	2.07759	0.01873	4.81764	1.73778	8.92174	0.00066	0	0.00067	11.0966	0	4.08428	0.0012	6.31551	0	6.9555	1.54341	0	1.36926	4.58868	0.00221	0	0	1.94621	0.38611	0	2.63952	0.25606	0.62187	4.04943	0.00622	0	0	0.53052	3.65502	0.02013	0	1.4443	1.56535	0.56713	0.00849	0.00017	0.06843	0	0.00096	0.43255	0	0	2.12096
Ruminococcus_callidus	0	0.03008	0.0175	0.11507	0.03832	0	0.05638	0.29329	0.2137	0.28847	0	0	1.77971	0.46193	0	0	0.01258	0	0	0.29954	0	0	0	0.22209	0	0	0	0	0	0	0	0	0.00074	0.00783	0	0.00093	0	0.40014	0	0.01386	0.71637	0	0	0	0.16641	0.20066	0	0	0
Ruminococcus_champanellensis	0	0	0	0	0	0	0	0	0	0	0	0	0	0	0	0	0	0	0	0	0	0	0	0	0	0	0	0	0	0	0	0	0	0	0	0	0	0	0	0	0.14839	0	0	0	0	0.04344	0	0	0.48953
Ruminococcus_flavefaciens	0	0	0	0	0	0	0	0	0	0	0	0	0	0	0	0	0	0	0	0	0	0	0	0.01511	0	0	0	0	0	0	0	0	0	0	0	0	0	0	0	0	0	0	0	0	0.00119	0	0	0	0
Ruminococcus_lactaris	0.03466	0	0.31563	0.57383	0	0	0.00074	1.75682	1.35691	0	0	0.57049	0.00734	0.00034	0	0	1.92515	0	0.00224	2.71242	0	0	0.03627	0.53736	3.83901	0	0	0.85652	1.65232	1.62569	0.0053	0	0	0.14825	0	0	0.32217	0	0.07035	2.32042	1.52224	3.67006	0	0	0.17225	2.25622	0	0	1.17259
Ruminococcus_sp_5_1_39BFAA	2.1212	0	0	3.74729	1.30632	0.9948	0.97269	0.66679	0	2.12451	2.19763	1.49849	0	0.41573	0	0.23385	0.53694	1.8747	0	0.87827	0	1.22469	0	0.9296	2.14995	0	0.26568	0.29898	0.34681	0.80087	0	0.38917	0	0.28087	1.09198	0.37719	0.20036	0.57163	0	0.25177	0.57571	1.4673	0.43966	0	0	0	0	0.24356	0
Subdoligranulum_sp_4_3_54A2FAA	0	0.09658	0	0	0.08979	0.0906	0.27193	0	0	0.47477	0.16107	0	0	0.31995	0	0.10374	0	0	0	0	0	0.1174	0	0	0.37102	0	0	0.05083	0	0.15002	0	0.10964	0.82833	0.08485	0	0.46113	0	0	0	0	0	0	0.18732	0	0	0	0	0	0
Subdoligranulum_unclassified	5.26962	7.24547	4.4672	1.59974	2.48248	3.90191	0.83077	2.47929	5.59629	0.20906	1.60653	0.48706	10.9085	2.88607	0	6.66998	2.25868	4.26384	0.42333	4.3892	13.0946	5.03668	6.86673	1.45442	0.60531	0.12398	11.5362	5.88958	1.8912	2.46662	0.58824	5.58581	2.07522	8.50562	1.46409	6.63249	23.8534	2.27253	9.06865	10.2509	4.83457	2.06663	3.03769	1.28605	3.28697	1.24341	0.62318	1.18164	1.88701
Subdoligranulum_variabile	0.00288	0	0.00288	0	0	0.00017	0	0	0	0	0	0	0	0	0	0	0	0	0	0	0	0	0	0	0	0	0	0.00076	0	0	0	0	0	0	0.00077	0	0.00562	0	0.00313	0	0	0.00643	0	0	0.00133	0.07554	0	0.00155	0
Bulleidia_extructa	0	0	0	0	0	0	0	0	0	0	0	0	0	0	0	0	0	0	0	0	0	0	0	0	0	0	0	0	0	0	0	0	0	0	0	0.01631	0	0	0	0	0	0.00101	0	0	0	0	0	0	0
Catenibacterium_mitsuokai	0	0	0	0	1.31933	0	0	3.42168	1.28138	0	0	0	0	0	0	0	0	0.01565	0	0	0	0	0.28012	1.47248	0	0	0	0	0	0.36145	0	0	0	0.1453	0.45766	0	0.03493	0	0	0	0	0	0	0	0.00368	0	0	0	0.00202
Coprobacillus_sp_29_1	0	0	0	0	0	0	0	0	0	0	0	0.19824	0	0	0	0	0	0	0	0	0	0	0.63139	0	0	0	0	0	0	0	0	0	0	0	0	0	0	0	0	0	0	0	0	0	0	0	0	0	0
Coprobacillus_sp_D6	0	0	0	0	0	0	0	0	0	0	0	0	0	0	0	0	0	0	0	0	0	0	0	0	0	0	0	0	0	0	0	0	0	0	0	0	0	0	0	0	0	0	0	0	0	0	0	0	0
Coprobacillus_unclassified	0.03671	0	0.00477	0.12796	0	0.04368	0.11883	0.00367	0	0.01552	0.1413	0	0.03787	0	0	0.00454	0	0.13777	0.18133	0	0.43285	0.11803	0	0	0.15392	0.30195	0.01035	0.1188	0	0	0.01709	0.01915	2.02894	0.00288	0.00067	0.20311	0.02075	0	0	0	0	0.10438	0.02256	0.01435	0.00922	0	0.36603	0	0
Eggerthia_catenaformis	0	0	0	0	0	0	0	0	0	0	0	0	0	0	0	0	0	0	0	0	0	0	0	0	0	0	0	0	0	0	0	0	0	0	0	0	0	0	0	0	0	0	0	0	0	0	0	0	0
Clostridium_innocuum	0	0.00158	0	0	0.00071	0.0034	0	0.00412	0	0	0.00014	0.00113	0	0.01981	0	0	0	0.00969	0	0.00102	0.00255	0.00592	0.28699	0	0	0	0.00413	0	0.00063	0.00243	0	0	0	0	0	0	0	0	0	0	0	0.00171	0	0	0	0	0	0	0
Clostridium_ramosum	0.01558	0	0	0.03356	0	0.03898	0.02331	0	0	0.00562	0.03551	0.00291	0.00731	0	0	0	0	0.07767	0.36046	0	0.08672	0.02146	0.13305	0	0.02819	0	0	0.01618	0	0	0.00178	0	0	0	0	0.09227	0.00385	0	0	0	0	0.04616	0.00581	0	0	0	0.65329	0	0
Clostridium_spiroforme	0	0	0	0	0	0	0	0.18681	0	0	0	0	0	0	0	0	0	0	0	0	0	0	0	0	0	0	0	0	0	0	0	0	0	0	0	0	0	0	0	0	0	0	0	0	0	0	0	0	0
Erysipelotrichaceae_bacterium_21_3	0	0	0	0	0.00046	0	0.01011	0	0	0.00325	0.0022	0	0.00025	0.00225	0	0.00094	0	0	0.00166	0.00183	0	0.01408	0.00214	0.09299	0.0028	0	0.00324	0.00194	0.00555	0.00688	0.00399	0.00167	0.01673	0	0	0.0068	0.00319	0.00641	0	0.00082	0.00678	0.00466	0	0.0084	0	0.00221	0.4035	0.01191	0
Erysipelotrichaceae_bacterium_2_2_44A	0	0	0.00291	0.00296	0	0.0017	0.01347	0.0097	0	0.00277	0	0	0	0.00232	0	0.00157	0.00144	0.00281	0.01996	0	0.01467	0.00578	0.13674	0	0	0	0.00105	0	0	0	0.00901	0.00162	0.00281	0	0	0.0374	0	0	0	0	0	0	0	0	0	0.00093	0.22511	0.00026	0.00023
Erysipelotrichaceae_bacterium_3_1_53	0	0	0	0	0	0	0	0	0	0	0	0	0	0	0	0	0	0.00047	0	0	0	0	0	0	0.00031	0	0	0	0	0	0	0	0.00627	0	0	0	0	0	0	0	0	0	0	0	0	0	0	0	0
Erysipelotrichaceae_bacterium_5_2_54FAA	0	0	0	0	0	0.00225	0.03809	0	0	0	0.0324	0	0	0	0	0.00156	0	0	0.03711	0	0	0	0.95898	0	0	0	0	0.02295	0.00697	0.00142	0.00213	0	0.22323	0	0	0	0	0	0	0	0	0.14472	0	0	0	0	0.1498	0	0
Erysipelotrichaceae_bacterium_6_1_45	0.00342	0	0	0.00134	0.00225	0.00044	0.01535	0	0	0	0.00675	0	0	0.03462	0	0.00558	0	0.00131	0	0	0.0008	0.00053	0.04562	0	0	0.02988	0.00424	0.00696	0	0.00022	0.01566	0.0046	0.00241	0	0	0.07093	0	0.00031	0	0	0	0	0	0	0.00226	0	0	0	0.00192
Eubacterium_biforme	0	0	0.26048	0	1.50828	0.87548	0	0.55512	0	3.43183	1.25476	1.23752	0	5.61983	0	0	0	5.36199	0	1.22822	0	0	0.00636	0.75492	0	0	0.38402	0	0	0	0	0	0	0.64379	0.66428	4.3036	0.06145	2.23042	0.07779	0.35088	0	0	0.00355	0	0.11734	0	0	0.87198	0.00595
Eubacterium_cylindroides	0	0	0	0	0	0	0	0	0	0	0	0	0	0	0	0	0.14311	0	0	0	0.08268	0	0.02425	0.09831	0	0	0.00921	0	0.8315	0	0	0	0	0.07139	0	1.90856	0	0.05228	0	0	0	0.00989	0.06927	0	0	0.12916	0	0.321	0
Eubacterium_dolichum	0	0.18261	0	0	0	0	0.00021	0	0	0	0.09651	0	0.01686	0.00353	0	0	0	0.00687	0.00029	0	0.02623	0.53611	0	0	0	0	0	0	0	0.02778	0.04052	0	0	0	0	0	0	0	0	0	0	0	0.0348	0	0	0	0	0.00539	0
Holdemania_filiformis	0.10673	0.08485	0.02734	0	0.077	0.03736	0	0.02069	0	0	0.03573	0.00409	0.06069	0.01432	0	0.00508	0	0	0.18918	0.03089	0.04326	0.0618	0	0.04422	0.08879	0	0.0449	0.09169	0.0298	0.04548	0.07903	0.07459	0.06221	0.03008	0.04117	0	0.09309	0.02283	0.06875	0.02297	0.02152	0	0.00142	0	0.02733	0.0217	0	0.04927	0.00804
Holdemania_sp_AP2	0	0	0	0.21426	0	0	0	0	0	0	0	0	0	0	0	0	0	0.08174	0	0	0	0	0	0	0	0	0	0	0	0	0	0	0	0	0	0	0	0	0	0	0	0.14304	0	0	0	0	0	0	0
Holdemania_unclassified	0	0	0.00553	0	0	0.04119	0	0.00012	0	0	0	0.04532	0	0	0	0.0309	0.00544	0	0	0.02061	0	0.10522	0.03931	0	0	0	0	0	0.02063	0.10185	0	0	0.05488	0	0	0.01464	0	0.00785	0	0	0.02312	0	0.007	0.1445	0.00285	0.0055	0	0	0
Solobacterium_moorei	0	0	0	0	0.00013	0.00266	0.00034	0	0.28656	0	0.01279	0.01086	0.00241	0.00668	0.11574	0.02471	0.02926	0.07082	0	0.0041	0	0	0	0.01598	0	0.00915	0.00392	0	0	0.00262	0	0	0	0.14629	0	0.01056	0	0	0	0	0.00034	0.00531	0	0	0	0.00163	0.02333	0.00134	0
Turicibacter_sanguinis	0	0	0	0	0	0	0.00654	0.00204	0	0	0	0	0.01794	0.0002	0	0	0	0	0	0.02548	0	0	0	0	0	0	0	0	0.00058	0	0	0	0	0	0	0	0	0	0	0	0	0	0	0	0	0	0	0	0
Turicibacter_unclassified	0	0	0	0.00068	0	0	0.04407	0.01766	0	0.00459	0.00318	0.01078	0.03127	0	0.0515	0	0	0	0.00047	0.05493	0	0.002	0	0	0	0	0	0	0.01019	0	0	0	0	0	0	0.00555	0	0	0	0	0	0	0	0	0	0.00016	0	0	0
Acidaminococcus_fermentans	0	0	0	0	0	0	0	0	0.44895	0	0	0	0	0	0	0	0	0	0	0	0	0	0	0	0	0	0	0	0	0	0	0	0	0	0	0	0	0	0	0	0	0	0	0	0	0	0	0.00819	0
Acidaminococcus_intestini	0	0	0	0.00687	0	0.02089	0	0	0.00618	0	0.00041	0	0	0	0	0	0	0	0	0	2.14064	0	0	0	0.0557	0	0	0	0	0	0	0	0	0.15731	0	0	0	0	0	0	0	0	0	0	0	0	0	0.0019	0
Acidaminococcus_sp_D21	0	0	0	0	0	0	0	0	0	0	0	0	0	0	0	0	0	0	0	0	0	0	0	0	0	0	0	0	0	0	0	0	0	0.2397	0	0	0	0	0	0	0	0	0	0	0	0	0	0	0
Acidaminococcus_sp_HPA0509	0	0	0	0	0	0	0	0	0	0	0	0	0	0	0	0	0	0	0	0	3.49672	0	0	0	0	0	0	0	0	0	0	0	0	0	0	0	0	1.18841	0	0	0	0	0	0	0	0	0	0	0
Acidaminococcus_unclassified	0	0	0	0.00659	0	0.11697	0	0.00185	0	0	0	0	0	0.49842	0	0	0	0	0.07994	0	0	0	0	0	0.55581	2.52349	0	0	0	0	0	0	0	0.20733	0	0.02265	0	0.84863	0	0	0	0	0.04342	0.07956	0.06753	0	0	0.06772	0
Phascolarctobacterium_succinatutens	0	0	2.74361	0	3.48841	0	0	0	8.1976	0	2.02819	0	0	0	0	0	4.41299	4.99283	0.00231	0	0	0	0	3.70218	0	0	0.86098	2.55556	1.74327	0	0	0	1.1263	3.99712	3.48884	0.2619	0	0	0	0	0	0	0	0	10.0439	0.00173	0	4.24909	0.79002
Anaeroglobus_geminatus	0	0	0	0	0	0	0	0	0.00176	0	0	0	0	0	0	0	0	0	0	0	0	0	0	0	0	0	0	0	0	0	0	0	0	0	0	0	0	0	0	0	0	0	0	0	0	0	0.00098	0	0
Centipeda_periodontii	0	0	0	0	0	0	0	0	0	0	0	0	0	0	0	0	0	0	0	0	0	0	0	0	0	0	0	0	0	0	0	0	0	0	0	0	0	0	0	0	0	0	0	0	0	0	0	0	0
Dialister_invisus	0	0	0.01659	5.75605	0	3.85851	6.31217	0	0.09674	6.58464	0	0.00818	6.00791	1.72976	0	1.87685	0	0	0	0	0	0	0	0	0	1.25558	0	0	0	0	0	0	0.00826	0	0	0	4.09249	0	0	0	0.27282	0.00902	0.0363	0.00129	0	0	7.35211	0	0
Dialister_micraerophilus	0	0	0	0	0	0	0	0	0	0	0	0	0	0	0	0	0	0	0	0	0	0	0	0	0	0	0	0	0	0	0	0	0	0	0	0.01552	0	0	0	0	0	0	0	0	0	0	0	0	0
Dialister_succinatiphilus	0	0	0	0	0	0	0	0	0	0	0	0	0	0	0	0	0	0	0	0	0	0	0	0	0	0	0	0	0	0	0	0	0	0	0	0	0	0	0	2.19453	0	0	0	0	0	0	0	0	0
Megamonas_funiformis	0	0	0	0	0	0	0	0	0	0	0	0	0	0	0	0	0	0	0	0	0	0	0	0	1.71623	0	0	0	0	0	0	0.04974	0	0	0	0	0	0	0	0	0	0	0	0	0	0	0	0	0
Megamonas_hypermegale	0	0	0	0	0	0	0	0	0	0	0	0	0	0	0	0	0	0	0	0	0	0	0	0	3.23106	0	0	0	0	0	0	7.6036	0	0	0	0	0	0	0	0	0	0	0	0	0	0	0	0	0
Megamonas_rupellensis	0	0	0	0	0	0	0	0	0	0	0	0	0	0	0	0	0	0	0	0	0	0	0	0	0.04613	0	0	0	0	0	0	0.20512	0	0	0	0	0	0	0	0	0	0	0	0	0	0	0	0	0
Megamonas_unclassified	0	0	0	0	0	0	0.00442	0	0	0	0	0	0	0	0	0	0	0	0	0	0	0	0	0	17.8597	0	0	0	0	0	0	9.2693	0	0	0	0	0	0	0	0	0	0	0	0	0	0	0	0	0
Megasphaera_elsdenii	0	0	0	0	0	0	0	0	0.00137	0	0	0	0	0	0	0	0	0	0	0	0	0	0	0	0	0	0	0	0	0	0	0	0	0.15273	0	0	0	0	0	0	0	0	0	0	0	0	0	0	0
Megasphaera_micronuciformis	0	0	0	0	0	0	0	0	0.10244	0	0	0	0	0	0.24521	0	0.00446	0	0	0.00551	0	0	0	0.00019	0	0.0067	0	0	0	0	0	0	0	0	0	0	0	0	0	0	0	0	0	0	0	0	0.01004	0	0
Megasphaera_unclassified	0	0	0	0.03861	0.01898	0	0.01054	0	0.06666	0	0.01689	0	0	0	0	0	0	0	0	0	0	0	0	0	0	1.05273	0	0	0	0	0	0	0	0.366	0	0	0	0	0	0	0	0	1.06269	0	0	0	0	0	0
Mitsuokella_multacida	0	0	0	0	0.05907	0	0	0	0	0	0	0	0	0	0	0	0	0	0	0	0	0	0	0.20964	0	0	0	0	0	0	0	0	0	0	0	0	0	0	0	0	0	0	0	0	0	0	0	0	0
Mitsuokella_unclassified	0	0	0	0	0	0	0	0	0	0	0	0.00359	0	0.00477	0	0	0	0	0	0.00754	0	0	0	0.39925	0	0	0	0	0	0	0	0	0	0	0	0	0	0	0	0	0	0	0	0	0	0	0	0	0.00998
Selenomonas_sputigena	0	0	0	0	0	0	0	0	0	0	0	0	0	0	0	0	0	0	0	0	0	0	0	0	0	0	0	0	0	0	0	0	0	0	0	0	0	0	0	0	0	0	0	0	0	0	0	0	0
Veillonella_atypica	0.02641	0.0006	0	0.01887	0	0.05633	0.04499	0.04219	0.32893	0	0.01017	0.0546	0.01774	0	1.17854	0	0.09705	0.01271	0	0	0.02995	0	0.16137	0.07363	0.00882	0.03521	0	0	0	0.01597	0.00818	0	0	0	0	0	0.02052	0.00959	0	0.00545	0.00536	0.02143	0	0	0.00169	0.00054	0.0569	0.05451	0.05041
Veillonella_dispar	0.04473	0	0	0.00053	0	0.08147	0	0.00225	0.23832	0	0.00458	0.02004	0.00567	0	0.42166	0	0.09201	0.00023	0	0	0.00331	0	0	0.0052	0	0.01692	0	0	0	0.00176	0	0	0	0	0	0	0	0	0	0	0.02641	0.00055	0	0	0	0.0141	0.01163	0	0.11733
Veillonella_parvula	0.10861	0	0	0.01309	0.00341	0.26438	0.07468	0.02052	0.3052	0	0.0206	0.14316	0.0071	0	0.44189	0.0051	0.05915	0.0271	0	0.08441	0.0376	0	0.01373	0.11662	0.02922	0.48146	0	0	0	0.06916	0.01215	0.00171	0	0.00534	0.00094	0.00198	0.02649	0.00252	0	0.00186	0.0182	0.27254	0	0.21282	0.00053	0.13284	0.02982	0.00138	0.05055
Veillonella_unclassified	0.15199	0.00647	0	0.0236	0.00237	0.34832	0.00776	0.01174	3.02425	0.0016	0.01149	0.379	0.3824	0.00116	2.77637	0.0081	0.30857	0.17575	0.01085	0.02033	0	0	0.30227	0.15925	0.02011	0.79309	0	0	0	0.09489	0.0052	0.00956	0.00074	0.00494	0.00782	0.01048	0.01522	0.00616	0.00429	0.00386	0.06865	0.6512	0.00078	0.53955	0.04809	0.06012	0.01629	0.03376	0.70032
Fusobacterium_gonidiaformans	0	0	0	0	0	0	0	0	0	0	0	0	0	0.03409	0	0	0	0	0	0	0	0	0	0	0	0	0	0	0	0	0	0	0	0.28263	0	0	0	0	0	0	0	0	0	0	0	0	0	0	0
Fusobacterium_mortiferum	0	0	0	0	0.21108	0	0	0	0	0	0	0	0	0	0	0	0	0	0	0	0	0	0	0	0	0	0	0	0	0	0	0	0	0	0	0	0	0	0	0	0	0	0	0	0	0	0	0	0
Fusobacterium_necrophorum	0	0	0	0	0	0	0	0	0	0	0	0	0	0	0	0	0	0	0	0	0	0	0	0	0	0	0	0	0	0	0	0	0	0	0	0	0	0	0	0	0	0	0	0	0	0	0	0	0
Fusobacterium_nucleatum	0	0	0	0	0	0.00829	0	0	0.2675	0	0	0.00048	0	0	0	0	0.00278	0.02348	0	0	0	0	0	0	0	0.0002	0.00484	0	0	0	0	0	0	0.01431	0	0	0	0	0	0	0	0	0	0	0	0	0.08579	0	0
Fusobacterium_periodonticum	0	0	0	0	0	0	0	0	0.00883	0	0	0	0	0	0	0	0	0	0	0	0	0	0	0	0	0.01176	0	0	0	0	0	0	0	0	0	0	0	0	0	0	0	0.00348	0	0	0	0	0	0	0
Fusobacterium_ulcerans	0	0	0	0	0	0	0	0	0	0	0	0	0	0	0	0	0	0	0	0	0	0	0	0	0	0	0	0	0	0	0	0	0.36734	0	0	0	0	0	0	0	0	0	0	0	0	0	0	0	0
Fusobacterium_varium	0	0	0	0	0	0	0	0	0	0	0	0	0	0	0	0	0	0	0	0	0	0	0	0	0	0	0	0	0	0	0	0	0	0	0	0	0	0	0	0	0	0	0	0	0	0	0	0	0
Leptotrichia_shahii	0	0	0	0	0	0	0	0	0	0	0	0	0	0	0	0	0	0	0	0	0	0	0	0	0	0	0	0	0	0	0	0	0	0	0	0	0	0	0	0	0	0	0	0	0	0	0	0	0
Leptotrichia_unclassified	0	0	0	0	0	0	0	0	0	0	0	0	0	0	0.13161	0	0	0	0	0	0	0	0	0	0	0	0.00639	0	0	0	0	0	0	0	0	0	0	0	0	0	0	0	0	0	0	0	0	0	0
Leptotrichia_wadei	0	0	0	0	0	0	0	0	0	0	0	0	0	0	0.06193	0	0	0	0	0	0	0	0	0	0	0	0	0	0	0	0	0	0	0	0	0	0	0	0	0	0	0	0	0	0	0	0	0	0
Burkholderia_unclassified	0	0	0	0	0	0	0	0	0	0	0	0	0	0	0	0	0	0	0	0	0	0	0.01166	0	0	0	0	0	0	0	0	0	0	0	0	0	0	0	0	0	0	0	0	0	0	0	0	0	0
Lautropia_mirabilis	0	0	0	0	0	0	0	0	0	0	0	0	0	0	0	0	0	0	0	0	0	0	0	0.00843	0	0	0	0	0	0	0	0	0	0	0	0	0	0	0	0	0	0.00133	0	0	0	0	0	0	0.0166
Burkholderiales_bacterium_1_1_47	0.07849	0	0	0.04269	0.00954	0.2882	0	0.00209	0	0	0	0	0.00209	0.16824	0	0.05897	0	0	0.19773	0.05245	0	0	0	0	0	0.3138	0.0061	0.00845	0.00663	0	0.06395	0	0.04476	0.00164	0	0.08419	0	0.03933	0	0.04525	0.07009	0.00921	0.00592	0.0464	0	0	0	0	0.01482
Oxalobacter_formigenes	0	0	0	0	0.00076	0	0	0	0	0	0.00157	0	0	0	0	0.08628	0	0	0	0	0	0	0	0.03334	0	0	0.02531	0.00772	0.02024	0.00465	0	0	0	0.00484	0	0	0.00921	0	0	0.02907	0.00276	0.00477	0	0	0	0	0	0.00367	0.0012
Parasutterella_excrementihominis	0.21581	0	0	0.07326	0.0047	0.08194	0	0	0	0	0	0	0.0152	0.07736	0	0.11399	0.00225	0.01009	0.13713	0.02592	0	0	0	0.00079	0	0.00816	0.03789	0.01996	0.00014	0	0.02001	0.00086	0.15543	0.00805	0.0023	0.01047	0	0.01688	0	0.033	0.41573	0.00119	0.00389	0	0	0	0	0.00265	0.0056
Sutterella_parvirubra	0	0	0	0	0	0	0	0	0	0	0	0	0	0	0	0	0	0	0	0	0	0	0	0	0	0	0	0	0	0	0	0	0	0	0	0	0	0	0	0	0	0.54306	0	0	0	0	0	0	0
Sutterella_wadsworthensis	0	0	0.00018	0	0.05392	0	0	0	0	0	1.38694	0	0	0	0	0	2.57964	0	0	0.11278	0	0	0	0.12305	3.13359	0	0	0.01061	0.32588	0	0	0.2271	0	0.01755	0.42873	0	0	0	0.05168	0	0	0	0.18883	0	3.82852	0	0	1.44057	0.24403
Eikenella_corrodens	0	0	0	0	0	0	0	0	0	0	0	0	0	0	0	0.00644	0	0	0	0	0	0	0	0	0	0	0	0	0	0	0	0	0	0	0	0	0	0	0	0	0	0	0	0	0	0	0	0	0
Neisseria_meningitidis	0	0	0	0	0	0	0	0	0	0	0	0	0	0	0	0	0	0	0	0	0	0	0	0	0	0	0	0	0	0	0	0	0	0	0	0	0	0	0	0	0	0	0	0	0	0	0	0	0.00025
Neisseria_unclassified	0	0	0	0	0	0	0	0	0.00343	0	0	0	0	0	0.04597	0	0	0	0	0	0	0	0.02125	0	0	0	0	0	0	0	0	0	0	0	0	0	0	0	0	0	0	0	0	0	0	0	0	0	0.00276
Bilophila_unclassified	0.34555	0	0.08551	0.13184	0.04986	0	0	0.29216	0.35476	0	0.34891	0.31974	0.27274	0.19825	0	0.48982	0.05009	0.43515	0.38462	0.01336	0.539	0	0	0.02904	0	0.56406	0.18749	0.06407	0.06158	0.28238	0.28004	0.29651	0.27291	0.05363	0.18637	0.75285	0.58585	0.16102	0.31005	0.15161	0.01678	0.35455	0.24832	0.3551	0.87566	0.01757	0	0.11018	0.02846
Bilophila_wadsworthia	0.00587	0	0	0.02166	0.00277	0	0	0.02644	0.0411	0	0.02888	0.00447	0.00897	0.01726	0	0.08331	0.00377	0.03262	0.03105	0.00311	0.00871	0	0	0.01685	0	0.04864	0.03865	0.00553	0.01859	0.0165	0.00449	0.03207	0.08304	0.00593	0.01607	0.04969	0.0306	0	0.02503	0.00236	0.00592	0.09221	0.09988	0.00552	0.03121	0.00155	0	0.00305	0.00314
Desulfovibrio_desulfuricans	0	0	0	0	0.00099	0	0.08352	0.00084	0	0	0	0	0	0.04157	0	0.17457	0	0.00618	0	0.00593	0.00301	0	0.00314	0	0	0	0.00127	0.00827	0.005	0.03035	0.00126	0.00234	0.04117	0.00823	0	0.00205	0.00206	0.0031	0	0.0031	0.00109	0.00389	0	0	0	0.00284	0	0	0
Desulfovibrio_piger	0.12964	0	0	0	0	0	0	0	0.15038	0	0.08537	0	0	0	0	0	0.23239	0	0	0.18752	0	0	0.00451	0.12541	0	0	0	0	0.16885	0	0	0	0	0.00263	0.14558	0	0	0	1.53968	0	0	0.23453	0.13333	0	2.49853	0.3494	0	0.13817	0
Desulfovibrio_vulgaris	0	0	0	0	0	0	0	0	0	0	0	0	0	0	0	0	0	0	0	0	0	0	0	0	0	0	0	0	0	0	0	0	0	0	0	0	0	0	0	0	0	0	0	0	0	0	0	0	0
Arcobacter_butzleri	0	0	0	0	0	0	0	0	0	0	0	0	0	0	0	0	0	0	0	0	0	0	0	0	0	0	0	0	0	0	0	0	0	0	0	0	0	0	0	0	0	0	0	0	0	0	0	0	0
Arcobacter_unclassified	0	0	0	0	0	0	0	0	0	0	0	0	0	0	0	0	0	0	0	0	0	0	0	0	0	0	0	0	0	0	0	0	0	0	0	0	0	0	0	0	0	0	0	0	0	0	0	0	0
Campylobacter_concisus	0	0	0	0	0	0	0	0	0.0486	0	0	0	0	0	0	0	0	0	0	0	0	0	0	0.00187	0	0	0	0	0	0	0	0	0	0	0	0	0	0	0	0	0	0	0	0	0	0	0.41379	0	0.00347
Campylobacter_gracilis	0	0.07412	0	0	0	0	0	0	0.01177	0	0	0	0	0	0	0	0	0	0	0	0	0	0	0	0	0	0	0	0	0	0	0	0	0	0	0	0	0	0	0	0	0	0	0	0	0	0	0	0
Campylobacter_hominis	0	0	0	0	0	0	0	0	0.00128	0	0	0	0	0	0	0	0	0	0	0	0	0	0	0	0	0	0	0	0	0	0	0	0	0	0	0	0	0	0	0	0	0	0	0	0	0	0	0	0
Campylobacter_rectus	0	0	0	0	0	0	0	0	0.06812	0	0	0	0	0	0	0	0	0	0	0	0	0	0	0	0	0	0	0	0	0	0	0	0	0	0	0	0	0	0	0	0	0	0	0	0	0	0	0	0
Campylobacter_showae	0	0	0	0	0	0	0	0	0.03307	0	0	0	0	0	0	0.00175	0	0	0	0	0	0	0	0	0	0	0	0	0	0	0	0	0	0.02162	0	0	0	0	0	0	0	0	0	0	0	0	0	0	0
Campylobacter_ureolyticus	0	0	0	0	0	0	0	0	0.06464	0	0	0	0	0	0	0.00434	0	0	0	0	0	0	0	0	0	0	0.00102	0	0	0	0	0	0	0	0	0	0	0	0	0	0	0	0	0	0	0	0	0	0
Aeromonas_hydrophila	0	0	0	0	0	0	0	0	0	0	0	0	0	0	0	0	0	0	0	0	0	0	0	0	0	0	0	0	0	0	0	0	0	0	0	0	0	0	0	0	0	0	0	0	0	0	0	0	0
Aeromonas_unclassified	0	0	0	0	0	0	0	0	0	0	0	0	0	0	0	0	0	0	0	0	0	0	0	0	0	0	0	0	0	0	0	0	0	0	0	0	0	0	0	0	0	0	0	0	0	0	0	0	0
Aeromonas_veronii	0	0	0	0	0	0	0	0	0	0	0	0	0	0	0	0	0	0	0	0	0	0	0	0	0	0	0	0	0	0	0	0	0	0.00319	0	0	0	0	0	0	0	0	0	0	0	0	0	0	0
Succinatimonas_hippei	0	0	0	0	0	0	0	0	0	0	0	0	0	0	0	0	0	0	0	0	0	0	0	0	0	0	0.27225	0	0	0	0	0	0	0	0	0	0	0	0	0	0	0	0	0	0	0.02255	0	0	0
Citrobacter_freundii	0	0.02812	0	0	0	0	0.00294	0	0	0	0	0	0	0	0	0	0	0	0	0	0	0	0	0	0.00202	0	0	0.00297	0	0	0	0	0	0	0	0	0.01074	0	0	0	0	0	0	0	0	0	0	0.1255	0
Citrobacter_koseri	0	0	0	0	0	0	0	0	0	0	0	0	0	0	0	0	0	0	0	0	0	0	0	0	0	0	0	0	0	0.0518	0	0	0	0	0	0	0	0	0	0	0	0	0	0	0	0	0	0	0
Citrobacter_unclassified	0	0.04829	0	0	0	0	0.00179	0	0	0	0	0	0	0	0	0	0	0	0	0	0	0	0	0	0.00168	0	0	0	0	0	0	0	0	0	0	0	0.02878	0	0	0	0	0	0	0	0	0	0	0.11959	0
Cronobacter_sakazakii	0	0	0	0	0	0	0	0	0	0	0	0	0	0	0	0	0	0	0	0	0	0	0	0	0	0	0	0	0	0	0	0	0	0	0	0	0	0	0	0	0	0	0	0	0	0	0	0	0
Enterobacteriaceae_bacterium_9_2_54FAA	0	0	0	0	0	0	0	0	0	0	0	0	0	0	0	0	0	0	0	0	0	0	0	0	0	0	0	0	0	0	0	0	0	0	0	0	0	0	0	0	0	0	0	0	0	0	0	0	0
Enterobacter_aerogenes	0	0	0	0	0	0	0	0	0	0	0	0	0	0	0	0	0	0	0	0	0	0	0	0	0	0.00441	0	0	0	0	0	0	0	0	0	0	0	0	0	0	0	0	0	0	0.34272	0	0.04854	0.73169	19.2178
Enterobacter_cloacae	0	0	0.0712	0	0	0	0	0.00533	0	0	0	0	0.29022	0.00131	0	0	0	0	0	0	0	0	0	0	0.01429	0	0	0	0	0.03235	0	0	0	0	0	0	0	0	0	0	0	0	0	0	8.65132	0.00858	0	0.0853	0
Escherichia_coli	0.10902	0	0.014	0.00211	0	0.0849	0.02314	1.068	0.2694	0.0062	0	0.01917	0.00518	0.17225	56.4014	0.00104	0	0.13454	0	4.49207	0.0015	0.00579	0.02465	0.01082	0	0.01098	0.35336	0.15508	0.00656	0	0.4007	0.01485	0.01537	2.80482	0.08328	2.29716	0	0.04105	0	0.01476	0.11558	0.24111	0.05921	33.1995	0.04219	0.00154	3.80123	0.05353	0
Escherichia_unclassified	0	0.00848	0.03864	0.00847	0.00406	0.04222	0.00082	0.0524	0	0.00206	0.01182	0	0.00804	0.06388	0	0.00439	0	0	0.00742	0	0.00901	0.01763	0.0489	0	0.01013	0.00053	0.03825	0	0.00245	0.00858	0	0.01406	0	0	0.03358	0	0.00261	0.02918	0	0	0.0707	0.02855	0.0251	6.16779	1.2476	0	0	0.0401	1.9658
Klebsiella_oxytoca	0	0	0	0	0	0	0	0	0	0.0219	0	0	0	0	0	0	0	0	0	0	0	0	0	0	0	0	0	0	0	0.01157	0	0	0	0	0	0	0	0	0	0	0	0	0	0	0	0	0	0	0
Klebsiella_pneumoniae	0	0	0	0	0	0	0.03889	0	0	0	0	0	0	0	0.03951	0	0	0.01781	0	15.1742	0	0	0	0	0	0.07287	0	0	0	0.27385	0.01699	0	0	0	0	0	0	0.00274	0	0	0	0.00316	0	0	0	0.0421	0	0.28406	0.05786
Klebsiella_unclassified	0	0	0	0	0	0	0	0	0	0	0	0	0	0	0	0	0	0	0	0	0	0	0	0	0	0.01931	0	0	0	0	0	0	0	0	0	0	0	0	0	0	0	0	0	0	0.32574	0	0	0	0
Klebsiella_variicola	0	0	0	0	0	0	0	0	0	0	0	0	0	0	0	0	0	0	0	0	0	0	0	0	0	0	0	0	0	0	0	0	0	0	0	0	0	0	0	0	0	0	0	0	0	0	0	0.00215	0
Morganella_morganii	0	0	0	0	0	0	0	0	0	0	0	0	0	0	0	0	0	0.00034	0	0	0	0	0	0	0	0	0	0	0	0	0	0	0	0	0	0	0	0	0	0	0	0	0	0	0	0	0	0	0
Pantoea_unclassified	0	0	0	0	0	0	0	0	0	0	0	0	0	0	0.07752	0	0	0	0	0	0	0	0	0	0	0	0	0	0	0	0	0	0	0	0	0	0	0	0	0	0	0	0	0.0212	0	0	0	0	0.07787
Proteus_mirabilis	0	0	0	0	0	0	0	0	0	0	0	0	0	0	0	0	0	0	0	0	0	0	0	0	0	0	0	0	0	0	0	0	0	0	0	0	0	0	0	0	0	0	0	0	0	0	0.11032	0	0
Proteus_unclassified	0	0	0	0	0	0	0	0	0	0	0	0	0	0	0	0	0	0	0	0	0	0	0	0	0	0	0	0	0	0	0	0	0	0	0	0	0	0	0	0	0	0	0	0	0	0	0	0	0
Raoultella_ornithinolytica	0	0	0	0	0	0	0	0	0	0	0	0	0	0	0	0	0	0	0	0	0	0	0	0	0	0	0	0	0	0	0	0	0	0	0	0	0	0	0	0	0	0	0	0	0	0	0	0.00462	0
Shigella_flexneri	0	0	0	0	0	0	0	0	0	0	0	0	0	0	0	0	0	0	0	0	0	0	0	0	0	0	0	0	0	0	0	0	0	0	0	0	0	0	0	0	0	0	0	0	0	0	0	0	0
Shigella_sonnei	0	0	0	0	0	0	0	0	0	0	0	0	0	0	0	0	0	0	0	0	0	0	0	0	0	0	0	0	0	0	0	0	0	0	0	0	0	0	0	0	0	0	0	0	0	0	0	0	0.00372
Actinobacillus_unclassified	0	0	0	0	0	0	0	0.00586	0.01272	0	0	0	0.00926	0	0	0	0	0	0	0	0	0	0	0.00981	0	0	0	0	0	0	0	0	0	0	0	0	0	0.00314	0	0	0	0.01712	0	0	0	0	0	0	0
Aggregatibacter_segnis	0	0	0	0	0	0	0	0	0	0	0	0	0	0	0	0	0	0	0	0	0	0	0	0	0	0.01454	0	0	0	0	0	0	0	0	0	0	0	0	0	0	0	0	0	0.01832	0	0	0	0	0
Haemophilus_haemolyticus	0	0	0	0	0	0	0	0	0.00043	0	0	0	0	0	0	0	0	0	0	0	0	0	0	0	0	0	0	0	0	0	0	0	0	0	0	0	0	0	0	0	0	0	0	0	0	0	0	0	0
Haemophilus_influenzae	0	0	0	0	0	0	0	0	0	0	0	0.00061	0	0	0	0	0	0.00071	0	0	0	0	0	0	0	0	0	0	0	0	0	0	0	0	0	0	0	0	0	0	0	0	0	0	0	0	0	0	0
Haemophilus_parainfluenzae	0.03068	0	0	0.07882	0	0.12592	0.39155	0.24244	0.87784	0	0.1121	0.30697	0.34078	0	0.32538	0.01167	0.18224	0.09371	0	0	0.04811	0	0.39495	0.25395	0	0.26185	0	0	0	0.1066	0	0.02077	0	0	0.01232	0	0.00235	0.01064	0	0	0.06191	0.28556	0	0.08674	0.02803	0.0412	0	0.15585	0.37511
Haemophilus_paraphrohaemolyticus	0	0	0	0	0	0	0	0	0	0	0	0	0	0	0	0	0	0	0	0	0	0	0	0	0	0	0	0	0	0	0	0	0	0	0	0	0	0.00014	0	0	0	0	0	0	0	0	0	0	0
Haemophilus_pittmaniae	0	0	0	0.02213	0	0	0	0	0	0	0	0.05415	0.00609	0	0	0	0	0	0	0	0	0	0	0	0	0	0	0	0	0	0	0	0	0	0	0	0	0.00297	0	0	0	0	0	0.14872	0	0	0	0.01607	0.05644
Haemophilus_sputorum	0	0	0	0	0	0	0	0	0	0	0	0	0	0	0	0	0	0	0	0	0	0	0	0.00565	0	0	0	0	0	0	0	0	0	0	0	0	0	0	0	0	0	0.05204	0	0	0	0	0	0	0
Acinetobacter_pittii_calcoaceticus_nosocomialis	0	0	0	0	0	0	0	0	0	0	0	0	0	0	0	0	0	0	0	0	0	0	0	0	0	0	0	0	0	0	0	0	0	0	0	0	0	0	0	0	0	0	0	0	0	0	0	0	0
Pseudomonas_aeruginosa	0	0	0	0	0	0	0	0	0	0	0	0	0	0.01003	0	0	0	0	0	0	0	0	0	0	0	0	0	0.07633	0.00564	0.00991	0	0	0	0	0.0199	0	0	0	0	0	0	0	0	0	0	0	0	0	0
Pseudomonas_fragi	0	0	0	0	0	0	0	0	0	0	0	0	0	0	0	0	0	0	0	0	0	0	0	0.02648	0	0	0	0	0	0	0	0	0	0	0	0	0	0	0	0	0	0	0	0	0.01002	0	0	0	0.07707
Pseudomonas_unclassified	0	0	0	0	0	0	0	0	0	0	0	0.01659	0	0.012	0	0	0	0	0	0	0	0	0	0.03828	0	0	0	0.07732	0	0.01064	0	0	0	0	0	0	0	0	0	0	0.01939	0	0	0	0.04753	0	0	0	0.06891
Brachyspira_unclassified	0	0	0	0	0	0	0	0	0	0	0	0	0	0	0	0	0	0	0	0	0	0	0.0026	0	0	0	0	0	0	0	0	0	0	0	0	0	0	0	0	0	0	0	0	0	0	0.01485	0	0	0
Treponema_denticola	0	0	0	0	0	0	0	0	0	0	0	0	0	0	0	0	0	0	0	0	0	0	0	0	0	0	0	0	0	0	0	0	0	0	0	0	0	0	0	0	0	0	0	0	0	0	0	0	0
Treponema_maltophilum	0	0	0	0	0	0	0	0	0	0	0	0	0	0	0	0	0	0	0	0	0	0	0	0	0	0	0	0	0	0	0	0	0	0	0	0	0	0	0	0	0	0	0	0	0	0	0	0	0
Treponema_medium	0	0	0	0	0	0	0	0	0.01196	0	0	0	0	0	0	0	0	0	0	0	0	0	0	0	0	0	0	0	0	0	0	0	0	0	0	0	0	0	0	0	0	0	0	0	0	0	0	0	0
Treponema_socranskii	0	0	0	0	0	0	0	0	0	0	0	0	0	0	0	0	0	0	0	0	0	0	0	0	0	0	0	0	0	0	0	0	0	0	0	0	0	0	0	0	0	0	0	0	0	0	0	0	0
Treponema_vincentii	0	0	0	0	0	0	0	0	0	0	0	0	0	0	0	0	0	0	0	0	0	0	0	0	0	0	0	0	0	0	0	0	0	0	0	0	0	0	0	0	0	0	0	0	0	0	0	0	0
Fretibacterium_fastidiosum	0	0	0	0	0	0	0	0	0	0	0	0	0	0	0	0	0	0	0	0	0	0	0	0	0	0	0	0	0	0	0	0	0	0	0	0	0	0	0	0	0	0	0	0	0	0	0	0	0
Pyramidobacter_piscolens	0	0	0	0	0	0	0	0	0	0	0	0	0	0	0	0	0	0	0	0	0	0	0	0	0	0	0	0	0	0	0	0	0	0	0	0.11657	0	0	0	0	0	0	0	0	0	0	0	0	0
Synergistes_sp_3_1_syn1	0	0	0	0	0	0	0	0	0	0	0	0	0	0	0	0	0	0	0	0	0	0	0	0	0	0	0.33922	1.23959	0	0	0	0	0	0	0	0	0	0	0	0	0	0	0	0	0	0	0	0	0
Akkermansia_muciniphila	0.89895	0	0	0.02759	0	0.02319	4.39527	0.11997	0.42488	0.0156	0.02266	0	1.15723	3.94802	0	0.60917	0.00169	7.11987	0	0.02118	0	0.07354	0	0.01122	3.49963	0	3.93989	0.11424	0	0	0.73084	0.11105	0	0.00178	1.68601	1.27769	1.35069	0	0	0.46115	0.32057	1.31797	0.03031	0.75636	1.68424	0.00752	5.80216	0.34023	0.01128
Candida_glabrata	0	0	0	0	0	0	0	0	0	0	0	0	0	0	0	0	0	0	0	0	0	0	0	0	0	0	0	0	0	0	0	0	0	0	0	0	0	0	0	0	0	0	0	0	0	0	0	0	0
Saccharomyces_cerevisiae	0	0	0	0	0	0	0	0.01013	0	0	0	0	0	0	0	0	0	0	0	0	0	0.00262	0	0	0	0	0	0	0	0	0	0	0	0	0.01382	0	0	0	0	0	0	0	0	0	0	0	0	0	0
Erwinia_phage_phiEa21_4	0	0	0	0	0	0	0	0	0	0	0	0	0	0	0	0	0	0	0	0	0	0	0	0	0	0	0	0	0	0	0	0	0	0	0	0	0	0	0	0	0	0	0	0	0	0	0	0	0
Mulikevirus_unclassified	0	0	0	0	0	0	0	0	0	0	0	0	0	0	0	0	0	0	0	0	0	0	0	0	0	0	0	0	0	0	0	0	0	0	0	0	0	0	0	0	0	0	0	0	0	0	0	0	0
Epsilon15likevirus_unclassified	0	0	0	0	0	0	0	0	0	0	0	0	0	0	0	0	0	0	0	0	0	0.00424	0	0	0	0	0	0	0	0	0	0	0	0	0	0	0	0	0	0	0	0	0	0	0	0	0	0	0
Salmonella_phage_HK620	0	0	0	0	0	0	0	0	0	0	0	0	0	0	0	0	0	0	0	0	0	0	0	0	0	0	0	0	0	0	0	0	0	0	0	0	0	0	0	0	0	0	0	0	0	0	0	0	0
Clostridium_phage_phi24R	0	0	0	0	0	0	0	0	0	0	0	0	0	0	0	0	0	0	0	0	0	0	0	0	0	0	0	0	0	0.09215	0	0	0	0	0	0	0	0	0	0	0	0	0	0	0	0	0	0	0
C2likevirus_unclassified	0	0	0.00125	0	0.00145	0	0.0063	0	0	0.08632	0	0	0	0	0.02607	0	0	0.00237	0	0	0	0	0	0	0	0.00514	0.03185	0	0	0	0	0	0	0	0	0	0	0	0	0	0	0.01445	0	0	0	0	0	0	0
Bacteroides_phage_B124_14	0	0	0	1.63406	0	0	0	0	0	0	0	12.9554	0	1.657	0	0	0	0	0	0	0	0	0	0	0	0	0	0	0	0	0	0	0	0	0	0	1.46356	0	0	0	0	0	0	0	0	0	0	0	0
Lactobacillus_phage_Lc_Nu	0	0	0	0	0	0	0	0	0	0	0	0	0	0	0	0	0	0	0	0	0	0	0	0	0	0.00348	0	0	0	0	0	0	0	0	0	0	0	0	0	0	0	0	0	0	0	0	0	0	0
Lactococcus_phage_P680	0	0	0	0	0	0	0	1.33702	0	0	0	0	0	0	0	0	0	0	0	0	0	0	0	0	0	0	0	0	0	0	0	0	0	1.15221	0	0	0	0	0	0	0	0	0	0	0	0	0	0	0
Lactococcus_phage_jm3	0	0	0	0	0	0	0	0	0	0	0	0	0	0	0	0	0	0	0	0	0	0	0	0	0	0	0	0	0	0	0	0	0	0	0	0	0	0	0	0	0	0	0	0	0	0	0	0	0
Lactococcus_phage_ul36	0	0	0	0	0	0	0	0	0	0	0	0	0	0	0	0	0	0	0	0	0	0	0	0	0	0	0	0	0	0	0	0	0	0	0	0	0	0	0	0	0	0	0	0	0	0	0	0	0
Staphylococcus_phage_PVL	0	0	0	0	0	0	0	0	0.10042	0	0	0	0	0	0	0.06649	0	0	0	0	0	0	0	0	0	0	0	0	0	0	0	0	0	0	0	0	0	0	0	0	0	0	0	0	0	0	0	0	0
Staphylococcus_phage_phiETA3	0	0	0	0	0	0	0	0	0	0	0	0	0	0	0	0	0	0	0	0	0	0	0	0	0	0	0	0	0	0.08232	0	0	0	0	0	0	0	0	0	0	0	0	0	0	0	0	0	0	0
Streptococcus_phage_ALQ13_2	0	0	0	0	0	0	0	0	0	0	0	0	0	0	0	0	0	0	0	0	0	0	0	0	0	0	0	0	0	0	0	0	0	0	0	0	0	0	0	0	0	0	0	0	0	0	0	0	0
Rhinovirus_B	0	0	0	0	0	0	0	0	0	0	0	0	0	0	0	0	0	0	0	0	0	0	0.00425	0	0	0	0	0	0	0	0	0	0	0	0	0	0	0	0	0	0	0	0	0	0	0	0	0	0
Porcine_type_C_oncovirus	0	0	0	0	0	0	0	0	0	0	0	0	0	0	0.58042	0	0	0	0	0	0	0	0	0	0	0	0	0	0	0	0	0	0	0	0	0	0	0	0	0	0	0	0	0	0	0	0	0	0.002
[truncated: 55 more columns]

## Sheet: China_species_rel_Abundance
	ERR1018185	ERR1018186	ERR1018187	ERR1018188	ERR1018189	ERR1018190	ERR1018191	ERR1018192	ERR1018193	ERR1018194	ERR1018195	ERR1018196	ERR1018197	ERR1018198	ERR1018199	ERR1018200	ERR1018201	ERR1018202	ERR1018203	ERR1018204	ERR1018205	ERR1018206	ERR1018207	ERR1018208	ERR1018209	ERR1018210	ERR1018211	ERR1018212	ERR1018213	ERR1018214	ERR1018215	ERR1018216	ERR1018217	ERR1018218	ERR1018219	ERR1018220	ERR1018221	ERR1018222	ERR1018223	ERR1018224	ERR1018225	ERR1018226	ERR1018227	ERR1018228	ERR1018229	ERR1018230	ERR1018231	ERR1018232	ERR1018233
Methanobrevibacter_smithii	0.03599	0	21.7331	0.0034	0	0.00126	0.00013	0	0.00096	0.00085	0	4.78441	0.03706	0	0	0.01887	0	0.01757	0	0	0	0	0	0	0	0	0	0.01774	0	0	0	0	0	0	0	0	0	3.62288	0	0	0.46228	0	0	1.54014	0	0	0	0	0
Methanobrevibacter_unclassified	0.58738	0	4.11612	0	0	0	0.00086	0	0.00252	0	0	0	0.01285	0	0	0	0	0	0	0	0	0	0	0	0	0	0.01508	0.00323	0	0	0	0	0	0	0	0	0	0.62325	0	0	0.06639	0	0	0	0	0	0	0	0
Methanosphaera_stadtmanae	0	0	0	0	0	0	0	0	0	0	0	0	0	0	0	0	0	0	0	0	0	0	0	0	0	0	0	0	0	0	0	0	0	0	0	0	0	0	0	0	0	0	0	0	0	0	0	0	0
Granulicella_unclassified	0	0	0	0	0	0	0	0	0	0	0	0	0	0	0	0	0	0	0	0	0	0	0	0	0	0	0	0	0	0	0	0	0	0	0	0	0	0	0	0	0	0	0	0	0	0	0	0	0
Actinomyces_cardiffensis	0.17174	0.00068	0.07427	0	0	0	0	0	0	0	0	0	0	0.00207	0	0.02299	0	0	0	0	0	0	0	0	0	0	0	0	0	0	0	0	0	0	0	0	0	0	0	0	0	0	0	0	0	0	0	0	0
Actinomyces_graevenitzii	0	0	0	0.0089	0.0028	0	0.00311	0	0	0	0	0	0	0.01383	0.00176	0.01839	0	0	0	0	0	0	0	0	0	0	0	0	0.07232	0	0.11361	0	0.00011	0	0.01879	0	0.01886	0.00176	0	0.00746	0	0.00041	0	0	0.04194	0	0	0	0
Actinomyces_massiliensis	0	0	0.00012	0	0	0	0	0	0	0	0	0	0	0	0	0	0	0	0	0	0	0	0	0	0	0	0	0	0.00535	0	0	0	0	0	0	0	0	0	0	0	0	0	0	0	0	0	0	0	0
Actinomyces_naeslundii	0	0	0	0	0	0	0	0	0	0	0	0	0	0	0	0	0	0	0	0	0	0	0	0	0	0	0	0	0.00186	0	0	0	0	0	0	0	0	0	0	0	0	0	0	0	0	0	0	0	0
Actinomyces_odontolyticus	0.0009	0	0.00575	0.0027	0	0	0.12715	0.00322	0	0.00303	0	0.01045	0	0.0116	0	0.00921	0	0	0	0	0.00804	0	0	0	0.00099	0	0.00274	0	0.06528	0	0.00705	0	0.00513	0	0.00251	0	0	0	0	0	0.00124	0.00115	0	0.00768	0.00439	0	0.00368	0	0.00255
Actinomyces_oris	0	0	0	0	0	0	0	0	0	0	0	0	0	0	0	0	0	0	0	0	0	0	0	0	0	0	0	0	0	0	0	0	0	0	0	0	0	0	0	0	0	0	0	0	0	0	0	0	0
Actinomyces_turicensis	0	0	0	0	0	0	0	0	0	0	0	0	0	0.00136	0	0	0	0	0	0	0	0	0	0	0	0	0	0	0	0	0	0	0	0	0	0	0	0	0	0	0	0	0	0	0	0	0	0	0
Actinomyces_viscosus	0	0	0	0	0	0	0	0	0	0	0	0	0	0	0	0	0	0	0	0	0	0	0	0	0	0	0	0	0.00558	0	0	0.00615	0	0	0	0	0	0	0	0	0	0	0	0	0	0	0	0	0
Corynebacterium_durum	0	0	0	0	0	0	0	0	0	0	0	0	0	0.00398	0	0.00159	0	0	0	0	0	0	0	0	0	0	0	0	0.02393	0	0	0	0	0	0	0.00103	0	0	0	0	0	0	0	0	0	0	0	0	0
Corynebacterium_matruchotii	0	0	0	0	0	0	0	0	0	0	0	0	0	0.00572	0	0	0	0	0	0	0	0	0	0	0	0	0	0	0.00272	0	0	0	0	0	0	0	0	0	0	0	0	0	0	0	0	0	0	0	0
Corynebacterium_variabile	0	0	0	0	0	0	0	0	0	0	0	0	0	0	0	0	0	0	0	0	0	0	0	0	0	0	0	0	0	0	0	0	0	0	0	0	0	0	0	0	0	0	0	0	0	0	0	0	0
Rothia_aeria	0	0	0	0	0	0	0	0	0	0	0	0	0	0	0	0	0	0	0	0	0	0	0	0	0	0	0	0	0.00372	0	0	0	0	0	0.00324	0	0	0	0	0	0	0	0	0	0	0	0	0	0
Rothia_dentocariosa	0	0	0.00098	0	0	0	0	0	0	0.00205	0	0.03662	0	0.0006	0	0	0	0	0	0	0.0049	0	0	0	0	0	0	0	0.06805	0	0.00049	0	0	0	0.02989	0	0	0	0.00346	0	0	0	0	0	0	0.00328	0	0	0
Rothia_mucilaginosa	0	0.00164	0.00044	0	0.00035	0	0	0.04199	0	0.04781	0	0.29288	0.00038	0.02936	0	0	0	0	0	0.00088	0.00724	0.00087	0	0	0.00361	0.01293	0.01217	0	0.05078	0	0.00249	0	0.03255	0	0.15394	0	0	0.00043	0.07692	0.00255	0.11937	0	0	0	0.02354	0.00705	0.00444	0.10658	0.01034
Rothia_unclassified	0	0	0.00215	0	0	0	0	0	0	0	0	0	0.00194	0	0	0	0	0	0	0.0008	0	0	0	0	0	0	0	0	0.01493	0	0	0	0	0	0	0	0.00253	0.00188	0	0.01029	0	0	0	0	0	0	0	0	0
Propionibacterium_propionicum	0	0	0	0	0	0	0	0	0	0	0	0	0	0	0	0.00492	0	0	0	0	0	0	0	0	0	0	0	0	0.00393	0	0	0	0	0	0	0	0	0	0	0	0	0	0	0	0	0	0	0	0
Alloscardovia_omnicolens	0.00042	0	0.00806	0	0	0	0	0	0	0	0	0	0	0	0	0	0	0	0	0	0	0	0	0	0	0	0	0	0.00528	0	0	0	0	0	0	0	0	0	0	0	0	0	0	0	0	0	0	0	0.0019
Bifidobacterium_adolescentis	0.13492	0	29.7512	0.00288	16.5516	0.00299	0.00457	0.00017	0.20183	0.00545	9.06166	0.00574	35.7198	0.13395	0	0.48046	0.00148	0.02631	0.00733	0.00032	7.64539	0.0088	0	0	0.00769	0.00529	15.6309	37.8984	0.00889	0.16643	3.6155	10.344	5.51025	0	0	0.02648	0.00725	0.22756	5.42179	0	1.26905	3.06015	0.00075	9.15162	3.45356	3.43703	0	0.49171	0.00258
Bifidobacterium_animalis	0	0	0	0	0	0	0	0	0	0	0	0	0	0	0	0	0	0	0	0	0	0	0	0	0	0	0	0	0	0	0	0	0	0	0	0	0	0	0	0	0	0	0	0	0	0	0	0	0
Bifidobacterium_bifidum	0	0	0	0	0	0	0	0	0	0	0.41087	0	0	0	0	0	0	0	0	0	0	0	0	0	0	0	0	0	0.00509	0	0	7.80241	0	0	0	0.00045	0.00042	0	0	0	0.26619	0	0	0	0.00193	1.7948	0	0	0
Bifidobacterium_breve	0	0	0	0	0	0	0	0	0	0	0	0	0	0	0.00452	0	0	0	0	0	0	0	0	0	0	0	0	0	0	0	0	0	0	0	0	0	0	0	0	0	0	0	0	0	0	0	0	0	0
Bifidobacterium_catenulatum	0	0	0.057	0.00026	0	0	0	0.00413	0	0	0.01371	0.00091	0.00277	0	0	0	0	0	0.00027	0	0.5624	0	0.00084	0	0.0023	0	0.00286	0	0	0	0	0	0	0	0	0	0	0	0	0	0.00533	0.00706	0	0	0.02888	0.0262	0	0	0
Bifidobacterium_dentium	0	0	0.01687	0	0	0	0	0.04502	0	0.0254	0	0	0	0	0.01945	0.00287	0	0	0	0	0.00336	0	0	0	0	0	0	0.00067	0.00228	0	0	0	0.09821	0	0.00664	0	0.02241	0.00022	0.02915	0	0.30347	0.01091	0	0	0.02968	0	0	0	0
Bifidobacterium_longum	0.00693	0.10031	4.97208	1.00826	1.71162	0.04359	0	0	0.00724	0.00022	2.23415	0.0005	0.20623	1.09712	1.51094	8.22242	0.06277	0.03556	1.13688	0	6.1431	8.2926	0	0.60335	1.35489	0	1.73979	1.37957	0.92449	0.1455	0.24993	6.49758	3.69756	0.28418	0.04713	0.00299	0.00058	0.07553	1.79186	0	0.16458	0.44007	0.00381	1.71395	2.1379	1.53096	0.05546	0.01878	2.48823
Bifidobacterium_pseudocatenulatum	0	0.43303	0.7373	0.85121	1.3791	0	9.49712	10.0568	0.00421	0.00089	3.79159	0.10426	0.26814	0.08794	0.01965	3.70096	0.00123	0.01936	0.81639	0.00829	2.71375	10.7782	0.51326	0.00471	0.89852	18.9523	0.20517	0	3.25723	0.05617	1.16423	0	0	0.27563	0.04157	0	0	0	0.77629	0	0	0.86256	0.70059	0.07682	2.72723	0.3698	0.03186	0.38438	0
Bifidobacterium_pseudolongum	1.08136	0	0	0	0	0	0	0	0	0	0	0	0	0	0	0	0	0	0	0	0	0	0	0	0	0	0	0	0	0	0	0	0	0	0	0	0	0	0	0	0	0	0	0	0	0	0	0	0
Bifidobacterium_thermophilum	0	0	0	0	0	0	0	0	0	0	0	0	0	0	0	0	0	0	0	0	0	0	0	0	0	0	0	0	0	0	0	0	0	0	0	0	0	0	0	0	0	0	0	0	0	0	0	0	0
Gardnerella_vaginalis	0	0	0	0	0	0	0	0	0	0	0	0	0	0	0	0	0	0	0.00049	0	0	0	0	0	0	0	0	0	0	0	0	0	0	0	0	0	0	0	0	0	0	0	0	0	0	0	0	0	0
Parascardovia_denticolens	0	0	0	0	0	0	0	0	0	0	0	0	0	0	0	0	0	0	0	0	0	0	0	0	0	0	0	0	0	0	0	0	0	0	0	0	0	0	0	0	0	0	0	0	0	0	0	0	0
Scardovia_unclassified	0	0	0	0	0	0	0.0133	0.00517	0	0	0	0	0	0	0	5e-05	0	0	0	0	0	0	0	0	0	0	0	0	0	0	0	0	0.00185	0	0.00023	0	0	0	0	0	0	0.01559	0	0	0	0	0	0	0
Scardovia_wiggsiae	0	0	0	0	0	0	0.00732	0	0	0	0	0	0.00029	0.00061	0	0.05633	0	0	0	0	0	0	0	0	0	0	0	0	0.01416	0	0	0	0.00099	0	0.00725	0	0	0	0	0.00306	0	0.01367	0	0	0.00073	0	0	0	0
Adlercreutzia_equolifaciens	0.18544	0	0	0.15554	0.01497	0.12324	0.33247	0	0	0	0	0.09072	0.05643	0	0	0	0.11876	0	0.00077	0	0	0	0.06291	0.03198	0.11463	0	0.18651	0.31705	0	0	0.01112	0	0	0	0	0.00865	0.13217	0.1333	0.10142	0	0	0	0.10401	0.21775	0.00164	0.0211	0.01586	0.09361	0
Atopobium_minutum	0	0	0	1.34423	0	0	0	0	0	0.00042	0	0.00095	0	0	0	0	0	0	0	0	0	0	0	0	0	0	0.00087	0	0	0	0	0	0	0	0	0	0	0	0	0	0	0	0	0	0	0	0	0	0
Atopobium_parvulum	0.00131	0	0.00569	0.00058	0.00173	0	0.00529	0	0	0.00133	0.00176	0	0	0.00744	0.00025	0.00044	0	0	0	0	0.0007	0	0	0	0	0	0	0	0.6642	0	0.02864	0.00018	0.0011	0	0.01661	0	0.00277	0	0	0.00757	0.01064	0	0	0	0.00144	0	0	0	0.01769
Atopobium_rimae	0	0	0	0.00137	0	0	0	0	0	0	0	0	0	0.00639	0	0.00931	0	0	0	0	0	0	0	0	0	0	0	0	0.00042	0	0.00104	0	0	0	0	0	0	0	0	0.00137	0	0	0	0	0	0	0	0	0
Atopobium_vaginae	0	0	0	0	0	0	0	0	0	0	0	0	0	0	0	0	0	0	0	0	0	0	0	0	0	0	0	0	0	0	0	0	0	0	0	0	0	0	0	0	0	0	0	0	0	0	0	0	0
Collinsella_aerofaciens	0.91325	0	10.3675	1.24746	0.543	0.00015	5.10533	0	0.11084	0.41755	0.68802	0.30687	0.2426	0.92922	0	2.43843	0	0.13075	2.94064	0.00022	1.82808	1.17788	0	0.38867	0.00145	0	1.36122	0.632	3.09431	0.02499	7.79178	3.87798	0	0	3.59207	1.33315	2.46663	0.20188	3.71774	0	1.12244	2.22468	0.50516	2.24697	1.91876	2.22653	0.05775	0.64065	4.90033
Collinsella_intestinalis	0	0	0	0	0	0	0	0	0	0	0	0	0	0	0	0	0	0	0	0	0	0	0	0	0.58247	0	0	0	0	0	0	0	0	0	0	0	0	0.00779	0.03407	0	0	0	0	0	0	0	0	0	0
Collinsella_stercoris	0	0	0	0	0	0	0	0	0	0	0	0	0	0	0	0	0	0	0	0	0	0	0	0	0	0	0	0	0	0	0	0	0	0	0	0	0	0	0	0	0	0	0	0	0	0	0	0	0
Collinsella_tanakaei	0	0.52161	0.35351	0	0.03646	0	0	0	0.15125	0	0	0.00282	0	0.61713	4.43047	0	0	0.00617	0	0	0	0	0	0.00109	0	0	0	0	0	0	0	0	0	0.5036	0	0	1.83292	0	0.1632	0	0	0	0	0.31599	0.01631	0	0.00198	0	0
Collinsella_unclassified	0	0	0	0	0	0	0	0	0	0	0	0	0	0	0	0	0	0	0	0	0	0	0.90618	0	0.03664	0.0007	0	0	0	0	0	0	0	0	0	0	0	0	0	0	0	0	0	0	0	0	0	0	0
Coriobacteriaceae_bacterium_BV3Ac1	0	0	0	0.01447	0	0	0	0	0	0	0	0	0	0	0	0	0	0	0	0	0	0	0	0	0	0	0	0	0	0	0	0	0	0	0	0	0	0	0	0	0	0	0	0	0	0	0	0	0
Coriobacteriaceae_bacterium_phI	0	0.01986	0	0.00045	0	0	0.83887	0	0	0	0	0	0	0	0	0	0	0	0	0	0	0	0	0	0.34588	0	0	0	0	0	0	0	0	0	0	0	0	0	0.00829	0	0	0	0	0	0	0	0	0	0
Cryptobacterium_curtum	0	0	0	0	0	0	0	0	0	0	0	0	0	0	0	0	0	0	0	0	0	0	0	0	0	0	0	0	0.00371	0	0	0	0	0	0	0	0	0	0	0	0	0	0	0	0	0	0	0	0
Eggerthella_lenta	0	0.04721	0.04146	0.3485	0	0.0518	0.02856	0.0727	0.00331	0.01477	0.00508	0	0	0.00803	0.11524	0.16406	0.07705	0.00279	0.10903	0	0	0	0.01404	0.00202	0.00496	0.06056	0.16933	0.08416	0.00219	0.00107	0.00155	0.26054	0.07461	0.02285	0	0	0.00112	0	0.01263	0	0	0.00828	0.00066	0.0028	0	0	0	0	0.00605
Eggerthella_sp_1_3_56FAA	0	0	0	0	0	0	0	0	0	0	0	0	0	0	0	0	0	0	0	0	0	0	0	0	0	0	0	0	0	0	0	0	0	0	0	0	0	0	0	0	0	0	0	0	0	0	0	0	0
Eggerthella_unclassified	0.00116	0.49832	0.04645	0.39181	0.02255	0.50268	0.08542	0.12257	0.01738	0.05315	0.17802	0	0.00084	0.23091	0.53056	1.18729	0.64046	0.06994	0.11493	0	0.0492	0.00171	0.05468	0.02205	0.25209	1.61138	0.21949	0.12126	0.94656	0.00687	0.04808	0.31804	0.59709	0.02916	0.05237	0	0.12685	0.00222	0.04437	0.10116	0	0.1565	0.06815	0.10718	0	0.18738	0.00655	0	0.10199
Gordonibacter_pamelaeae	0.00502	0.14378	0.0015	0.00649	0.1645	0	0.21151	0	0.00364	0	0	0	0	0.05652	0	0.33336	0	0.0168	0	0	0	0	0	0	0.06386	0	0.13266	0	0	0	0	0.03743	0.00014	0.02298	0	0	0.09916	0	0	0	0	0.04487	0	0.00252	0	0	0.00278	0.01378	0
Olsenella_profusa	0	0	0	0	0	0	0	0	0	0	0	0	0	0	0	0.00281	0	0	0	0	0	0	0	0	0	0	0	0	0	0	0	0	0	0	0	0	0	0	0	0	0	0	0	0	0	0	0	0	0
Olsenella_uli	0	0	0	0	0	0	0	0	0	0	0	0	0	0	0	0	0	0	0	0	0	0	0	0	0	0	0	0	0	0	0	0	0	0	0	0	0	0	0	0	0	0	0	0	0	0	0	0	0
Olsenella_unclassified	0.0083	0	0.05145	0.00085	0	0	0.0118	0	0	0	0	0.00635	0	0.00188	0	0	0	0	0	0	0	0	0	0.0002	0	0	0.00363	0.00284	0.00125	0	0	0	0	0	0	0	0	0	0.0113	0	0.01245	0	0	0.00107	0.01028	0.0095	0	0.00819	0
Slackia_exigua	0	0	0	0.04402	0	0	0	0	0	0	0	0	0	0	0	0	0	0	0	0	0	0	0	0	0	0	0	0	0	0	0	0	0	0	0	0	0	0.00295	0	0	0	0	0	0	0	0	0	0	0
Slackia_piriformis	0	0	0	0	0	0	0	0	0	0	0	0	0	0	0	0	0	0	0	0	0	0	0	0	0	0	0	0	0	0	0	0	0	0	0	0.07357	0	0	0	0	0	0	0	0	0.00529	0	0	0	0.00192
Slackia_unclassified	0	0	0.00182	0.12545	0	0	0	0	0	0	0	0	0	0	0	0	0	0	0	0	0	0	0	0	0	0	0.00221	0	0	0	0	0.00076	0	0.00173	0	0	0	0.02047	0	0	0	0	0	0	0	0	0	0	0
Bacteroidetes_bacterium_oral_taxon_272	0	0	0	0	0	0	0	0	0	0	0	0	0	0	0	0	0	0	0	0	0	0	0	0	0	0	0	0	0	0	0	0	0	0	0	0	0	0	0	0	0	0	0	0	0	0.00039	0	0	0
Bacteroides_caccae	1.5056	0.00484	0.05575	0.00294	8.25455	3.33224	0.75502	0.00176	0.0185	3.1371	0.00236	0.13509	0.87404	0.3147	6.56172	0.00047	2.12922	0.21082	0.95036	0.7575	2.3502	0.01589	2.27687	0.00724	3.09456	6.09733	0.2366	0.61158	0.10917	2.6167	0.11626	3.47513	0	4.20996	0.00558	4.78431	0.00031	1.33422	0.71971	1.85131	0.3316	0.00376	0.52433	0.66254	0.00151	5.17501	1.20321	0.22918	7.18699
Bacteroides_cellulosilyticus	0.11104	0.53607	0	0.34737	0.21731	0	0	0	1.32931	0.10578	0	0.11366	0.72562	0.00227	0.00939	0.03145	0	0.74428	0	0	0	0	0.70422	0	1.25072	1.97635	0.35356	0.47486	0	0.08488	0.03677	0.84929	0	3.30996	0	0.27586	0.0843	0.33186	1.01579	0	0.00384	0.0032	0.01455	0.00022	0.01164	0.33346	0.3463	0.23529	0.01649
Bacteroides_clarus	0	0.00257	0	0.01619	0	0	0	0	0.03485	0	0	0.00627	0	0	0	0	0	0	0.00098	0	0.00226	0	0	0	0.05767	0	0.00092	0	0.00778	0	0.00044	0	0	0	0	0.02906	0	0	0	0	0	0.00018	0.03438	0.00161	0	0	0	0.01782	0
Bacteroides_coprocola	0.01124	0	0	0.04281	0	0.00078	0	0	0	0	0	3.23553	4.43959	2.11347	0	0	0	0	0	0	0	0	0	0	4.15169	0	0	0	0	0	0.00122	0	0	0	0	0.93175	0.42921	0.0016	1.41963	0	0	0.00054	0	0.06333	0.52589	0	0.74982	0.22365	0.05532
Bacteroides_coprophilus	0	0	0.00689	0	0	0	0	0	0	0	0	0	0	0	0	0	0	0	0	0	0	0	0	0.27184	0	0	0	0	0	0	0	0	0	0	0	0	0	0	0	0	0	0	0	0	0	0	2.03095	0	0
Bacteroides_dorei	0.00811	7.90197	0.00129	0.02722	0.03713	26.7962	0.0428	0.01387	0.00998	0.05549	0.00845	0.03526	0	0.219	0.05291	0	12.5334	0.70898	1.4808	0.00756	1.03722	0.21358	11.4797	0.04816	0.0057	0.54176	0.15286	0.75115	0.06982	0.09981	0.27234	0.40035	0	0	0	0.33792	0.00439	0	0.41123	7.4132	0.54252	0.00044	0.38793	0.03352	0.00368	0.00074	0	0.0228	0.00358
Bacteroides_eggerthii	0	0	0.02288	0.82656	0	0.00048	0.13505	0	0.02412	0.03259	0.01644	2.16753	0.00146	0	0	0.04162	0	0	0.0198	0	18.8957	0	0	0	0.01479	0	0.638	0	0	0.31499	0.01979	0	0.08185	0.00699	0.0036	0.07196	0.00121	0.00522	0	0	0.02326	0.0064	1.31723	0.14784	0.00122	2.68038	0.03175	0.11007	0.00162
Bacteroides_faecis	0.00056	0	0.00263	0	0	0.00047	0.00468	0	0.00544	0.23709	0	0.01376	0.0033	0.00179	0.00148	0	0	0.00499	0	0	0.00122	0	0	0	0.11332	0	0.00472	0.00014	0	0.16232	0.00117	0.07369	0	0.00142	0.00288	0	0	0	0.00704	0	0.03016	0.00539	0.11777	0	0.00116	0	0	0.00674	0.03933
Bacteroides_finegoldii	0	0.01062	0	0.09282	0.13962	0	0	0.00314	0.65992	0	0.00314	0.02691	0.36466	0.01307	1.20483	0	0	0	3.90818	0.00023	0.00607	0	4.22165	0.00284	0.00448	0	0	0	0	0	0	0	0	1.50919	0	0.0061	0	0.24504	0	0.4944	0	0	0	0	0	0.05632	0.44496	0.06254	0
Bacteroides_fluxus	0	0	0	0	0	0	0	0	0	0	0	0	0	0	0	0	0	0	0	0	0	0	0	0	0	0	0	0	0	0	0	0	0	0	0	0	0	0	0	0	0	0	0	0	0	0	0	0	0
Bacteroides_fragilis	0.19208	2.7761	0.0925	0.68463	1.14461	2.17361	0.0757	6.72172	0.01153	0.76165	0.45391	0.01153	0	4.51942	0.54852	0	1.41783	0.0137	0.07922	0.00024	0.05576	0.01629	2.79464	0.01321	0.58163	0.00151	2.06315	0.20343	0.05641	0.00435	1.81683	0.55542	0.03065	1.235	8.57238	0.01729	3.55864	0.4968	0.03319	0.36817	0.15266	2.42993	0	0	0.08518	0.00033	2.47616	0	2.78852
Bacteroides_intestinalis	0.03168	0	0.00911	0	0.7167	0	0.01744	0	0.01448	1.27718	0	0.03093	0.71664	0	0.01729	0	0	0	0	0	0	0	0.3945	0	2.16123	0	0	0.1027	0	0.75251	0.03115	0.00951	0	0.03121	0	0.00544	0	0.1174	0.89368	0	0	0.11408	0.07648	0.04629	0.0184	0.15772	1.72357	0.37042	0
Bacteroides_massiliensis	0.4358	0.00179	0	0	0	0.00075	0	0	7.6339	0.00061	0.00271	1.3593	0.618	2.10625	0.00239	0.03013	0	0.22611	0.00359	0	0.01071	0	0	0	0.00113	0	0	0	0	0	0.80097	0	0	0	0	1.19044	0.7807	0	4.17421	0	0	0	7.08032	0.12349	0.00853	0	1.06749	0.44089	0.0033
Bacteroides_nordii	0.00742	0.01407	0.00139	0.00228	0	0	0.00315	0	0.10986	0	0	0.01344	0.01021	0.07052	0.00161	0	0	0.00485	0	0	0.07586	0	0.00737	0	0.03403	0.05213	0.00625	0	0	0.00667	0	0.00584	0	0.07303	0.24161	0.00375	0.05862	0.01675	0	0.0021	0	0	0.00784	0.00172	0	0.03704	0.11385	0.00059	0.03393
Bacteroides_oleiciplenus	0	0	0	0	0	0	0	0	0	0.0001	0	0	0	0	0	0	0	0	0	0	0	0	0.00151	0	0	0	0	0.0159	0	0.00381	0	0	0	0	0	0	0	0	0.00365	0	0	0	0	0	0	0	0	0.00113	0
Bacteroides_ovatus	0.04854	8.60221	0.08308	0.03317	1.04367	0	0.6267	0.03478	1.65989	0.10334	16.7892	0.2087	1.07229	0.67272	2.3617	0	0	0.99573	0.32348	0.14804	1.17463	0.00872	2.9645	0.01686	2.69815	10.6623	0.22153	0.93989	0.03941	2.74847	0.21157	1.24537	0.03063	7.1494	0.06617	0.03492	0.05265	0.03889	0.16737	0.58599	0.04098	4.90477	0.87082	0.74097	0.2393	0.02993	2.48931	0.05885	4.79798
Bacteroides_plebeius	0.00695	0	0.0191	0.00055	0	0.00024	0.08656	0	0.00507	0.00023	2.21068	3.1031	3.90275	0.49326	0	0	0	0	2.29752	0	0.00717	0	0	0	3.44741	0	0.00013	0	0.60739	0	0.00597	0	0.39339	0	0	0.91544	0.39736	0	0.25502	0	0.14531	0	3.44876	0.3504	0.00387	0	3.10901	0	0.01045
Bacteroides_pyogenes	0	0	0	0	0	0	0	0	0	0	0	0	0	0	0	0	0	0	0	0	0	0	0	0	0	0	0	0	0	0	0	0	0	0	0	0	0	0.80322	0	0	0	0	0	0	0	0	0	0	0
Bacteroides_salyersiae	0	0	0.02622	1.12863	1.14132	0	0	0	0.00136	0.09238	0.00142	0.16554	0.08669	0.003	0.16883	0	0	0	2.83853	0	0.00299	0	0	0	1.2591	0	0.37303	0.02687	0	0	0.01496	0	0.0044	0	0	0.41996	0	0	0.1491	0	0	0.34278	0.08775	0.38266	0	0.01915	1.15362	0.17374	0
Bacteroides_sp_2_1_22	0	0	0	0	0.98966	0	0	0	0	0	0	0	1.08702	0	0	0	0	0	0	0	0	0	0	0	0	0	0	0	0	0	0	0	0	0.40738	0	0	0	0	0	0	0	0	0	0	0	0	0	0.0903	0
Bacteroides_sp_2_2_4	0	0	0	0	0	0	0	0	0	0	0	0	0	0	0	0	0	0	0	0	0	0	0	0	0	0	0	0	0	0	0	0	0	0	0	0	0	0	0	0	0	0	0	0	0	0	0	0	0
Bacteroides_sp_3_1_19	0	0	0	0	0	0	0	0	0	0	0	0	0.63164	0.3142	0	0	0	0.79834	0	0	0	0	0	0	0	0	0	1.13682	0	0	0	0	0	0	0	0	0	0	0	0	0	0.81343	0	0	0	0	0	0	0
Bacteroides_sp_3_2_5	0	0	0	0	0	0	0	0	0	0	0	0	0	0	0	0	0	0	0	0	0	0	0	0	0	0	0	0	0	0	0	0	0	0	0	0	0	0	0	0	0	0	0	0	0	0	0	0	0
Bacteroides_sp_4_3_47FAA	1.29475	0	0	0	0	0	0	0	0	0	0	0	0	0	4.71879	0	0	0	0	0	0	0	0	0	0	0	0	0	0	0	0	0	0	0	0	0	0	0	0	0	0	0	0	0	0	0	0	0	0
Bacteroides_stercoris	0.25055	5.13612	0.00042	1.36932	0.51438	0.00783	0.02695	0.12879	24.6023	8.16591	26.7616	0.63454	1.98535	1.6055	6.19933	0.04404	0	0.3637	3.82536	0.00019	3.77907	0	0.00272	0.34416	0.03974	4.96984	0.54041	0	0.05488	37.0089	0.66382	1.57417	0	0.00205	0.00045	0.64692	0.72721	1.54269	0.63023	0	0.36804	8.78357	1.57858	0.19101	0.05377	0.00017	0.62777	0.11343	25.3299
Bacteroides_thetaiotaomicron	0.08687	1.40424	0.06669	0.3429	0.27919	12.4163	0.05966	0.70357	0.44834	0.71421	0.00636	0.3834	1.12548	0.36194	0.11932	0.03202	8.54099	0.31862	0.28373	0.00413	2.5453	0.02232	0.94308	0.05225	7.96071	1.5759	0.13346	0.4652	0.03306	1.75988	0.1368	0.51557	0.0345	0.19989	6.20039	0.11147	0.06678	0.73195	0.61781	0.18738	0.00046	0.51022	0.07959	0.13449	0.0259	0.14493	0.63343	0.20528	0.08259
Bacteroides_uniformis	0.12861	4.83761	0.13139	3.89731	1.29726	0.01374	1.1634	10.0623	0.16499	3.87314	0.00458	0.82183	0.07091	0.008	0.18983	0.11029	0	0.89512	0.13709	0.58373	0.3043	0.01037	0.30841	0.24799	1.20774	6.94955	1.89726	1.16652	0.06566	2.96362	0.31267	0.05214	0.03308	3.18039	2.35756	0.08379	0.32226	1.50519	6.58068	0.62899	0.03471	0.07871	4.04656	0.07168	0.04467	7.75044	1.29165	0.57248	0.11669
Bacteroides_vulgatus	2.33836	0.02834	0.06706	0.76257	1.78298	0.0053	0.48618	12.5596	3.13951	0.3263	11.0846	0.44866	0.00793	0.19936	8.36652	1.02832	0.00385	6.96445	6.6756	1.62772	0.40359	6.57301	0.00694	0.12622	10.2951	0.80056	0.26069	0.16688	0.10723	1.7245	0.29536	2.88473	0.33067	1.67707	39.9519	0.89262	2.04108	2.53321	0.66592	0.00243	0.19352	0.45306	4.63431	0.03304	0.08999	0.30676	0.5348	0.19274	6.99271
Bacteroides_xylanisolvens	0.06639	0.00889	0.00783	0.05272	0.06459	0	0.01314	0.00047	0.36159	0.04032	0.00431	0.01766	0.15447	0.1179	0.62469	0.01363	0	0.55767	0.22017	0.00126	0.21718	0.00902	0.04696	0.00774	0.63341	1.09123	0.04479	0.02144	0.04509	1.11147	0.02301	1.45832	0.00131	0.09537	0.00467	0.02087	0.01766	0.0602	0.01131	0.00372	0.00288	0.11846	0.35582	0.05467	0.00696	0.02701	0.06653	0.51212	0.42069
Bacteroidales_bacterium_ph8	0.0955	0	0.09302	0.02545	0.21154	0	0	0	0	0	0	0.13266	0.3486	0	0	0	0	0	0	0	0	0	0.36401	0	0	0	0	0.71329	0	0	0	0	0	0.01457	0	0.10264	0	1.79028	0.03567	0	0	0	0.03111	0.16775	0.0032	1.13339	0.01144	0.13154	0
Barnesiella_intestinihominis	1.45911	0.00556	0.07344	0	0.15486	0	0	0.00032	0	0	0	0.36949	1.43611	0.00354	0.00992	0.00022	0	0	0	0	0	0	4.33849	0.00139	0	0	0	0.59106	0	0.09172	0	0	0	0.12465	0	0.41741	1.75658	2.27939	2.09578	0	0	0	0	0	0.00929	4.39833	0	0.1044	0
Butyricimonas_synergistica	0.00107	0	0	0	0.00797	0	0	0	0.01068	0	0	0.00206	0	0	0	0	0	0	0	0	0	0	0	0	0	0	0	0	0	0	0	0.00173	0	0	0	0.00092	0	0.00996	0.00186	0	0.00028	0.00026	0	0	0	0.0055	0.00196	0	0
Coprobacter_fastidiosus	0	0	0	0.00996	0	0	0	0	0	0	0	0.04543	0	0	0	0.01103	0	0	0	0	0	0	0	0	0	0	0	0.00724	0	0	0	0	0	0	0	0.04119	0	0	0	0	0	0	0.02813	0	0	0	0	0.02536	0
Dysgonomonas_mossii	0	0	0	0	0	0	0	0	0	0	0	0	0	0	0	0	0	0	0	0	0	0	0	0	0	0	0	0	0	0	0	0	0	0	0	0	0	0	0	0	0	0	0	0	0	0	0	0	0
Dysgonomonas_unclassified	0	0	0	0	0	0	0	0	0	0	0	0	0	0	0	0	0	0	0	0	0	0	0	0	0	0	0	0	0	0	0	0	0	0	0	0	0	0	0	0	0	0	0	0	0	0	0	0	0
Odoribacter_splanchnicus	0.38419	0	0	0	0	0	0	0	0.55727	0	0	0.16389	0.15749	0.07668	0	0	0	0.03675	0	0	0	0	0.13362	0	0.13137	0	0.05181	0.05296	0	0.27777	0.06477	0.1531	0	0.3754	0	0.28775	0.34793	0.24378	0.4307	0	0.29895	0	0.04831	0.10342	0	0.60856	0.65623	0	0
Odoribacter_unclassified	0	0.01933	0	0	0	0	0	0	0	0	0	0	0	0	0.00769	0	0	0	0	0	0	0	0	0.00226	0	0	0	0	0	0	0	0	0	0	0	0	0	0	0	0	0	0	0	0	0.00481	0	0	0	0
Parabacteroides_distasonis	0.50941	0.30983	0.00885	0.00218	0.50766	1.98604	0.00817	3.87534	0.00344	1.45215	0.55952	0.32813	0.00227	0.1325	0.21204	0.27972	1.42425	0.04943	2.43771	0.00055	1.00836	0.00456	23.3432	0.02054	0.06654	0.00061	0.10062	0.00076	0.10835	4.42987	0.97406	0.01339	0.02647	0.878	0.17475	0	3.88367	1.12653	0.00688	0.02386	0.02048	0.27498	0.22555	0.66324	0.04246	0.5484	0.22151	0.0331	0.13665
Parabacteroides_goldsteinii	0.02912	0	0.0467	0.0395	0.03874	0	0	0	0.07542	0.38717	0	0.08868	0.01863	0.00293	0	0	0	0	0	0	0	0	0.22241	0	0.08645	0.00278	0.05946	0.04337	0.00296	0	0.02989	0.0425	0	0	0	0.00555	1.40409	0.05229	0.07361	0	0.04098	0.00818	0.01559	0.15886	0.01148	3.31529	0.10563	0.00456	0
Parabacteroides_johnsonii	0.00257	0	0	0.00189	0	0	0.04133	0	0	0.02828	0	0	0	0	0.01303	0	0	0.00053	0	0	0	0	2.07029	0.00453	0	0	0	0.0325	0	0	0.0047	0	0	0.00061	0	0	0.00101	0	0.03263	0	0	0.95263	0	0.00944	0	0.10771	0.0063	0.00774	0
Parabacteroides_merdae	0.24018	0	0.99984	0.00307	0.82622	0.00121	0.00889	0	0.24198	3.06264	0.01763	0.24912	0.67629	0.15591	0.00738	0	0	0.18857	9.58478	0	0.14902	0	0	0	9.16759	0.49727	0.08264	0.22945	0.03031	1.53755	0.02692	1.62595	0.13332	1.05514	0	0.64852	0.00065	2.69398	0.02102	0	0.09234	0	0.35086	1.68127	0.00126	5.14926	0.51496	0.26009	18.8514
Parabacteroides_unclassified	0	0.16714	0	0.27634	0.26211	9.20655	0.05334	0	2.17392	0	0.48523	0.14881	0.27351	0.09097	1.59796	1.54468	6.72901	0.64341	1.64668	0.00906	1.02302	0.0197	0	0	0	0.35788	0.15875	0.76485	0.02071	0	0	0	0	0.42403	0.39701	0.07233	0	0	0.48796	1.46052	0.0282	0.3593	0.04716	0	0.00218	0	0	0.01601	0
Porphyromonas_asaccharolytica	0.00041	0	1.84317	0	0	0	0.00014	0	0	0.0002	0	0	0.00259	0	0	0.00015	0	0.00026	0	0	0	0.00253	0	0	0	0	3.15919	0.00086	0	0	0	0.22229	0	0	0	0	0.06068	0	0.15616	0	0.00227	0	0	0	0	0	0	0	0
Porphyromonas_bennonis	0	0	0	0	0	0	0.02679	0	0	0	0	0	0	0	0	0	0	0	0	0	0	0	0	0	0	0	0.00144	0	0	0	0	0	0	0	0	0	0	0	0	0	0	0	0	0	0	0	0	0	0
Porphyromonas_endodontalis	0	0	0	0	0	0	0	0	0	0	0	0	0	0	0	0	0	0.00087	0	0	0	0	0	0	0	0	0	0	0	0	0	0	0	0	0	0	0	0	0	0	0	0	0	0	0	0	0	0	0
Porphyromonas_gingivalis	0	0	0	0	0	0	0	0	0	0	0	0	0	0	0	0	0	0	0	0	0	0	0	0	0	0	0.13478	0	0	0	0	0	0	0	0	0	0	2.93098	0	0	0	0	0	0	0	0	0	0	0
Porphyromonas_somerae	0	0	0	0	0	0	0	0.02943	0	0	0	0	0	0	0	0	0	0	0	0	0	0	0	0	0	0	0	0	0	0	0	0.18954	0	0	0	0	0	0	0	0	0	0	0	0	0	0	0	0	0
Porphyromonas_uenonis	0	0	0.0003	0	0	0	0	0	0	0	0	0	0	0	0	0	0	0	0	0	0	0	0	0	0	0	0.00013	0	0	0	0	0.10676	0	0	0	0	0	0	0	0	0	0	0	0	0	0	0	0	0
Alloprevotella_tannerae	0	0	0	0	0	0	0	0	0	0	0	0	0	0	0	0	0	0	0	0	0	0	0	0	0	0	0	0	0	0	0	0	0	0	0	0	0	0	0	0	0	0	0	0	0	0	0	0	0
Alloprevotella_unclassified	0	0	0	0.00176	0	0	0	0	0	0	0	0	0	0	0	0	0	0	0	0	0	0	0	0	0	0	0	0	0	0	0	0	0	0	0	0	0	0.18066	0.04081	0	0	0	0	0	0	0	0	0	0
Prevotella_sp_oral_taxon_473	0	0	0	0	0	0	0	0.72686	0	0	0	0	0	0	0	0	0	0	0	0	0	0	0	0	0	0	0	0	0	0	0	0	0	0	0	0	0	0	0	0	0	0.17144	0	0	0	0	0	0	0
Paraprevotella_clara	0	0	0.03183	0.69729	0	0	0	0	0	0	0	0.52619	0	0	0	0	0	0	0.29666	0	0	0	0	0	0	0	0	0	0	0	0	0	0	0	0	0	0	0	0	0	0	0	0	0.09706	0	0	0	0	0
Paraprevotella_unclassified	0.22571	0	0.15187	1.23065	0	0.00158	0.00028	0	0	0.00232	0	0.4496	0	0	0	0	0	0	0.53723	0	0	0	0	0	0	0	0.00089	0	0	0	0	0	0	0	0	0	0	0	0	0	0.03426	0	0	0.33851	0	0	0	0	0
Paraprevotella_xylaniphila	0.54158	0	0.00283	0.18664	0	0	0	0	0	0	0	0.06252	0	0	0	0	0	0	0.06139	0	0	0	0	0	0	0	0	0	0	0	0	0	0	0	0	0	0	0	0	0	0.05435	0	0	0.00734	0	0	0	0	0
Prevotella_bivia	0	0	0	0	0.00276	0	0.01684	0	0	0	0	0	0	0	0	0	0	0	0	0	0	0	0	0	0	0	0	0	0	0	0	0	0	0	0	0	0	0	0	0	0	0	0	0	0	0.07682	0	0	0
Prevotella_buccae	0	0	0	0	0	0	0	0	0	0	0	0	0	0	0	0	0	0	0	0	0	0	0	0	0	0	0	0	0	0	0	0	0	0	0	0	0	0	0	0	0	0	0	0	0	0	0	0	0
Prevotella_buccalis	0	0	0	0	0	0	0	0	0	0	0	0	0	0	0	0	0	0	0	0	0	0	0	0	0	0	0.00474	0	0	0	0	0	0	0	0	0	0	0	0	0	0	0	0	0	0	0	0	0	0
Prevotella_copri	0.27255	0	1.16718	0.0245	0.00023	0.02139	0.01279	0	0.00283	0.01741	0.00058	25.3874	0.00049	0	0	0	0.00023	0	3.10888	0.00142	0.0033	40.4425	0	0	0.00023	0.00101	0.01325	0	0.00227	0	11.1809	0.00379	0	0.6994	0.42053	17.9479	0.00129	0.00129	0.0061	0.00236	45.1551	0.00665	0	6.2885	0.0216	0	23.409	2.67286	0.0051
Prevotella_disiens	0	0	0	0	0	0	0	0	0	0	0	0	0	0	0	0	0	0	0	0	0	0	0	0	0	0	0	0	0	0	0	0	0	0	0	0	0	0	0	0	0	0	0	0	0	0	0	0	0
Prevotella_histicola	0	0	0	0	0	0	0	0	0	0	0	0	0	0	0	0	0	0	0	0	0	0	0	0	0	0	0	0	0	0	0	0	0	0	0	0	0	0	0	0	0	0	0	0	0	0	0	0	0
Prevotella_intermedia	0.59344	0.71516	0	0.91889	0.31996	0	0	0	0	0	0	0	0	0	0	0	0	0	0	0	0	0	0.33123	0	0	0	0.05952	0	0	0	0	0	0	0	0	0	0	2.69381	0.66049	0	0	0	0	0	0	0	0.49137	0	0
Prevotella_oris	0	0	0	0	0	0	0	0	0	0	0	0	0	0	0	0	0	0	0	0	0	0	0	0	0	0	0	0	0	0	0	0	0	0	0	0	0	0	0	0	0	0	0	0	0	0	0	0	0
Prevotella_stercorea	0	0	0	0.01199	0	0.01227	0.04065	0	0	15.0796	0	0.01386	0	0	0	0	0	0	0	0	0	0	0	0	0	0	0.88542	0	0	0.47466	0.00591	0	0	0	0	0	0	0	0	0	3.25147	0	0	0.38382	0	0	0	0	0
Prevotella_timonensis	0	0	0	0	0	0	0	0	0	0	0	0	0	0	0	0	0	0	0	0	0	0.00578	0	0	0	0	0	0	0	0	0	0.04402	0	0	0	0	0	0	0	0	0	0	0	0	0	0	0	0	0
Prevotella_veroralis	0	0	0	0	0	0	0	0	0	0	0	0	0	0	0	0	0	0	0	0	0	0	0	0	0	0	0	0	0	0	0	0	0	0	0	0	0	0	0	0	0	0	0	0	0	0	0	0	0
Alistipes_finegoldii	0.15639	0	0.07355	0.0066	1.17889	0	0	0	0.02357	0.02507	0	0.44062	0.36082	0.01452	0	0	0	0	0.01607	0	0	0	0	0.00661	0	0.43467	0.10042	0.27905	0	0.03434	0.0028	1.17195	0	0.34919	0	0.01852	0	0.18275	0.1897	0	0.05839	0	0.14537	0.00014	0.00018	0.51696	0	0.01199	0
Alistipes_indistinctus	0	0.14873	0.01005	1.59861	0.75281	0	0.02326	0	0.00601	0.09906	0	0.00693	0.03223	0.03083	0	0	0	0.03075	0.03874	0	0.00141	0	0.01616	0.00592	0.05454	0	0.08455	0.27934	0	0	0.00017	1.47413	0	0.10524	0	0.00152	0.77773	0.2569	0.14038	0.00509	0	0.05927	0.00637	0.36833	0.00473	0.02201	0.74877	0.05045	0
Alistipes_onderdonkii	0.47996	0	0	0.24161	0.29071	26.0026	0.04221	0	0.04918	0.80896	0	0.46881	0	0.00869	0	0	15.5754	0.05	0.97195	0.00666	0	0.03153	0.11469	0	0	0.16434	2.83948	0.11416	0.03143	0.08617	0.02298	0.1037	0.00744	0.06611	0	0.23939	6.26264	0.40488	1.87803	0	0	0	0.14325	0.00257	0.0615	0.55016	0.29314	0.07553	0
Alistipes_putredinis	1.79788	0.00215	0.07421	2.17295	3.56865	0.00773	0.39016	0	2.90279	1.13493	0.00763	6.13785	4.57332	1.9656	1.11573	0	0	0.71741	6.20298	0	0.01403	0	0.67832	0.00125	4.0959	4.22365	4.96383	0.00141	0	3.73164	0.24752	0.00126	0.01616	9.95493	0.00062	5.30278	1.37588	9.8045	9.74252	0	0.05242	0.00361	2.75019	0	0.0412	4.988	8.40106	0.61838	0.0009
Alistipes_senegalensis	0.00359	0.00266	0.01546	0.00302	0.31499	0	0	0	0.0292	0	0	0.03168	0.00603	0.00263	0	0	0	0	0	0	0	0	0	0	0	0.00178	0	0.01215	0	0	0	0	0	0	0	0	0.01915	0.01921	0.00856	0	0.00894	0	0.00043	0.00217	0	0.00184	0.00311	0.00365	0
Alistipes_shahii	0.08609	0.41698	0.19545	0.28487	2.68198	0.00024	0.00012	0	0.37615	0.19564	0	1.33422	0.75259	0.06186	0	0	0	0.45728	0.00407	0	0	0	0.64556	0.04592	0.02585	0.35095	1.21904	0.52413	0	0.02604	0.04831	0.07103	0	0.74656	0	0.12041	0.97172	0.00581	0.29044	0	0.19217	0	0.11148	0.03494	0.0116	0.34728	0.5165	0.19369	0
Alistipes_sp_AP11	0	0	0	0.24795	1.30915	0	0	0	0	0	0	0.14038	0	0	0	0	0	0.32787	0	0	0	0	0	0	0	0	0	1.26385	0	0.12072	0	0	0	0.12023	0	0	0	0	0	0	0	0	0	0	0	3.36284	0	0.12909	0
Alistipes_unclassified	0	1.1482	0	0	0	0	0	0	0	0	0	0	0	0	0	0.00037	0	0	0	0	0.38997	0	0	0	0	0	0	0	0	0	0	0	0	0	0.00019	0	0	0	0	0	0	0	0	0	0	0	0	0	0
Cellulophaga_unclassified	0	0	0	0	0	0	0	0	0	0	0	0	0	0	0	0	0	0	0	0	0	0	0	0	0	0	0	0	0	0	0	0	0	0	0	0	0	0	0	0	0	0	0	0	0	0	0	0	0
candidate_division_TM7_single_cell_isolate_TM7b	0.00453	0.00564	0	0	0	0	0	0	0	0	0	0	0	0.0435	0	0.0577	0.00072	0	0.00578	0	0	0.00264	0	0.00339	0.00317	0	0.02036	0	0.06324	0	0.00381	0	0.00938	0	0	0	0	0	0.01031	0.01036	0	0	0	0	0.00322	0	0	0	0.00812
candidate_division_TM7_single_cell_isolate_TM7c	0.00998	0.01857	0.00089	0.00507	0	0.00109	0	0.00565	0	0	0	0	0.00014	0.06201	0	0.09441	0.00651	0	0.00934	0	0	0.01064	0	0.00999	0.01818	0	0.02508	0.00071	0.11654	0.00056	0.02997	0	0.01604	0	0	0	0	0	0.03637	0.02386	0	0.0004	0	0.00117	0.00839	0.00417	0	0.00173	0.02285
Chlorobium_phaeobacteroides	0	0	0	0	0	0	0	0	0	0	0	0	0	0	0	0	0	0	0	0	0	0	0	0	0	0	0	0	0	0	0	0	0	0	0	0	0	0	0	0	0	0	0	0	0	0	0	0	0
Deinococcus_unclassified	0.00268	0	0	0	0	0	0	0	0	0	0	0	0	0	0	0	0	0	0	0	0	0	0	0	0	0	0	0	0	0	0	0	0	0	0	0	0	0	0	0	0	0	0	0	0	0	0	0	0
Gemella_haemolysans	0	0	0	0	0	0	0	0.00056	0	0.01566	0	0.06924	0	0.05191	0	0.00177	0	0	0	0	0	0.00104	0	0	0.00101	0	0	0	0.00991	0	0.00279	0	0.00354	0	0.02079	0	0	0	0.00067	0	0	0	0	0	0.02769	0	0	0	0
Gemella_morbillorum	0.35077	0.22193	1.06106	0	0.02898	0	0	0.16505	0	0.00428	0	0.01297	0.00106	0.35575	0	0.01586	0	0.1882	0	0	0	0.00096	0.07999	0	0.0048	0	2.02833	0.00091	0.00954	0	0.00304	0.05199	0	0	0	0.00091	0	0.11611	1.0849	0.00499	0	0	0.04438	0.0009	0.03378	0	0.11095	0	0.00148
Gemella_sanguinis	0	0.00164	0	0.00111	0	0	0.01138	0	0	0.02701	0	0.12888	0	0.17945	0.0015	0.13303	0	0	0.00908	0.00074	0.04629	0.01716	0	0	0.01115	0	0.02198	0.00627	0.01284	0.00256	0.02242	0	0.02199	0	0.02774	0.00153	0.00051	0	0.09459	0.00883	0	0	0	0.01329	0.04454	0	0.00086	0.00988	0.01413
Gemella_unclassified	0	0	0	0.00083	0	0	0	0	0	0	0	0	0	0	0.00046	0	0.00111	0	0	0	0	0	0	0	0	0	0	0	0	6e-05	0	0	0	0	0	0.00442	0	0	0	0	0	0.00019	0	0	0	0.00219	0	0	0
Macrococcusolyticus	0	0	0	0	0	0	0	0	0	0	0	0	0	0	0	0	0	0	0	0	0	0	0	0	0	0	0	0	0	0	0	0	0	0	0	0	0	0	0	0	0	0	0	0	0	0	0	0	0
Abiotrophia_defectiva	0	0	0	0	0	0	0.00417	0	0	0.00094	0	0	0	0.02033	0	0	0	0	0	0	0	0	0	0.00018	0	0	0	0	0.06515	0	0	0	0.00649	0	0	0	0	0	0	0	0	0.00014	0	0	0	0	0	0	0
Facklamia_unclassified	0	0	0	0	0	0	0	0	0	0	0	0	0	0	0	0	0	0	0	0	0	0	0	0	0	0	0	0	0	0	0	0	0	0	0	0	0	0	0	0	0	0	0	0	0	0	0	0	0
Granulicatella_adiacens	0.11848	0.00382	0.00063	0	0	0	0.00484	0.00391	0	0.01206	0	0.00586	0	0.02374	0.04288	0.00299	0	0.00174	0.00377	7e-05	0.0054	0.00668	0.0323	0.00023	0.00311	0.01403	0.08322	0	0.07415	0	0.0125	0.01182	0.03211	0	0.00593	0.00066	0	0	0.0345	0.02704	0	0.19645	0.00547	0	0.00438	0	0	0	0.01571
Granulicatella_elegans	0	0	0	0	0	0	0	0	0	0	0	0	0	0	0	0	0	0	0	0	0	0	0	0	0	0	0	0	0	0	0	0	0	0	0	0	0	0	0	0	0	0	0	0	0	0	0	0	0
Granulicatella_unclassified	0	0.0183	0.00333	0.00638	0.00416	0	0.00958	0.02163	0	0.01725	0.00432	0.01391	0	0.01094	0.09069	0.00163	0.00057	0.00023	0.0134	0.0012	0.01432	0.01166	0	0.0061	0.01791	0.01941	0.02207	0	0.10195	0.00201	0.00907	0	0.08309	0	0.01862	0.0037	0	0.00174	0	0.01858	0.02242	0	0	0.00384	0.01017	0	0	0	0.03129
Enterococcus_avium	0.0221	0	0	0	0	0	0	0.00261	0	0	0	0	0	0	0	0	0	0	0.00716	0.00013	0	0	0	0	0	0	0	0	0	0	0	0	0	0	0	0	0	0	0	0	0	0	0	0	0	0	0	0	0
Enterococcus_casseliflavus	0	0	0	0	0	0	0	0	0	0	0	0	0	0	0	0	0	0	0	0	0	0	0	0	0	0	0	0	0	0	0	0	0	0	0	0	0	0	0	0	0	0	0	0	0	0	0	0.00753	0
Enterococcus_durans	0	0	0	0	0	0	0	0	0	0	0	0	0	0	0	0	0	0	0	0	0	0	0	0	0	0	0	0	0	0	0	0	0	0	0	0	0	0	0	0	0	0	0	0	0	0	0	0	0
Enterococcus_faecalis	0	0	0	0	0	0	0.00642	0	0	0	0	0	0.00228	0	0	0	0	0	0	0	0	0	0	0	0	0.04708	0	0	0.00995	0	0	0	0	0	0	0	0	0	0	0	0	0	0	0	0.01239	0	0.01057	0.00016	0.00584
Enterococcus_faecium	0	0	0	0	0	0	1.2392	0	0	0	0	0	0	0	0	0	0	0	0	0	0	0	0	0	0	0	0	0	0.00055	0	0	0	0	0	0	0	0	0	0	0	0	0	0	0	0	0	0	0.00999	0.20633
Enterococcus_hirae	0	0	0	0	0	0	0	0	0	0	0	0	0	0	0	0	0	0.11268	0	0	0	0	0	0	0	0	0	0	0	0	0	0	0	0	0	0	0	0	0	0	0	0	0	0	0	0	0	0	0
Enterococcus_mundtii	0	0	0	0	0	0	0	0	0	0	0	0	0	0	0	0	0	0	0	0	0	0	0	0	0	0	0	0	0	0	0	0.09703	0	0	0	0	0	0	0	0	0	0	0	0	0	0	0	0	0
Lactobacillus_amylovorus	0	0	0	0	0	0	0	0	0	0	0	0	0	0	0	0	0	0	0	0	0	0	0	0	0	0	0	0	0	0	0	0	0	0	0	0	0	0	0	0	0	0	0	0	0	0	0	0	0
Lactobacillus_brevis	0	0	0	0	0	0	0	0	0	0	0	0	0	0	0	0	0	0	0	0	0	0	0	0	0	0	0	0	0	0	0	0	0.00384	0	0	0	0	0	0	0	0	0	0	0	0	0	0	0	0
Lactobacillusi_paracasei	0	0	0	0	0	0	0	0	0.00217	0	0	0	0	0	0	0	0	0	0	0	0	0	0	0	0	0	0	0	0	0	0	0	0	0	0	0	0	0	0	0	0	0	0	0	0	0	0	0	0
Lactobacillus_crispatus	0	0	0	0	0	0	0	0	0	0	0	0	0	0	0	0	0	0	0	0	0	0	0	0	0	0	0	0	0	0	0	0.021	0	0	0	0	0	0	0	0	0	0	0	0	0	0	0	0	0
Lactobacillus_delbrueckii	0	0	0	0	0	0	0	0	0	0	0	0	0	0	0	0	0	0	0	0	0.0707	0	0	0	0	0	0	0	0	0	0	0	0	0	0	0	0	0	0	0	0	0	0	0	0	0	0	0	0
Lactobacillus_fermentum	0	0	0	0	0	0	0	0	0	0.00196	0	0	0	0	0	0	0	0	0	0	0	0	0	0	0	0	0	0	0	0	0	0	0	0	0	0.00161	0	0	0	0	0	0	0	0	0.01803	0	0	0	0
Lactobacillus_gasseri	0	0	0	0	0	0	0	0.0003	0	0.33699	0	0	0	0	0	0	0	0	0	0	0	0	0	0	0	0	0	0	0	0	0	0.00396	0	0	0	0	0	0	0	0	0.01727	0	0	0	0	0	0	0	0
Lactobacillus_helveticus	0	0	0	0	0	0	0	0	0	0	0	0	0	0	0	0	0	0	0	0	0	0	0	0	0	0	0	0	0	0	0	0	0	0	0	0	0	0	0	0	0	0	0	0	0	0	0	0	0
Lactobacillus_iners	0	0	0	0	0	0	0	0	0	0	0	0	0	0	0	0	0	0	0	0	0	0	0	0	0	0	0	0	0	0	0	0	0	0	0	0	0	0	0	0	0	0	0	0	0	0	0	0	0
Lactobacillus_mucosae	0	0	0	0	0	0.00162	2.11533	0	0.00129	0.05822	0	0	0.01301	0	0	0	0.00097	0.00529	0	0	0.02545	0	0	0	0	0	0	0	0	0	0	0	0	0	0	0	0	0	0	0	0.00247	0	0	0	0	0	0	0	0
Lactobacillus_pentosus	0	0	0	0	0	0	0	0	0	0	0	0	0	0	0	0	0	0	0	0	0	0	0	0	0	0	0	0	0	0	0	0	0	0	0	0.00172	0	0	0	0	0	0	0	0	0	0	0	0	0
Lactobacillus_plantarum	0	0	0	0	0	0	0	0	0	0	0	0	0	0	0	0	0	0	0	0	0	0	0	0	0	0	0	0	0	0	0	0	0	0	0	0	0	0	0	0	0	0	0	0	0	0	0	0	0
Lactobacillus_reuteri	0	0	0	0	0	0	0	0	0	0	0	0	0	0	0	0	0	0	0	0	0	0	0	0	0	0	0	0	0	0	0	0	0	0	0	0	0	0	0	0	0	0	0	0	0	0	0	0	0
Lactobacillus_rhamnosus	0	0	0	0	0	0	0	0	0	0	0	0	0	0	0	0	0	0	0	0	0	0	0	0	0	0	0	0	0	0	0	0	0	0	0	0	0	0	0	0	0	0	0	0	0	0	0	0	0
Lactobacillus_ruminis	0	0	0	0	0	0	0	0	0	0	0	0	0	0	0	0	0	0	0	0	0	0	0	0	1.95928	0	0	0	0	0	0	0	0	0	0	0	0	0	0	0	0.09722	0	0	0	0	0	0	0	0
Lactobacillus_sakei	0	0	0	0	0	0	0	0	0	0	0	0	0	0	0	0	0	0	0	0	0	0	0	0	0	0	0	0	0	0	0	0	0	0	0	0	0	0	0	0	0	0	0	0	0	0	0	0	0
Lactobacillus_salivarius	0	0	0	0	0	0	0	0	0	0.20383	0	0	0	0	0	0	0	0	0	0	0.09691	0	0	0	0	0	0	0	0	0	0	0.05525	0	0.00169	0.05461	0	0	0	0	0	0.0218	0	0	0	0	0	0	0	0
Lactobacillus_sanfranciscensis	0	0	0	0	0	0	0	0	0	0	0	0	0	0	0	0	0	0	0	0	0	0	0	0	0	0.0076	0	0	0	0	0	0	0	0	0	0	0.00301	0	0.10009	0	0	0	0	0	0	0	0	0	0
Lactobacillus_vaginalis	0	0	0	0	0	0	0	0	0	0	0	0	0	0	0	0	0	0	0	0	0	0	0	0	0	0	0	0	0	0	0	0	0	0	0	0	0	0	0	0	0	0	0	0	0	0	0	0	0
Pediococcus_acidilactici	0	0	0	0	0	0	0	0	0	0	0	0	0	0	0	0	0	0	0	0	0	0	0	0	0	0.00485	0	0	0	0	0	0	0	0	0	0	0	0	0	0	0	0	0	0	0	0	0	0	0
Pediococcus_lolii	0	0	0	0	0	0	0	0	0	0	0	0	0	0	0	0	0	0	0	0	0	0	0	0	0	0.00118	0	0	0	0	0	0	0	0	0	0	0	0	0	0	0	0	0	0	0	0	0	0	0
Pediococcus_pentosaceus	0	0	0	0	0	0	0	0	0	0	0	0	0	0	0	0	0	0	0	0	0	0	0	0	0	0	0	0	0	0	0	0	0	0	0	0	0	0	0	0	0	0	0	0	0	0	0	0	0
Pediococcus_unclassified	0	0	0	0	0	0	0	0	0	0	0	0	0	0	0	0	0	0	0	0	0	0	0	0	0	0.00166	0	0	0	0	0	0	0	0	0	0	0	0	0	0	0	0	0	0	0	0	0	0	0
Leuconostoc_carnosum	0	0	0	0	0	0	0	0	0	0	0	0	0	0	0	0	0	0	0	0	0	0	0	0	0	0	0	0	0	0	0	0	0	0	0	0	0	0	0	0	0	0	0	0	0	0	0	0	0.00158
Leuconostoc_citreum	0	0	0	0.002	0	0	0	0	0	0	0	0	0	0	0	0	0	0	0	0	0	0	0	0	0	0	0	0	0	0	0	0	0	0	0	0	0	0	0	0	0	0	0	0	0	0	0	0	0
Leuconostoc_gelidum	0	0	0	0	0	0	0	0	0	0	0	0	0	0	0	0	0	0	0	0	0	0	0	0	0	0	0	0	0	0	0	0	0	0	0	0	0	0	0	0	0	0	0	0	0	0	0	0	0.03377
Leuconostoc_lactis	0	0	0	0	0	0	0	0	0	0	0	0.05854	0	0	0	0	0	0	0	0	0	0	0	0	0	0	0	0	0.00424	0	0	0	0	0	0	0	0	0	0	0	0	0	0	0	0	0	0	0.05241	0
Leuconostoc_mesenteroides	0	0	0	0	0	0	0	0	0	0	0	0	0	0	0	0	0	0	0	0	0	0	0	0	0	0	0	0	0	0	0	0	0	0	0	0	0	0	0	0	0	0	0	0	0	0	0	0	0
Leuconostoc_unclassified	0	0	0	0.00294	0	0	0	0	0	0	0	0.02457	0	0	0	0	0	0	0	0	0	0	0	0	0	0	0	0	0.00637	0	0	0	0	0	0	0	0	0	0	0	0	0	0	0	0	0	0	0	0.00713
Weissella_cibaria	0	0.01647	0	0	0	0	0.00854	0	0	0	0	0.00621	0.00024	0	0	0	0	0	0	0	0	0	0	0	0	0	0	0	0	0	0	0	0	0	0	0	0	0	0	0	0	0	0	0	0	0	0	0	0
Weissella_confusa	0	0	0	0	0	0	0	0	0	0	0	0.00301	0.00195	0	0	0	0	0	0	0	0	0	0	0	0	0	0	0	0.01013	0	0	0	0	0	0	0.00112	0	0	0	0	0	0	0	0	0	0	0	0.0016	0
Weissella_unclassified	0	0	0	0	0	0	0	0	0	0	0	0.01865	0	0	0	0	0	0	0	0	0	0	0	0	0	0	0	0	0	0	0	0	0	0	0	0	0	0	0	0	0	0	0	0	0	0	0	0	0.01592
Lactococcus_garvieae	0	0	0	0	0	0	0	0	0	0	0	0.01716	0.02579	0	0	0	0	0	0	0	0	0	0	0	0	0	0	0	0.17055	0	0	0	0	0	0	0.0461	0	0	0	0	0	0	0	0	0	0	0	0.01974	0.02317
Lactococcus_lactis	0	0	0	0.00225	0	0	0	0	0	0	0	0	0	0	0	0	0	0	0	0	0.00192	0	0	0	0	0	0	0	0.01911	0	0	0	0	0	0	0	0	0	0	0	0	0	0	0.00452	0	0	0	0.00431	0
Streptococcus_agalactiae	0	0.00357	0	0.02483	0	0	0	0	0	0	0	0	0	0	0	0	0	0	0	0	0	0	0	0	0	0	0	0	0	0	0	0	0	0	0	0	0	0	0	0	0	0	0	0	0	0	0	0	0
Streptococcus_anginosus	0	0	0.00245	0.2991	0	0	0	0	0	0.00784	0	0.01463	0	0.00338	0.02934	0.01328	0	0	0	0	0.00814	0.00042	0.00621	0	0.0011	0.11403	0.01414	0	0.03059	0	0.00553	0	0	0	0	0	0	0	0.04436	0.00053	0.08945	0.01698	0	0.00381	0.00345	0	0.00773	0	0.01502
Streptococcus_australis	0.00334	0.05499	0	0	0	0	0	0.04224	0.00038	0.00864	0.00203	0.01887	0	0.03668	0.00897	0.01144	0	0	0.02698	0.02522	0.00534	0.01247	0.00038	0.01232	0.01026	0.1078	0.01323	0.01085	0.0009	0.01392	0.01458	0.03186	0.03134	0	0.01215	0.01576	0	0.01259	0.10155	0.00178	0	0	0	0.01234	0.03645	0.02005	0.01768	0.00784	0.01053
Streptococcus_constellatus	0.05939	0	0	0	0	0	0	0	0	0	0	0.00855	0	0.00129	0	0.00095	0	0	0	0	0	0	0.05196	0	0	0.00048	0.00573	0	0.01776	0	0	0	0	0	0	0	0	0	0.00794	0	0	0	0	0	0.00363	0	0	0	0
Streptococcus_cristatus	0	0.0014	0	0.00256	0	0	0	0.00129	0	0.01042	0	0.00344	0	0.00486	0	0.00729	0	0	0	0	0	0	0	0	0	0	0	0	0.02736	0	0.00986	0	0.00252	0	0	0	0	0	0	0.00589	0.00901	0	0	0	0.02037	0	0	0	0.00048
Streptococcus_downei	0	0	0	0	0	0	0	0	0	0	0	0	0	0	0	0	0	0	0	0	0	0	0	0	0	0	0	0	0	0	0	0	0	0	0	0	0	0	0	0	0	0	0	0	0	0	0	0	0
Streptococcus_dysgalactiae	0	0	0	0	0	0	0	0	0	0	0	0	0	0.01112	0	0	0	0	0	0	0	0	0	0	0	0	0	0	0	0	0	0	0	0	0	0	0	0	0	0	0	0	0	0	0	0	0	0	0
Streptococcus_gallolyticus	0	0	0	0	0	0	0	0	0	0	0	0	0	0	0	0	0	0	0	0	0	0	0	0	0	0	0	0	0	0	0	0	0	0	0	0	0	0	0	0	0	0	0	0	0	0	0	0	0
Streptococcus_gordonii	0	0.03688	0.00144	0	0	0	0.02294	0	0	0.01806	0.01152	0.01388	0	0.02567	0	0.00236	0	0	0.00147	0	0.00362	0.05656	0	0	0.0025	0	0	0	0.02449	0	0.00171	0.00806	0.00834	0	0.0392	0	0	0	0	0.00649	0.02754	0.01987	0.00092	0	0	0	0.01	0	0.00543
Streptococcus_infantarius	0	0	0	0	0	0	0	0	0	0	0	0.00259	0.25587	0	0	0	0	0	0	0	0	0	0	0	0	0	0	0	0.00593	0	0	0	0	0	0	0.05282	0	0	0	0	0	0	0	0	0	0	0	0	0
Streptococcus_infantis	0.00097	0.00689	0.00112	0	0	0	0.00492	0.00391	0	0.03408	0.00135	0.0272	0	0.02995	0	0.01093	0	0	0.00992	0.00283	0.00492	0.01215	0	0	0.00568	0.00324	0.00884	0.00018	0.00628	0	0.00252	0	0.05003	0	0.02087	0	0	0	0.01364	0.01522	0.01073	0	0	0	0.03863	0	0	0.00074	0.01091
Streptococcus_intermedius	0	0	0.00062	0	0	0	0	0	0	0	0	0	0	0.00157	0	0	0	0	0	0	0	0	0	0	0	0	0	0	0	0	0	0	0	0	0	0	0	0	0	0	0	0	0	0	0	0	0	0	0
Streptococcus_lutetiensis	0	0	0	0	0	0	0	0	0	0	0	0	0.00157	0	0	0	0	0	0	0	0	0	0	0	0	0	0	0	0	0	0	0	0	0	0.00282	0	0	0	0	0	0	0	0	0	0	0	0	0	0
Streptococcus_macedonicus	0	0	0	0	0	0	0	0	0	0	0	0	0	0	0	0	0	0	0	0	0	0	0	0	0	0	0	0	0	0	0	0	0	0	0.00352	0	0	0	0	0	0	0.00126	0	0	0	0	0	0	0
Streptococcus_mitis_oralis_pneumoniae	0	0	0	0	0	0	0.0136	0.00649	0	0.02617	0	0.03696	0	0.02539	0.01086	0.00981	0	0	0.00284	0.00372	0.01354	0	0.01739	0.00147	0	0.00539	0.0095	0	0.03485	0	0.02044	0	0.02012	0	0.02735	0.0083	0.00366	0	0.00795	0.01035	0.00947	0.00218	0	0.00016	0.07149	0.0037	0	0	0.02022
Streptococcus_mutans	0	0	0	0	0	0	0	0	0	0	0	0	0	0	0	0	0	0	0.00201	0	0.00663	0	0	0	0	0	0	0	0.07227	0	0	0	0	0.01313	0.005	0	0.004	0	0	0	0.00091	0	0	0	0	0	0	0	0
Streptococcus_oligofermentans	0	0	0	0	0	0	0	0	0	0	0	0	0	0.01756	0	0.00142	0	0	0	0	0	0	0	0	0	0	0	0	0.00116	0	0.00155	0	0	0	0	0	0	0	0	0	0	0	0	0	0.01558	0	0	0	0
Streptococcus_parasanguinis	0.00612	0.10375	0.09083	0.04968	0.00025	0.00574	0.20888	0.00316	0	2.18675	0.41325	0.06145	0.01615	0.03687	0.28949	0	0.01057	0	0.03055	0	0.65015	0.02175	0	0.00449	0.10366	0.68985	0	0.00254	1.53681	0.01345	0.62739	0.08358	1.33206	0.04271	0.36711	0.0132	0.13229	0.04756	0	0.36847	1.32798	0.02601	0.03352	0.11227	0.06986	0	0.16793	0	0.36767
Streptococcus_pasteurianus	0	0	0	0.38628	0	0	0	0	0	0	0	0	0	0	0	0	0.00383	0.00322	0	0	0	0	0	0	0	0.83773	0	0.02116	0	0	0	0	0	0.00521	0.00413	0	0	0	0	0.43585	0	0	0	0	0	0	0	0	0
Streptococcus_peroris	0	0	0	0	0	0	0	0	0	0	0	0	0	0	0	0	0	0	0	0	0	0	0	0	0	0	0	0	0	0	0.00145	0	0.00122	0	0	0	0	0	0	0.00052	0.00111	0	0	0	0	0	0	0	0
Streptococcus_salivarius	0.04298	0.11702	0.4485	0.201	0.07112	0.0317	0.71709	0.01803	0.02142	4.47892	1.01351	0.06894	0.15459	0.6649	0.09072	0	0.05783	0.00561	0.13608	0.00431	2.4561	0.07557	0.00286	0.1451	0.42716	0.7811	0.04579	0.17974	14.8902	0.26476	3.27427	0.22033	2.63986	0.14545	0.4505	0.09383	0.47166	0.1871	0.0958	0.52558	2.31793	0.19941	0.08537	1.54822	1.11917	0.00248	0.42855	0.19078	3.44935
Streptococcus_sanguinis	0.08625	0.02505	0.01119	0.00717	0.00678	0	0	0.03534	0	0.00751	0	0.01932	0	0.07169	0	0.01588	0	0	0.00245	0	0.00462	0.00549	0	0.00021	0	0.014	0.04185	0.00443	0.08772	0	0.01541	0.00437	0.05597	0	0.01502	0.00157	0	0.00268	0.01179	0	0.00072	0	0.00321	0.0022	0.03029	0.0017	0.00337	0.00149	0.00449
Streptococcus_sobrinus	0	0	0	0	0	0	0	0	0	0	0	0	0	0	0	0	0	0	0	0	0	0	0	0	0	0	0	0	0	0	0	0	0	0	0	0	0	0	0	0	0	0	0	0	0	0	0	0	0
Streptococcus_thermophilus	0	0.00098	0	0	0	0	0	0	0	0.0006	0	0	0	0	0	0	0	0	0.00063	0	1.22538	0	0	0	0	0	0	0	0.00355	0	0	0	0.00233	0	0	0	0	0	0	0.00919	0	0	0	0	0.00086	0	0	0	0.02067
Streptococcus_tigurinus	0	0	0	0	0	0	0.0016	0	0	0.01496	0	0.00439	0	0	0.03369	0	0	0	0	0	0	0	0	0	0.00084	0	0	0	0.01178	0	0.00457	0	0	0	0.00092	0	0	0	0	0.00083	0.00184	0	0	0	0	0	0	0	0
Streptococcus_vestibularis	0	0	0.01327	0.01872	0	0	0	0	0	0.1253	0.02782	0.06301	0.0084	0	0	0	0	0	0.01863	0	0.01354	0.00322	0	0	0	0	0.00861	0.02206	0.06253	0	0.03311	0.0121	0	0	0.01899	0.00549	0	0	0	0.00789	0.00968	0.02275	0	0.00342	0.05333	0.00225	0	0	0
Butyricicoccus_pullicaecorum	0	0	0	0	0	0	0	0.4504	0	0	0	0	0	0	0	0	0	0	0	0	0	0	0	0	0	0	0	0	0	0.03458	0	0	0	0	0	0	0	0	0	0	0	0	0	0	0	0	0	0	0.09138
Clostridiaceae_bacterium_JC118	0	0.15828	0	0	0	0	0	0	0.02363	0	0	0.00426	0	0.12014	0.01755	0	0	0.00438	0	0.04977	0	0	0	0	0.0097	0	0	0	0	0.02274	0	0.01695	0	0.07701	0.07044	0.01605	0.00292	0	0	0.00381	0	0.11435	0	0	0	0	0.01065	0	0
Clostridium_asparagiforme	0.01602	0.00385	0.00053	0.18125	0.00611	0	0	0	0.02157	0.01903	0	0	0.00339	0.00132	0.40163	0.0719	0	0.00442	0.04238	0	0	0	0.01666	0	0.18568	0.16913	0.02287	0.0969	0	0.0292	0	0.15684	0	0.02857	0.12579	0.01562	0.05845	0.04138	0.01934	0	0	0.04837	0.08192	0.04073	0	0.03953	0.01309	0.00313	0
Clostridium_bolteae	0.0045	0.37641	0.00448	0.14411	0.09352	0.68625	0.35503	0.06167	0.18295	0.01794	0.05142	0.00201	0.01208	0.78641	7.09053	0.66408	1.37612	0.26326	0.16398	0.00193	0	0.00427	3.23112	0.02299	0.42263	3.51563	0.15861	0.08747	0.25306	0.05104	0.00925	7.99785	0	0.04058	0.3988	0.27997	0.26002	0.02691	0.04169	0.62357	0	0.48243	0.44007	0.03669	0	0.02619	0.01704	0.01364	0.18937
Clostridium_butyricum	0	0	0	0	0	0	0	0	0	0	0	0	0	0	0	0	0	0	0	0	0	0	0	0	0	0.00034	0	0	0	0	0	0	0	0	0	0	0	0	0	0	0	0	0	0	0	0	0	0	0
Clostridium_celatum	0	0	0	0	0	0	0	0	0	0	0	0	0	0.00431	0	0	0	0	0	0	0	0	0	0	0	0	0	0	0	0	0	0	0	0	0	0	0	0	0	0	0	0	0	0	0.00114	0	0	0	0
Clostridium_citroniae	0.00189	0.02162	0	0.17975	0.01507	0.01777	0.19905	0	0.01661	0.0046	0.03485	0	0.0065	0.01979	0.16285	0.26232	0.04071	0.00893	0.0045	0	0	0	0.00256	0	0.09725	0.12393	0.01439	0.10602	0.00503	0.1192	0.0022	0.11557	0	0.03077	0.16529	0.05998	0.01107	0.01704	0.00612	0.0107	0	0.1526	0.09637	0.00288	0	0.02618	0.02337	0	0.01133
Clostridium_clostridioforme	0	0.01049	0	0.0694	0.01492	0.00974	0.12568	0	0.00124	0	0	0	0.00559	0	0.00137	0.1565	0.02207	0	0.3429	3.1444	0	0.01477	0.00623	0	0.00024	0.2526	0	0.00328	0.063	0	0	0	0	0	0.03738	0	0	0	0	0	0	0.19825	0.00095	0	0	0	0	0	0
Clostridium_hathewayi	0.00131	0.03121	0.00203	0.04591	0.00872	0.0814	0.38659	0.05436	0.01054	0.00738	0	0	0.13453	1.36269	0.17595	0.12398	0.11141	0.00317	0.07959	0.09768	0.00135	0	0.02046	0.00144	0.20004	0.37728	0.05408	0.35297	0	0.02233	0.01859	0.09027	0.00312	0.01393	0.06146	0.03103	0.03972	0.11717	0.03939	0.01442	0.00563	0.62283	0.11576	0.00411	0	0.09313	0.21495	0.00036	0
Clostridium_hylemonae	0	0	0	0	0	0	0	0	0	0	0	0	0	0	0.06969	0	0	0	0	0	0	0	0	0	0	0	0.02791	0	0	0	0	0	0	0	0	0	0	0	0	0	0	0	0	0	0	0	0	0	0
Clostridium_leptum	1.07283	0.24436	0.19004	0.29235	0.17151	0.00908	0.09298	0	0.00981	0.05227	0	0.00344	3.93889	3.13406	0	0.16439	0.00818	0.00022	0	0	0	0	0.04147	0.01401	2.3775	0.02369	0.86405	1.28316	0	0.02979	0	0.18004	0	0.01446	0	1.32592	0.08435	0.16107	0.45935	0	0.02425	0.10877	0.54912	0.65492	0.00121	0.44342	0	0.82321	0
Clostridium_methylpentosum	0	0	0	0.01208	0.00216	0	0.00255	0	0	0	0	0	0.00019	0	0	0.00122	0.00036	0	0	0	0	0	0	0	0	0.00262	0.00176	0	0	0	0	0	0	0	0.00677	0	0.00033	0	0	0	0	0	0	0	0	0.00705	0	0	0
Clostridium_nexile	0	0	0	0	0	0	0.00653	0	0.44599	2.15113	0	0.00064	0.05424	0	0	0.04153	0	0	0.82151	0	0	0.00067	0.05423	0	0	0.99065	0.00086	0.02606	1.52392	0	0.00047	0	0	0	0.00441	0	0	0	0	0.70833	0.01711	0	0	0	0	0	0	0.00054	0
Clostridium_perfringens	0.00435	0	0	0	0	0	0	0	0	0	0	0	0	0	0	0	0	0	0	0.00054	0	0	0	0	0	0	0	0	0	0	0	0	0	0.0051	0.00018	0	0	0	0	0	0.02781	0	0	0	0.00119	0	0	0	0
Clostridium_scindens	0	0.0003	0	0.00087	0.00101	0.01169	0.00044	0	0	0	0	0	0	0.1142	0	0.00321	0.01304	0	0	0	0	0	0	0	0	0.03495	0	0	0	0	0	0	0	0	0.00017	0	0.00397	0	0.00605	0	0	0.01702	0	0	0	0	0	0	0
Clostridium_sp_ATCC_BAA_442	0	0	0	0	0	0	0.80017	0.43461	0	0	0	0	0	0.79551	0	0	0.07725	0	0.11657	0	0	0	0	0	0	4.27583	0	0	0	0.29753	0	0	0	0	0	0	0.72569	0	0	0	0	0	0	0	0	0	0	0	0
Clostridium_sp_D5	0	0	0	0	0	0	0	0	0	0	0	0	0	0	0	0	0	0	0	0	0	0	0	0	0	0	0	0	0	0	0	0	0	0	0.15773	0	0	0	0	0	0	0	0	0	0	0	0	0	0
Clostridium_sp_HGF2	0	0	0	0	0	0	0	0	0	0	0	0	0	0	0	0	0	0	0	0	0	0	0	0	0	0	0	0	0	0	0	0	0	0	0	0	0	0	0	0	0	0	0	0	0	0	0	0	0
Clostridium_sp_KLE_1755	0	0	0	0	0	0	0	0	0	0	0	0	0	0	0	0	0	0	0	0	0	0	0	0	0	0.55951	0	0	0	0	0	0	0	0	0	0	0	0	0	0	0	0	0	0	0	0	0	0	0
Clostridium_sp_L2_50	2.46563	0	0	0	0	0	0	0	0	0	0	0.08724	0	0	0	0	0	0	0	0	0	0	0	0	0	0	0	0	0	0	0	0	0	0	0	0	0	1.48738	0	0	0	0	0	1.00682	0	2.69455	0	0	0
Clostridium_symbiosum	0.01055	0.05344	0.00557	0.097	0.39938	0.21934	0	0.32541	0.0059	0.0415	0	0	0.00417	0.42802	0.17772	0.3871	0.19409	0.00967	0.58432	0	0	0.00405	0.00042	0	0.00302	0.23396	0.0513	0.05066	0.02263	0.02057	0.00639	0.13496	0	0.01685	0.19415	0	0.18252	0.05404	0	0	0	2.26839	0.23612	0	0	0	0.04346	0	0
Eubacterium_infirmum	0	0	0	0.00419	0	0	0.00066	0	0	0	0	0	0	0.00099	0	0.00327	0	0	0	0	0	0	0	0	0	0	0	0	0.00876	0	0.0081	0	0	0	0.00121	0	0	0	0	0	0	0	0	0	0.00205	0	0	0	0
Mogibacterium_sp_CM50	0	0	0	0	0	0	0	0	0	0	0	0	0	0	0	0	0	0	0	0	0	0	0	0	0	0	0	0	0	0	0	0	0	0	0	0	0	0	0	0	0	0	0	0	0	0	0	0	0
Anaerococcus_lactolyticus	0	0	0.00232	0	0	0	0	0	0	0	0	0	0	0	0	0	0	0	0	0	0	0	0	0	0	0	0	0	0	0	0	0	0	0	0	0	0	0	0	0	0	0	0	0	0	0	0	0	0
Anaerococcus_obesiensis	0	0	0.01243	0.03679	0	0	0	0	0	0	0	0	0	0	0	0	0	0	0	0	0	0	0	0	0	0	0	0	0	0	0	0	0	0	0	0	0	0	0	0	0	0	0	0	0	0	0	0	0
Anaerococcus_prevotii	0	0	0.00326	0	0	0	0	0	0	0	0	0	0	0	0	0	0	0	0	0	0	0	0	0	0	0	0	0	0	0	0	0	0	0	0	0	0	0	0	0	0	0	0	0	0	0	0	0	0
Anaerococcus_tetradius	0	0	0	0	0	0	0	0	0	0	0	0	0	0	0	0	0	0	0	0	0	0	0	0	0	0	0	0	0	0	0	0	0	0	0	0	0	0	0	0	0	0	0	0	0	0	0	0	0
Anaerococcus_vaginalis	0	0	0.04487	0.05115	0	0	0	0	0	0	0	0	0	0	0	0	0	0	0	0	0	0	0	0	0	0	0	0	0	0	0	0	0	0	0	0	0	0	0	0	0	0	0	0	0	0	0	0	0
Finegoldia_magna	0	0	0.00029	0	0	0	0.00046	0	0	0	0	0	0	0	0	0	0	0	0	0.00022	0	0	0	0	0	0	0	0	0	0	0	0	0	0	0	0	0	0	0	0	0	0	0	0	0	0	0	0	0
Parvimonas_micra	0.33375	0.24421	0.26934	0.12064	0.0757	0	0.00197	0.04298	0	0	0	0.00063	0	0.1567	0	0.00407	0	0	0	0	0	0	0.04689	0	0	0	0.93416	0.00652	0.00861	0	0.00193	0	0	0	0	0	0	0.05382	0.71645	0	0	0.23176	0.06978	0	0	0	0.04698	0	0
Parvimonas_sp_oral_taxon_393	0	0	0	0	0	0	0	0	0	0	0	0	0	0	0	0	0	0.05796	0	0	0	0	0	0	0	0	0	0	0	0	0	0	0	0	0	0	0	0	0	0	0	0	0	0	0	0	0	0	0
Parvimonas_unclassified	1.22722	0.39761	2.16042	0.5027	0.42815	0.00268	0.0049	0.21279	0	0.00426	0	0.00949	0.00236	0.84809	0	0.00575	0	0	0.00095	0.00019	0	0	0.07802	0.00101	0	0	8.66825	0.01609	0.01171	0	0.01026	0.0123	0	0.00575	0	0	0	1.56643	4.78905	0	0	1.01193	0.27785	0.00177	0.0013	0.00669	0.12102	0	0.00211
Peptoniphilus_duerdenii	0	0	0	0	0	0	0	0	0	0	0	0	0	0	0	0	0	0	0	0	0	0	0	0	0	0	0	0	0	0	0	0	0	0	0	0	0	0	0	0	0	0	0	0	0	0	0	0	0
Peptoniphilus_harei	0	0	0	1.18535	0	0	0	0.03233	0	0	0	0	0	0	0	0	0	0	0	0.00698	0	0	0	0	0	0	0	0	0	0	0	0	0	0	0	0	0	0	0	0	0	0	0	0	0	0	0	0	0
Peptoniphilus_lacrimalis	0	0	0	0	0	0	0	0	0	0	0	0	0	0	0	0	0	0	0	0	0	0	0	0	0	0	0	0	0	0	0	0	0	0	0	0	0	0	0	0	0	0	0	0	0	0	0	0	0
Clostridiales_bacterium_1_7_47FAA	0.00315	0.0222	0	0.09439	0.00062	0.05602	0.00724	0.02539	0.0032	0.001	0	0	0.0061	0.00143	0.1316	0.15996	0.07507	0.00213	0.01326	0	0	0	0.00374	0	0	0.10213	0.01494	0.03225	0.00429	0.00053	0	0.074	0	0.00271	0.13924	0.00466	0.00699	0.00856	0.00651	0.00623	0	0.01152	0.02919	0.01172	0	0.00195	0.00021	0	0
Flavonifractor_plautii	0	0.03084	0	0.00019	0	0.00114	0.11379	0.00079	0.04775	0.0485	0.0553	0.02941	0	0.17796	0.50398	0.10432	0.01737	0.00307	0.01033	0.05352	0	0	0.00181	0.00185	0	0.25034	0.00795	0.0587	0	0.13592	0	0.038	0.02692	0.01075	0.05534	0	0.07403	0.00828	0.00703	0	0	0.00699	0.00251	0.02085	0.00088	0.00085	0.05867	0.01085	0.04811
Pseudoflavonifractor_capillosus	0.00154	0.00161	0	0	0.00686	0	0	0	0	0	0	0.00136	0.0027	0	0	0	0	0.00074	0	0	0	0	0	0	0	0	0.00949	0.0228	0	0.00045	0	0	0	0	0	0	0.05379	0.00309	0.01404	0	0	0	0	0.00137	0	0.00243	0.00113	0	0
Anaerofustis_stercorihominis	0.00761	0	0	0.04479	0	0	0	0	0	0	0	0	0	0	0	0.02917	0	0	0	0	0	0	0	0	0	0	0	0	0	0	0	0.00368	0	0	0	0	0	0	0	0	0	0	0	0	0	0	0	0	0
Eubacterium_brachy	0	0	0	0	0	0	0	0	0	0	0	0	0	0	0	0	0	0	0	0	0	0	0	0	0	0	0	0	0	0	0.00466	0	0	0	0	0	0	0	0	0	0	0	0	0	0	0	0	0	0
Eubacterium_eligens	0.67421	7.60706	0.00793	0.72376	12.0737	0.00035	0.00023	0.00024	1.32618	0.32391	4.77716	0.96821	9.14283	0.01354	0.00672	0.00138	0.00253	0	0.00264	0.00095	2.02951	0.00575	0.0027	0.02397	0.00565	0.001	0.06805	1.6722	0.00599	0.4009	3.12608	0.00131	1.56654	0	0.19535	0.35069	0.00413	1.69919	2.81393	0	4.19729	0.00056	0.03954	0.57156	0.0156	1.93506	0	1.00833	0.02129
Eubacterium_hallii	1.30303	0.38556	1.11262	0.18548	0.04394	0.17353	1.67012	0	0.0089	0.06254	0.07028	0.07502	0.09717	0.1167	0	0.44344	0.2611	0.00635	0.12415	0	0.26443	0.49055	0.00018	0.18334	0.66806	0	0.11081	0.48738	1.07521	0.00799	0.24584	0.1625	0.35651	0.15271	0.18287	0.17634	0.13978	0.09879	1.04247	0.04055	0.05401	0.17968	0.1224	0.12928	1.77382	0.02017	0.08411	0.25032	0
Eubacterium_limosum	0.00523	0	0	0.02285	0	0	0.17645	0.03677	0	0	0	0.00473	0	0.01481	0.08235	0.06783	0	0.00064	0.00744	0	0	0	0	0	0	0.13614	0.09482	0.05617	0	0	0	0.01722	0	0	0	0	0.07261	0.00081	0.51659	0	0	0.03784	0	0.00878	0	0.05309	0	0	0
Eubacterium_ramulus	0.14899	0.02327	0	0.05652	0.07883	0.00475	0.03294	0	0.00306	0.04682	0.20797	0.03869	0.2028	0.03092	0	0	0.00345	0.00501	0.04106	0	0.13608	0.07011	0.02561	0.23138	0	0	0	0.01363	0.2909	0.00159	1.72074	0.04797	0.426	0.42334	0	0.05221	0.00747	0.02483	0.03199	0	0.03086	0.05066	0.19536	0.0051	0.07779	0	0	0.11045	0
Eubacterium_rectale	1.72653	0	0.02165	0	1.47388	1.78587	0.0008	0	5.04971	0.00097	0.00083	0.01711	1.49918	2.54206	0	0.00104	5.8274	0	0.05197	0.00854	0.22874	0.06976	0	1.06022	0.00095	0.02611	0.03205	0.11961	24.4002	0.86293	0.9704	0.00173	1.66446	24.8779	1.74897	7.17205	0.06616	0.23345	0.43917	10.0678	0.36421	1.07655	8.67097	0.76986	1.34443	0.01938	2.78061	12.0409	0.09965
Eubacterium_saphenum	0	0	0	0	0	0	0	0	0	0	0	0	0	0	0	0	0	0	0	0	0	0	0	0	0	0	0	0	0	0	0	0	0	0	0	0	0	0	0	0	0	0	0	0	0	0	0	0	0
Eubacterium_siraeum	0.35321	0	0.00572	0	2.49098	0	0	0	0	0	0	0	0	0	0	0	0	0	0	0	0	0	0	0	0	0	0.01264	0.13901	0	0	0.00335	0	0	0	0	0.01258	2.56809	0	0	0	0.17139	0	0	0.17217	0.01839	1.11056	0.28893	0.65801	0.00082
Eubacterium_sp_3_1_31	0	0	0.00011	0.00485	0	0.19733	0	0	0	0	0	0	0	0	0	0	0.28879	0	0	0	0	0	0	0	0	0	0	0	0	0	0.03852	0.03358	0	0.09917	0	0	0.07544	0	0	0	0	0	0	0	0	0	0	0	0
Eubacterium_ventriosum	0	0.61125	0.00194	0.02042	0.07186	0	0.0008	0	0.27163	0.05784	1.04404	0.0275	0	0.0978	0	0	0	0.12923	0.25855	0	3.48108	0	0	0.20308	0.00066	0	0.20933	0.5369	0	0.00038	0.25243	0	0.00067	0.00077	0.06793	1.55384	0.00064	0.05364	0.32183	0	0.01242	5.71274	0.15654	1.09557	0.0636	0.01969	0.59142	1.05756	0.00475
Pseudoramibacter_alactolyticus	0	0	0	0	0	0	0	0	0	0	0	0	0	0	0	0	0	0	0	0	0	0	0	0	0	0	0	0	0	0	0	0	0	0	0	0	0	0	0	0	0	0	0	0	0	0	0	0	0
Anaerostipes_caccae	0	0	0	0.00549	0	0	0.01375	0	0	0	0	0	0	0	0	0	0	0	0	0	0	0	0	0	0	0.09785	0	0	0	0	0	0	0	0	0	0	0	0	0	0	0	0	0	0	0	0	0	0	0
Anaerostipes_hadrus	0.02526	0.00214	0.03042	0.16945	0.00218	0.00216	0.04835	0	0	0	0.02071	0.00253	0.00553	0.00035	0.05554	0.04134	0.00812	0.00136	0.00055	0	0.00525	0.05179	0	0.00027	0	0.22764	0.01716	0.0021	0.00036	0	1.15149	0.0034	0.03696	0.00525	0	0.00823	0.32383	0.00517	0.01694	0.04969	0	0.06739	0.00366	0.03195	0.26738	0.03997	0	0.00101	0.00575
Anaerostipes_unclassified	0	0	0	0	0	0.00598	0	0	0	0	0	0	0	0	0	0.0236	0	0	0.00811	0	0	0	0	0	0.04349	0	0	0	0	0	0	0	0	0	0.05795	0	0	0	0	0	0	0	0	0	0	0	0	0	0
Blautia_hansenii	0	0	0	0	0	0	0	0	0	0	0	0	0	0	0	0	0	0	0	0	0	0	0	0	0	0	0	0	0	0	0	0	0	0	0	0	0	0	0	0	0	0	0	0	0	0	0	0	0.00017
Blautia_hydrogenotrophica	0.00031	0	0	0	0.00221	0	0	0	0.00168	0	0	0	0	0	0.14455	0	0	0	0	0	0	0	0	0	0	0.31547	0	0.02325	0	0	0	0	0	0	0	0	0.00064	0	0	0	0	0	0	0.08949	0	0	0	0	0
Blautia_producta	0	0	0	0.04375	0	0.01961	0.02398	0	0	0	0	0	0	0.00175	0.08053	0.05039	0.04255	0	0	0.01694	0	0	0	0	0.00667	0.02295	0	0.00125	0.10215	0	0	0.02	0	0	0	0	0.01242	0	0	0	0	0.01254	0	0	0	0	0	0	0
Ruminococcus_gnavus	0	0.83322	0.0415	0.72966	0.09087	0.0006	0.56508	3.95199	0.32934	0.57464	0.01008	0	0.02605	0.38875	3.98511	4.60519	0.01146	0.41693	1.62254	0.00631	0.26823	0.05603	0.4444	0.47032	0.09248	5.88303	0.1906	0.00414	7.90229	0.10504	1.50135	0.29548	0.4183	0	2.3499	0	0.04756	0.00874	0	32.7075	0	0.48199	0.1246	0.01242	0.00017	0.00918	0.00427	0.0411	6.41968
Ruminococcus_obeum	0.89218	0.13467	0.7258	2.89304	0.55657	0.25174	0.38123	0.00691	0.0305	0.41042	0.18365	0.11794	0.24567	0.10797	0.00232	4.25135	0.25274	0.01051	0.38475	0.00122	0.08867	0.6474	0.06744	0.11907	0.54836	0.00746	0.86707	0.1422	4.19014	0.02126	2.57263	0.42222	0.46345	0.11794	0.03158	0.24728	0.87437	0.23318	2.16961	0.3688	0.12623	0.19302	0.1466	0.7497	0.37192	0.29779	0.12589	1.46072	0.00628
Ruminococcus_torques	0.41626	0.63584	0.41154	0.45235	0.27464	0.22891	13.179	8.36737	0.44266	1.26927	0.04932	0.33478	0.39764	8.36332	6.99239	1.10089	0.70442	0.61345	2.7674	0.00705	0.66075	0.95183	2.18228	2.36923	1.46718	0.38065	1.76838	3.06874	5.36233	0.19901	13.6552	1.96073	0.47659	0.80078	0.23629	1.77954	3.23273	0.42323	4.50411	3.51979	0.09349	8.66392	2.6257	1.16523	1.37527	0.65281	0.39442	2.40585	2.02217
Butyrivibrio_crossotus	0	0	0	0	0	0	0	0	0	0	0	0	0	0	0	0	0	0	0	0	0	0	0	0	0	0	0	0	0	0	0	0	0	0	0	0	0	0	0	0	0	0	0	0	0	0	0	0	0
Butyrivibrio_unclassified	0	0	0	0	0	0	0	0	0.00483	0	0	0	0	0	0	0	0	0	0	0	0.00536	0	0	0	0	0	0	0	0	0	0	0	0.00401	0	0	0	0	0	0	0	0	0	0	0	0	0	0	0	0
Catonella_morbi	0	0	0	0	0	0	0	0	0	0	0	0	0	0	0	0	0	0	0	0	0	0	0	0	0	0	0	0	0	0	0	0	0	0	0	0	0	0	0	0	0	0	0	0	0	0	0	0	0
Coprococcus_catus	0.19813	0.0903	0.12344	0.86843	0.33353	0.00534	0.21564	0.06358	0	0.15201	0	0.06755	0.07351	0.1858	0	0	0.00091	0.01366	0	0	0.00976	0.07583	0.04489	0.01282	0.17599	0	0	0.02081	0	0	0.32002	0.1055	0.41978	0.05301	0	0.18377	0.07583	0.11937	0	0.59793	0.10279	0.13225	0.12595	0.13503	0.41157	0.16183	0.0643	0.29948	0
Coprococcus_comes	1.32813	0.50833	0.01022	0.1116	0.02658	0.80146	0.66784	0	0	0.42592	0	0.20793	0.28989	0.95074	0	0.00034	1.05349	0.06125	0.0229	0	0.3847	0	0.19775	0.56065	0	0	0.6307	0.20104	0	0	2.74398	2.37307	4.30914	0.19441	0	0.47296	0.40178	0.22124	0.25653	0.37473	1.93949	3.78162	0.08493	0.87913	0.82083	0.30677	0.18749	0.79718	2.58042
Coprococcus_eutactus	0	0	0	0	0	0	0	0	0	0	0	0	0	0	0	0	0	0	0	0	0	0	0	0	0	0	0.2368	0	0	0	0	0	0	0	0	0	0	0	0	0	0	0	0	0	0	0	0	0	0
Coprococcus_sp_ART55_1	0	0	0.31097	0	0	0	0	0	0	0	0	0	0	0	0	0	0	0	0	0	0	0	0	0.135	0	0	0	0	0	0	0	0	0	0	0	0	0	0	0	0	1.65536	0	0	0	0.19857	0	0	0.96939	0
Dorea_formicigenerans	0.69948	0.20305	1.24917	1.70768	0.02598	0.41257	0.89713	0	0.16334	0.43954	0.25389	0.19209	0.1369	0.39299	0.59189	4.09565	0.66409	0.04058	0.02057	0	0.29268	0.88374	0.46106	0.28836	0	0	0.22828	0.25612	0	0.04877	0.77286	1.65726	0.90142	0.38314	0	0.60726	0.50938	0.08538	0.31713	2.77558	0.20045	0.62615	0.1382	0.79537	0.51051	0.24421	0.08229	0.84276	0.16967
Dorea_longicatena	0.27464	0.18564	2.73209	0.38731	0.11628	0	0.28452	0	0.03072	0.12197	0.30095	0.0627	0.05597	0.32671	0	0.71123	0	0.02634	0.48854	0	0.09741	0.194	0.08626	0.03441	0	0	0.19325	0.02266	1.39818	0	1.52167	0.578	0.30249	0.76873	0	1.0555	0.33459	0.13548	0.7849	0.59226	0.1346	1.79484	0.06503	5.09431	1.0496	0.027	0.10398	0.62765	0.19245
Dorea_unclassified	0	0.08424	0	0	0.23064	0	0	0.00994	0	0	0.57814	0	0	0	0	0	0	0.01502	0	0.00178	0	0	0	0	0.04304	0.0026	0.00331	0	1.1662	0	0	0	0	0	0.09894	0	0	0	0	0	0.46096	0	0	0	0	0	0.02754	0	0
Lachnospiraceae_bacterium_1_1_57FAA	0.47391	1.45176	0.02468	0.16783	0.0224	0.11565	0.57845	0.05799	0	0.1365	0	0.00795	0.56979	1.15461	0.13976	4.02173	0.0721	0.02117	0.01894	0	0.12008	0.02035	0.21958	0.27222	0.38285	0.01071	0	0	0.60404	0.15752	1.70544	0.29718	0.65073	1.78966	0.10264	0.19351	0.84047	0	0.32086	2.04125	0	0.18226	0.26833	0.4382	2.58666	0.09569	0.2545	0.60489	0.37197
Lachnospiraceae_bacterium_1_4_56FAA	0	0	0	0.15841	0	0.02108	0.04711	0	0.05312	0.03825	0	0	0.0038	0	0.2123	0	0.01318	0.01517	0	0	0	0.00265	0.03123	0	0.14239	0	0	0	0.5899	0	0	0	0	0.05637	0	0	0.02627	0	0	0	0	0.04314	0.00114	0.00639	0	0	0.00067	0.00186	0
Lachnospiraceae_bacterium_2_1_46FAA	0	0	0	0	0	0	0	0	0	0	0	0	0	0	0	0	0	0.17398	0	0	0	0	0	0	0	0	0	0	0	0	0	0	0	0	0	0	0	0	0	0	0	0	0	0	0	0	0	0	0
Lachnospiraceae_bacterium_2_1_58FAA	0	0	0.00489	0.11051	0.00476	0	0.13034	0.02251	0.00338	0.01174	0	0	0	0.16617	0.5253	0	0.00185	0.11603	0.03298	0.0017	0.06691	0.00768	0.00399	0.0874	0.05458	2.2437	0.02672	0	0.21226	0.0111	0	0.16233	0	0	0.01795	0	0.09561	0	0	0.00351	0	0.10217	0	0.00401	0.00148	0	0	0.00381	0.05929
Lachnospiraceae_bacterium_3_1_46FAA	0	0.00834	0.02607	0.00779	0.36358	0.01329	1.12579	0.96572	0.00214	0.00135	0	0.00067	0.06779	0.491	0.00113	0	0.06148	0.03907	0	0	0	0	0	0.10628	0	0	0.5167	0.91016	0.0239	0	0.24695	0.01407	0	0.33523	0	0.08499	0.34176	0.04191	0.24879	0	0	0	0.00133	0.00107	0.0081	0.03196	0	0.06002	0.05008
Lachnospiraceae_bacterium_3_1_57FAA_CT1	0.00173	0	0.07143	0.0272	0.01022	0	0	0	0.00159	0	0	0	0.04692	0.62755	0.02178	4.4302	0	0.04595	0.03118	0	0	0	0.00113	0.00093	0	1.39274	0.04234	0.11099	0	0	0.01254	0	0	0.00645	0	0	0.14455	0.00292	0.02454	0	0	0.03321	0	0.00885	0	0.02052	0.01015	0.00636	0
Lachnospiraceae_bacterium_4_1_37FAA	0	0	0	0	0	0	0	0	0	0	0	0	0	0	0	0	0	0	0	0	0	0	0.00225	0	0	0	0	0	0.09683	0.00091	0	0	0	0	0.04055	0	0	0	0	0	0	0	0	0	0	0	0	0	0
Lachnospiraceae_bacterium_5_1_57FAA	0.00211	0.00817	0.00472	0.02483	0	0.00305	0.11108	0	0	0	0	0	0	0.58489	0.00971	0.11885	0.00619	0	0	0.06588	0	0	0	0	0	0.06118	0	0.00069	0	0	0	0.16104	0	0	0.04861	0	0.01103	0	0.01181	0	0	0.04082	0	0	0	0	0	0	0
Lachnospiraceae_bacterium_5_1_63FAA	0.55654	0.03754	0.07742	0.30337	0.03058	0.03495	0.12087	0	0.00268	0.00172	0.11625	0.00158	0.01704	0.00253	0.55753	0.20462	0.07508	0.01314	0.01856	0.00151	0.04864	1.4475	0.00303	0.01008	0	0.97044	0.14741	0.01824	6.99061	0.00125	1.57585	0.21801	1.54453	0.12237	0	0.00987	0.06304	0.00513	0.11508	2.30887	0	0.11664	0.00851	0.0865	0.61339	0.07372	0.06435	0.04309	1.76866
Lachnospiraceae_bacterium_6_1_63FAA	0	0	0	0	0	0	0	0	0.00533	0	0	0	0	0	0	0	0	0	0.12995	0	0	0	0	0	0	0.00293	0	0	0.07122	0	0	0	0	0	0	0	0	0	0	0	0	0	0	0	0	0	0	0	0.00378
Lachnospiraceae_bacterium_7_1_58FAA	0.00311	0.05878	0.00366	0	0.01548	0.00013	0.00508	0.03573	0.00467	0.00262	0	0.0018	0.00173	0.00746	0.13006	0.0382	0.00127	0	0	0	0.01639	0	0.0011	0.0109	0.02188	0.04291	0.00446	0.0806	0.04932	0.0254	0.0002	0.06989	0.00462	0.02851	0.00015	0.01656	0.0905	0.00108	0.00376	0	0.02959	0.00461	0.02709	0.00365	0.00404	0.0034	0.02411	0.00837	0.00411
Lachnospiraceae_bacterium_8_1_57FAA	0	0	0	0	0.20754	0	0	0	0	0	0	0.08349	0	0	0	0	0	0	0	0	0	0.04026	0	0	0	0	0	0	0	0	0	0	0	0	0	0	0	0	0	0	0.01514	0	0	0	0	0	0	0	0
Lachnospiraceae_bacterium_9_1_43BFAA	0	0	0	0.00531	0	0	0	0	0.00165	0.00096	0	0	0	0	0	0.00056	0	0	0.28613	0	0	0	0.00082	0	0	0.00085	0	0	0.009	0.0009	0	0	0	0	0.2712	0	0	0	0	0.00472	0	0	0	0	0	0	0	0	0.03055
Lachnospiraceae_bacterium_ICM7	0.00031	0	0	0	0	0	0	0	0	0	0	0	0	0	0	0	0	0	0	0	0	0	0	0	0	0	0.00393	0	0	0	0	0	0	0	0.00062	0	0	0	0	0	0	0	0	0	0	0	0	0	0
Lachnospiraceae_bacterium_oral_taxon_082	0	0	0	0	0	0	0	0	0	0	0	0	0	0	0	0	0	0	0	0	0	0	0	0	0	0	0	0	0	0	0	0	0	0	0	0	0	0	0	0	0	0	0	0	0	0	0	0	0
Marvinbryantia_formatexigens	0	0	0	0	0	0	0	0	0	0	0	0	0	0	0	0	0	0	0	0	0	0	0	0	0	0	0	0	0	0	0	0	0	0	0	0	0	0	0	0	0	0	0	0	0	0	0	0	0
Oribacterium_sinus	0	0	0	0	0	0	0	0	0	0.00013	0	0.00179	0	0	0	0.00125	0	0	0	0	0.01214	0	0	0	0	0	0	0	0.03242	0	0	0	0.03132	0	0.01716	0	0	0	0	0	0	0	0	0.00146	0.00634	0	0	0	0.00203
Roseburia_hominis	0.1645	2.60077	0.85454	0.30982	0.13477	0.00087	0.00149	0.00061	0.06518	0.76221	0.46663	0.26615	0.32505	3.9269	0.00498	0.00013	0	0.38388	0.1338	0	0.02492	10.0895	0.0881	0.03435	0	0	1.45663	3.88656	0.14546	0	0.26695	0.06918	0.00629	1.14399	0.02321	0.46744	0.09562	0.06187	0.55868	0	0.05523	0.3424	1.03488	0.0361	0.09948	0.07874	0.38689	5.30936	0.05065
Roseburia_intestinalis	0.03207	0.00455	0	0	0.0492	0.00643	0	1.36562	4.32649	0.04036	0.00144	0.17519	0	0.28818	0.00568	0	0.00555	0	0.56938	0	0.01349	0	2.41655	0.00158	0	0	0	0.31955	0	0.0512	1.34993	0.00214	0.84364	0.06794	0.03121	0.01199	0	0.02191	0.18494	0	0.576	0.69428	0.45296	0	0.08983	0.4879	0	0.12705	0.20601
Roseburia_inulinivorans	0.11403	5.56418	0.13058	0.00144	0.12088	0.11337	0.00602	0.00028	4.84293	2.71264	0.83604	1.45527	0.05132	0.02137	0.00947	0	0.23335	0	0.37481	0	0.01748	0.02297	0.00631	0.02446	0.39105	0	0.01538	0.03107	0.913	0.39679	0.96047	0.17408	5.77498	2.22485	1.57166	6.26656	0.37686	0.10396	0.60698	0.18934	2.05139	0.46159	1.70127	0.10294	0.11224	1.70085	1.01787	4.53157	0.00441
Roseburia_unclassified	0.00703	0	0	0	0.14465	0.16564	0.05945	1.04322	0	0	0	0	0	0	0.08228	0.96903	0.18905	0	0	0.00107	0	0	0	0	0.07062	0.00061	0	0	0	0	0.99936	0	0	0	0	0	0	0	0	0	0	0	0	0.12212	0.15934	0	0	0	0.13434
Shuttleworthia_satelles	0	0	0	0	0	0	0	0	0	0	0	0	0	0	0	0	0	0	0	0	0	0	0	0	0	0	0	0	0.24627	0	0	0	0	0	0	0	0	0	0	0	0	0	0	0	0	0	0	0	0
Stomatobaculum_longum	0	0	0	0	0	0	0	0	0	0	0	0	0	0	0	0	0	0	0	0	0	0	0	0	0	0	0	0	0.00024	0	0	0	0.00067	0	0.00477	0	0	0	0	0	0	0	0	0	0.00143	0	0	0	0
Oscillibacter_sp_KLE_1728	0	0	0	0	0	0	0	0	0	0	0	0	0	0	0	0	0	0	0	0	0	0	0	0	0.25258	0	0	0	0	0	0	0	0	0	0	0	0	0	0	0	0	0	0	0	0	0	0	0	0
Oscillibacter_sp_KLE_1745	0	0	0	0	0	0	0	0	0	0	0	0	0	0	0	0	0	0	0	0	0	0	0	0	0	0	0	0.54906	0	0.4431	0	0	0	0	0	0	0.78809	0	0	0	0	0	0	0	0	0	0	0	0
Oscillibacter_unclassified	0.06584	0.19114	0.03983	0.0394	0.24604	0.00406	0.01846	0	0.35425	0.01214	0	0.12902	0.52628	0.0668	0.31716	0.0434	0.07466	0.08823	0.0016	0	0.00734	0	0.29375	0.02217	1.40841	0.78828	0.12348	3.73383	0	0.64854	0.01999	1.34378	0	0.03592	0.01755	0.21903	1.05816	0.04676	0.04488	0	0.07243	0.57165	0.37566	0.1417	0.11906	0.02468	0.33025	0.10806	0
Filifactor_alocis	0.44147	0	0	0	0.21664	0	0	0	0	0	0	0	0	0	0	0	0	0	0	0	0	0	0	0	0	0	0	0	0	0	0	0	0	0	0	0	0	0	0	0	0	0	0	0	0	0	0	0	0
Clostridium_bartlettii	0	0.31903	0.11287	0.00671	0.07566	0	0.27382	0.1541	0	0	0.00386	0	0	0.01203	0.00432	0.01151	0	0	0	0	0	0.00354	0.00287	0.00388	0.03368	0.26816	0.05938	0.02032	0.09464	0.00569	4.51999	0	0.115	0	0.03285	0	0.11648	0.00707	0.48223	0.0228	0	0.22664	0.0025	0	0.65172	0.3497	0.01068	0.00252	0
Clostridium_bifermentans	0	0	0	0	0	0	0	0	0	0	0	0	0	0	0	0	0	0	0	0	0	0	0	0	0	0	0	0	0	0	0	0	0	0	0	0	0	0	0	0	0	0	0	0	0	0	0	0	0
Clostridium_difficile	0	0	0	0	0	0	0	0.01275	0	0	0	0	0	0	0	0	0	0	0	0.15882	0	0	0	0	0	0	0	0	0	0	0	0	0	0	0	0	0	0	0	0	0	0	0	0	0	0	0	0	0
Clostridium_glycolicum	0	0	0	0	0	0	0	0	0	0	0	0	0	0	0	0	0	0	0	0	0	0	0	0	0	0	0	0	0	0	0	0	0	0	0	0	0	0	0	0	0	0	0	0	0.00248	0	0	0	0
Eubacterium_yurii	0.00198	0	0	0	0	0	0	0	0	0	0	0	0	0	0	0	0	0	0	0	0	0	0	0	0	0	0	0	0	0	0	0	0	0	0	0	0	0	0	0	0	0	0	0	0	0	0	0	0
Peptostreptococcaceae_noname_unclassified	0	0	0	0	0	0	0	0	0.02259	0	0.00489	0	0.00568	0.10203	0.06877	0.19263	0.00503	0	0	0	0.02512	0	0.02775	0	0.05642	0	0	0.02731	0.1644	0.01627	0	0	0.0152	0.0351	0.0244	0.05397	0	0.00141	0	2.89638	0	0	0.0077	0.03274	2.19504	0	0	0.08887	0.09903
Peptostreptococcus_anaerobius	0	0	0	1.93684	0	0.00121	0.00046	0	0	0.00032	0	0	0	0	0.18874	0	0	0	0	0	0	0	0	0	0	0	0.00099	0	0	0	0	0	0	0	0	0	0.0092	0.07183	1.1381	0	0	1.946	0	0	0	0.00921	0	0	0
Peptostreptococcus_stomatis	0.82783	0.12679	0.54691	3.00603	0.06005	0.00373	0.04448	0.25732	0	0.00305	0	0.00474	0	0.02814	0	0.00357	0	0.00818	0	0	0	0.00315	0.07203	0	0	0.00123	1.33734	0.00098	0	0	0.00414	0.05119	0	0	0	0	0	0.35878	1.40373	0.0118	0	0.06384	0.06514	0	0.01075	0	0.02608	0	0
Peptostreptococcus_unclassified	0	0.27891	0	0	0	7e-05	0.10886	0	0	0.00497	0	0.00451	0.00179	0	0	0	0.00111	0	0	0	0	0.00214	0	0	0	6e-05	0	0.00022	0	0	0.00127	0	0	0	0.00078	0	0	0	0	0.0064	0	1.02526	0	0.00054	0.00683	0	0.01381	0	0.00294
Anaerotruncus_colihominis	0	0.0466	0.0047	0.03541	0.00235	0.00487	0	0.00365	0	0.15167	0	0.02525	0.03826	0.2988	0.06044	0.03431	0.02563	0.01315	0.00078	0	0	0	0	0.00353	1.57687	0.10817	0.05552	0.03564	0.00178	0	0	0.02319	0	0.00355	0.40633	0.00944	0.25459	0.00045	0.08235	0	0	0.29942	0.00327	0.00327	0	0.04062	0.12661	0.02743	0
Anaerotruncus_unclassified	0.02169	0.14279	0.01119	0.03299	0.04231	0.00111	0	0.00678	0.0184	0.03724	0	0.08065	0.02151	0	0	0.01665	0.04273	0.00766	0	0	0.00558	0	0.04007	0	0	0	0.09635	0.18893	0.0062	0	0	0	0	0.00441	0	0.07087	0.08685	0.00648	0.20262	0	0	0.07498	0.01392	0.03946	0	0.06069	0.05475	0.0323	0
Faecalibacterium_prausnitzii	3.54762	6.41487	0.81154	3.97506	2.47182	0.56845	0.01046	0.00667	0.12426	0.806	2.76129	3.1782	3.62353	4.30807	0.02201	0.58641	1.70358	0.52615	0.44354	0.00153	2.66477	13.4557	1.97977	0.34913	5.60318	0.00355	1.36986	0.63827	0.97481	0.7377	12.6894	2.48334	10.4676	11.653	0.61976	4.47548	0.92198	2.69809	7.73525	11.5445	9.90753	6.72719	1.57834	10.7905	49.5093	7.14389	6.07046	12.7678	0.26767
Ruminococcaceae_bacterium_D16	0	0.05532	0.00066	0	0	0	0.04099	0.47045	0.0043	0	0	0	0	0.00057	0	0.05233	0	0	0	0	0	0	0.01314	0	0.00877	0	0.00172	0.00945	0	0.00105	0	3.65707	0	0.01341	0	0	0.10406	0.00375	0	0	0.01446	1.92889	0.00022	0.05122	0.00036	0	0	0	0
Ruminococcus_albus	0	0	0	0	0	0	0	0	0	0	0	0	0.00922	0	0	0	0	0	0	0	0	0	0	0	0	0	0.00982	0.00072	0	0	0	0	0.00032	0	0	0	0	0	0	0	0	0.00731	0.00218	0	0	0	0.01706	0.00142	0
Ruminococcus_bromii	0.01363	0.0097	0.01687	32.8242	1.36286	1.80977	21.639	0	0.0046	1.50837	0.00215	0.61232	0.01229	0	0	26.7507	1.76514	0.29894	0.08198	0	0.00197	0.00275	0.78304	2.74715	9.14498	0.00126	16.1592	5.49518	0.00537	0.00046	0.11166	0.04123	0.00408	0.00777	2.26493	0.00298	22.1096	0.00118	0.02495	0.00536	0.2367	14.9954	2.4689	15.5435	3.89215	6.45847	0.86676	11.4125	0.00059
Ruminococcus_callidus	0.02092	0	0.04518	1.57819	0	0	0	0	0	0.00774	0	0	0.05027	0	0	0	0	0.21629	0	0	0	0	0	0.00796	0	0	0.01218	0.0159	0	0	0	0	0	0	0	1.54318	0	0.01073	0	0	0.29308	0.26167	0.03711	0.02984	0.00534	0.02107	0.5723	0.04995	0.0033
Ruminococcus_champanellensis	0	0	0	0	0	0	0	0	0	0	0	0	0	0	0	0	0	0	0	0	0	0	0	0	0	0	0	0	0	0	0	0	0	0	0	0	0	0.15602	0	0	0	0	0	0	0	0	0	0	0
Ruminococcus_flavefaciens	0	0	0	0	0	0	0	0	0	0	0	0	0	0	0	0	0	0	0	0	0	0	0	0	0	0	0	0	0	0	0	0	0	0	0	0	0	0	0	0	0	0.00048	0	0	0	0	0	0	0
Ruminococcus_lactaris	0.00065	0	0	0	1.10125	0.27556	0	0	0	0.00142	0.01456	1.63211	0.21463	1.50433	0	2.67155	0.22784	0	0	0	1.44794	0.59409	0	0	0	0	0.00072	0	0	0.20979	2.44497	0.00404	0.00011	0	0	0	3.4749	0.00077	0.00201	0	0	0	0	0	5.75777	0	1.30602	2.83308	0.00199
Ruminococcus_sp_5_1_39BFAA	1.59993	0	0.43341	0	0	0.32893	0.72227	0	0.25887	0.14381	0.43825	0	0.20258	0	0	3.69575	0.43265	0	1.49176	0	0.18282	0	0	0.43387	2.01777	0	0.64871	0.34351	1.55929	0	1.68	3.51346	2.59709	1.12539	0.49995	0.21446	3.88444	0	0.98605	5.59671	0	0.27377	0.41753	3.79349	3.882	0.37138	0	0.61571	2.38024
Ruminococcus_sp_JC304	0	0	0	0	0	0	0	0	0	0	0	0	0	0	0	0	0	0	0.70104	0	0	0	0	0	0	0	0.1231	0	0	0	0.18359	0	0	0	0	0	0	0	0	0	0	0	0	0	0	0	0	0	0
Subdoligranulum_sp_4_3_54A2FAA	0	0.95978	0.21973	0.71298	0.21541	0	9.40095	0	0	0.19793	0	0.10716	0.22568	3.82798	0.47115	0.7494	0	0.2064	0	0	0	0	0	0.20879	0	0	1.51242	0.86199	0	0.44118	0	0.46853	0	0	0	0	2.69478	0	2.28346	0	0	1.77325	0.31401	0.29739	0	1.19166	0	0.30262	0
Subdoligranulum_unclassified	5.17901	4.54717	3.54298	3.21083	3.06072	0.76734	0	0.24598	0.27296	4.16237	3.20177	4.16229	5.22908	7.1029	0.78099	0.43473	1.97586	0.3918	0.22048	20.3486	0.27024	1.13006	1.28675	0.51475	1.69509	7.05	3.55159	8.64964	0.11137	0.85551	0.63169	1.85697	6.9702	5.80927	0.27364	0.60971	6.2052	6.8005	4.29263	0.63031	0.46941	0.93583	1.06817	13.3097	2.77291	4.38405	4.15533	14.6071	0.39164
Subdoligranulum_variabile	0.01084	0.00324	0.00028	0.00219	0.00054	0	0	0.16818	0	0.00109	0	0.00176	0.00015	0.00628	0	0	0	0	0	0	0	0	0	0.00104	0	0	0.00283	0.00215	0	0	0.00231	0	0.00066	0	0	0	0	0.00182	0.01185	0	0	0	0	0.00243	0.00209	0.00027	0.00302	0.00231	0
Bulleidia_extructa	0	0	0	0	0	0	0	0	0	0	0	0	0	0	0	0	0	0	0	0	0	0	0	0	0	0	0	0	0	0	0.00133	0	0	0	0	0	0	0	0	0.00098	0	0	0	0	0	0	0	0	0.00193
Catenibacterium_mitsuokai	0.54631	0	2.59454	1.73845	0	0	0.0004	0	0	0.001	0	0	0.00495	0	0	0.00027	0	0.00087	0	0	0	0	0	0	0	0	0.00045	0.00131	0	0	0	0	0	0	0	1.17068	0	0	0	0	0.24486	0	0	0	0.00019	0	0	1.98757	0
Coprobacillus_sp_29_1	0	0	0	0.19797	0	0	0	0	0	0	0	0	0.21336	0	0	0	0	0	0	0	0	0	0	0	0	0	0	0	0	0	0	0	0	0	0	0	0	0	0	0	0	0	0	0	0	0	0	0	0
Coprobacillus_sp_D6	0	0	0	0	0	0	0	0	0	0	0	0	0	0	0	0	0	0	0	0	0	0	0	0	0	0	0	0	0	0	0	0	0	0	0	0	0	0	0	0	0	0	0	0	0	0	0	0	0
Coprobacillus_unclassified	0	0.09674	0.02266	0	0.01081	0.06363	0.13616	0.17759	0.00315	0.01991	0	0	0	0.00052	1.17271	1.63265	0.24523	0.03259	1.53635	0.02159	0.00859	0	0.00694	0.01106	0.12415	0.50687	0.0022	1.02363	0.01757	0.00465	0.05901	0.04683	0.06125	0	0.40997	0	0.01104	0	0	2.31439	0	0.06065	0.01028	0	0.04398	0.05881	0.07518	0	0.07481
Eggerthia_catenaformis	0	0	0	0	0	0	0	0	0	0	0	0	0	0	0	0.02057	0	0	0	0	0	0	0	0	0	0	0	0	0	0	0	0	0	0	0	0	0	0	0	0	0	0	0	0	0.00127	0	0	0	0
Clostridium_innocuum	0	0	0.00093	0	0	0	0	0	0	0	0	0	0	0.00861	0	0	0	0	0.00421	0.00028	0.00233	0	0	0.00345	0.02409	0	0	0.00497	0.02479	0	0.00022	0	0.00572	0	0.00536	0	0.00249	0	0.00519	0	0	0.00263	0	0	0	0	0	0	0
Clostridium_ramosum	0	0.02092	0.01214	0.06107	0.00288	0.04192	0.00428	0.02969	0	0.00677	0	0	0	0	0.29193	0.40451	0.12427	0.00584	0.25215	0.00633	0	0	0	0.00243	0.03672	0.03808	0	0.02265	0.04183	0	0	0.00891	0.0344	0	0.16294	0	0	0	0	0.00107	0	0.02425	0.00208	0	0.01142	0.05302	0.02922	0	0
Clostridium_spiroforme	0	0	0	0	0	0	0	0	0	0	0	0	0	0	0	0	0	0	0	0	0	0	0	0	0	0	0	0	0	0	0	0	0	0	0	0	0	0	0	0	0	0	0	0	0	0	0	0	0
Erysipelotrichaceae_bacterium_21_3	0	0	0.00488	0.01256	0.00078	0.00216	0.00404	0.00019	0	0.00461	0	0.00264	0	0	0	0.00548	0.00819	0	0	0	0	0	0	0	0.00028	0	0.0047	0.00477	0	0	0	0.00133	0	0	0.03965	0.00165	0.01331	0.00237	0.01023	0.05641	0	0.00744	0	0.0047	0	0.00334	0	0.00018	0
Erysipelotrichaceae_bacterium_2_2_44A	0	0.0199	0.02012	0.00052	0.00043	0.00153	0.00312	0.09281	0	0.01158	0	0	0	0.00259	0.03082	0.0497	0.00435	0	0.00674	0.00724	0.0024	0	0	0.00274	0.0063	0.00719	0.00121	0.00445	0	0.00099	0	0.01196	0.00403	0	0.01994	0	0.00867	0.00154	0.00448	0.01046	0	0.007	0	0	0	0.00347	0	0	0
Erysipelotrichaceae_bacterium_3_1_53	0	0.09579	9e-05	0	0.01374	0	0.00224	0	0	0	0	0	0	0	0	0.01131	0	0	0	0.01461	0	0	0.00988	0	0.13878	0	0	0	0	0	0	0	0	0	0	0	0	0	0	0	0	0	0	0	0	0	0	0	0
Erysipelotrichaceae_bacterium_5_2_54FAA	0	0	0	0	0	0.01259	0	0	0	0	0	0	0	0	0	0	0.02385	0	0	0	0	0	0	0	0	0	0	0	0	0	0.00176	0.00138	0	0	0	0	0.00628	0	0	0	0	0	0	0	0	0	0	0	0
Erysipelotrichaceae_bacterium_6_1_45	0	0.01133	0.00278	0.00503	0	0.00105	0.00243	0	0	0.00593	0	0	0.00814	0.00267	0.00114	0.07993	0.00172	0.00012	0	0.00025	0	0	0.00055	0	0.01718	0	0.00398	0	0.02411	0	0	0.05637	0.00195	0	0.0002	0	0.01221	0.00232	0.00375	0	0	0.00217	0	0.02507	0	0.00915	0.00283	0.00035	0
Eubacterium_biforme	0	0	0	2.31376	0	0.00604	0.00612	0	0	0.56226	0	0.10547	0.45636	0	0	0	0	0	0	0	0	0	0	0	0	0	5.85962	0	0	0	0	0	0	0	0	0.92942	0	0	0	0	0.19883	0	0	1.49804	0.00199	0	0.08017	1.17356	0.00422
Eubacterium_cylindroides	0.01027	0	0	0	0	0	0	0	0	0	0	0	0	0	0	0	0	0	0	0	0	0	0	0	0	0	0	0.49135	0	0.0251	0.00985	0	0	0	0	0	0	0.02985	0	0	0	0	0	0.00596	0.01902	0	0	0	0
Eubacterium_dolichum	0	0	0	0	0	0	0	0	0	0	0	0	0	0	0	0	0	0	0	0	0	0	0	0	0	0	0	0	0	0	0	0	0	0	0	0	0	0	0	0	0	0.00167	0	0	0	0	0	0	0.02143
Holdemania_filiformis	0.0302	0	0	0	0	0	0	0	0.00358	0	0	0.01829	0	0.31924	0	0.04313	0	0.05917	0	0	0	0	0.03086	0	0	0.63087	0.2273	0	0.5517	0	0	0.88686	0.01784	0.05877	0	0.04646	0.13236	0.00167	0.08737	0	0	0	0.01859	0.02723	0	0.37233	0.01961	0.05819	0.01015
Holdemania_sp_AP2	0	0	0.14942	0.14673	0	0	0	0	0	0	0	0	0.08013	0	0.21989	0	0	0	0	0.11494	0	0	0	0	0	0	0.19614	0.07641	0	0	0	0	0	0	0	0	0	0	0	0	0	0	0	0	0	0	0	0	0
Holdemania_unclassified	0	0.04415	0	0	0	0	0	0	0.02385	0	0	0	0	0	0	0	0	0	0.02778	0	0	0	0	0	0	0	0	0	0	0.03499	0	0	0	0.05923	0.03578	0.00775	0	0.05976	0	0	0	0	0	0.00534	0.00079	0	0.05279	0	0
Solobacterium_moorei	0.24157	0.09663	0.0048	0.13813	0.05049	0.00025	0.00498	0.00144	0	0.00399	0	0	0	0.01791	0.03731	0.05749	0.00021	0	0.0003	0	0	0.0031	0.00199	0.00225	0.00263	0.00504	1.92495	0.00433	0.20113	0	0.05089	0.00043	0.00641	0.00324	0.01221	0	0.00937	0.0062	0.01093	0.03857	0	0.0014	0	0.00269	0.01474	0.00217	0.35934	0	0.029
Turicibacter_sanguinis	0	0	0	0	0	0	0	0	0	0	0	0	0	0	0	0	0	0	0	0	0	0	0	0	0	0	0	0	0	0	0	0	0.00146	0	0	0	0	0	0	0	0.00828	0	0	0	0.00626	0.00383	0	0.00263	0
Turicibacter_unclassified	0	0	0	0	0	0	0	0	0	0	0	0	0	0	0	0	0	0	0	0	0	0	0.00078	0	0	0	0	0	0	0	0.00462	0	0.00763	0	0	0	0	0	0	0	0.03231	0	0	0	0	0.00768	0	0.0086	0
Acidaminococcus_fermentans	0	0	0	0	0	0.00071	0	0.14691	0	0.00278	0	0	0.00948	0	0	0	0.02902	0	0	0	0.13056	0	0	0	0.00573	0	0	0	0	0	0.00018	0	0	0	0	0	0	0	0	0	0.01289	0.03167	0	0.00465	0.26357	0	0	0.05835	0
Acidaminococcus_intestini	0	0	0	0	0	0	0	0.11446	0	0	0	0	0	0	0	0	0.00201	0	0	0	0.01663	0	0	0	0.00023	0.00767	0	0.02572	0	0	0	0	0	0	0	0	0	0	0	0	0.02114	0.0168	0	0.00327	0.13743	0	0	0	0
Acidaminococcus_sp_D21	0	0	0	0	0	0	0	0	0	0	0	0	0	0	0	0	0	0	0	0	0	0	0	0	0	0	0	0	0	0	0	0	0	0	0	0	0	0	0	0	0	0	0	0	0	0	0	0	0
Acidaminococcus_unclassified	0.31588	0.01211	0	0	0	0	0	0	0	0	0	0	0	0.00348	24.4146	0	0	0	0	0	0	0	0.00384	0.01853	0	0	0	0	0.00166	3.32503	0.02635	0	0	0	0	0.32413	0	0	0	0	4.77913	0	0	2.0411	0	0.00718	0	0	0
Phascolarctobacterium_succinatutens	3.14037	0	0.16415	0	0	0	0	0	0	0	0	0	0.00128	0	0	0.0055	0	0.75657	0	0	0	0	0	0	0	0	0.12893	0.00436	0	0	0	0	0	0.0027	0	0	0	2.775	0	0	4.95491	0	0	0	0.01974	0	0	0	0.01514
Anaeroglobus_geminatus	0	0	0	0	0	0	0	0	0	0	0	0	0	0	0	0	0	0	0	0	0	0	0	0	0	0	0	0	0	0	0	0	0	0	0	0	0	0	0	0	0	0	0	0	0.00023	0	0	0	0
Dialister_invisus	0	0	0	0	0	0	0	0	0	0.00098	0	0	0	0	0	0.04421	0	0	0	0	0	0.13846	0	0	0.06548	0	0	0	0	0	0	0	0.02774	0	0	0.00525	0	0	0	0	0	0	0	0	0	0.17752	0.45764	0	0
Dialister_succinatiphilus	0	0	0	0.00816	0	0.01637	0.01065	0	0	0.01304	0	21.9466	0	0	0	0	0.00258	0	0	0	0.01147	0	0	0	0	0	0.00798	0	0	0	0	0	0	0	0	0	0	0	0	0	0	0.00061	0	0	0	0	0	3.17887	0
Megamonas_funiformis	0.02215	0	0.08248	0	0	0	0	0	0.53373	0	0.00191	0.77454	0.01259	0.12616	0.00037	0	0	0	1.51373	0	0.27938	0	1.47344	0	0.57921	0	0	0	0	0	0.00068	0	0.00288	0	0	0	0	0	0.00104	0	0.22399	0	0	0	0	0	3.16643	0	0.0044
Megamonas_hypermegale	0.06979	0.01296	0.19193	0	0.00679	0	0	0.01107	0.00376	0	0.0088	0	0.23727	0.37239	0.02988	0	0	0	1.54268	0	1.24303	0	5.71591	0.00801	0.09321	0	0	0.96702	0	4.97719	0.01394	0	0.6574	0	0	0.13878	0	0	0.12531	0	0	1.51899	10.0676	0	0	0	0	0	0
Megamonas_rupellensis	0.00636	0.00877	0.00259	0	0.03538	0	0	0.0022	0.00419	0	0.01055	0.00997	0.28435	4.67747	0.01442	0	0	0	0.15186	0	6.55998	0	0.00241	0.00207	0.37576	0	0	2.26458	0	1.33671	0.05149	0	17.7158	0	0	1.4796	0	0	0.86321	0	0	0.16566	0.16169	0	0	0	0	0	0
Megamonas_unclassified	0.10922	0.04135	0.20885	0.00096	0	0.0018	0.00028	0.01386	2.93128	0.00146	0.02422	3.60239	4.60814	11.6382	0.06325	0.00057	0	0	7.67833	0	16.3572	0	13.2083	0.0146	3.78244	0	0	4.64658	0.00273	14.0841	0.74309	0.00239	10.7887	0.0047	0.0005	23.6627	0.00366	0.00098	1.97318	0.0009	2.00586	3.91016	27.2924	0.00288	0.01303	0	6.82235	0	0.02241
Megasphaera_elsdenii	0	0	0	0	0	0	0	0.87002	0	0	0	0	0	0.00165	0.00118	0	0	0	0.01484	0	0.00363	0	0.00106	0	0	0	0	0	0	0	0	0.00043	0	0	0	0.0093	0	0	0	0	0	0	0	0	0	0	0	0	0
Megasphaera_micronuciformis	0	0	0	0	0	0	0	0	0	0.00497	0	0	0	0	0.01133	0	0	0	0	0	0	0	0	0	0	0.05288	0	0	0.02508	0	0	0	0.00387	0	0	0	0	0	0	0	0	0	0	0	0	0	0.0017	0	0.00676
Megasphaera_unclassified	0	0.04807	0	0	0	0	0	28.2056	0.22138	0	4.23391	0.15628	0	3.47243	0.00711	0	0	0	0.42272	0	0.94613	0	1.37219	0.00599	0	0	0.01712	1.3156	0	4.3069	0.03781	17.1782	0.00407	0	0	2.64251	0.01894	0	0.44265	0	1.42101	4.23244	0	7.44859	2.8852	0	0	0.51924	0
Mitsuokella_multacida	0	0	0.0782	0	0	0	0	0	0	0	0	0	0	0	0	0	0	0	0	0	0	0	0	0	0	0	0	0	0	0	0	0	0	0	0	0	0	0	0	0	0.40685	0	0	0	0	0	0	0	0
Mitsuokella_unclassified	0	0	0.02464	0	0	0	0	0	0	0	0	0	0.0116	0	0	0	0.00257	0	0	0	0	0.00451	0	0	0	0	0.00692	0.00695	0	0	0	0.01059	0	0	0	0	0	0	0	0	0.08452	0	0	0	0	0	0	0	0.00361
Selenomonas_infelix	0	0	0	0	0	0	0	0	0	0	0	0	0	0	0	0	0	0	0	0	0	0	0	0	0	0	0	0	0	0	0	0	0	0.00806	0	0	0	0	0	0	0	0	0	0	0	0	0	0	0
Selenomonas_noxia	0	0	0	0	0	0	0	0	0	0	0	0	0	0	0	0	0	0	0	0	0	0	0	0	0	0	0	0	0	0	0	0	0.00137	0	0	0	0	0	0	0	0	0	0	0	0	0	0	0	0
Selenomonas_sputigena	0	0	0	0	0	0	0	0	0	0	0	0	0	0	0	0	0	0	0	0	0	0	0	0	0	0	0	0	0	0	0	0	0	0	0	0	0	0	0.00716	0	0	0	0	0	0	0	0	0	0
Veillonella_atypica	0	0	0	0	0	0.00216	0	0	0	0.06825	0.00361	0	0	0	0	0.00101	0.00296	0	0	0	0.0884	0	0	0	0.00093	0	0	0	0.05202	0	0.14931	0	0.22029	0.05543	0.01095	0	0	0	0	0.05979	0.0225	0	0	0	0.0148	0	0	0	0.02768
Veillonella_dispar	0	0.0012	0	0	0	0	0	0	0	0.2686	0	0	0.00119	0	0.13853	0	0	0	0.00053	0	0.00613	0	0	0	0.00048	0	0	0	0.01365	0	0.11093	0	0.10232	0.25468	0	0	0	0	0	0.01049	0.0142	0.00019	0	0	0.002	0	0.07297	0	0.0388
Veillonella_parvula	0.06791	0.38796	0.00043	0	0.01681	0.00112	0.01649	0.04185	0	0.24215	0.01944	0.0177	0.04016	0.00782	0.55172	0.0505	0.00838	0	0.0345	4.36685	0.01866	0.32262	0.00272	0.00217	0.02211	0.01288	0	0.0003	0.09006	0.02677	0.03975	0	1.25047	0.36191	0.00076	0.01236	0	0	0.00143	0.02143	0.14533	0.0691	0.00248	0	0.12399	0	0.64928	0.00361	0.47811
Veillonella_sp_6_1_27	0	0	0	0	0	0	0	0	0	0	0	0	0	0	0	0	0	0	0	0	0	0	0	0	0	0	0	0	0	0	0	0	0.15749	0	0	0	0	0	0	0	0	0	0	0	0	0	0	0	0
Veillonella_unclassified	0.00687	0.08835	0.00312	0.00229	0.00624	0.00634	0.00913	0.00362	0	1.02915	0.01471	0.03298	0.01343	0.00757	3.00424	0.09132	0.00591	9e-05	0.00432	0.93783	0.14978	0.25212	0.00146	0.00305	0.02411	0.00968	0.00147	0.00086	0.022	0.01593	1.11273	0.00426	2.87827	2.09058	0.0086	0.01126	0	0.00034	0.03185	0.02993	0.05995	0.01609	0.00422	0	0.4807	0	2.0174	0.00894	1.45241
Cetobacterium_somerae	0	0	0	0	0	0	0	0	0	0	0	0	0	0	0	0	0	0	0	0	0	0	0	0	0	0	0	0	0	0	0	0	0	0	0	0	0	0	0	0	0	0	0	0	0	0	0	0	0
Fusobacterium_gonidiaformans	0	0	0	0	0	0	0	0	0	0	0	0	0	0	0	0	0	0	0	0	0	0	0	0	0	0	0	0	0	0	0	0	0	0	0	0	0	0	0.0921	0	0	0	0	0	0	0	0	0	0
Fusobacterium_mortiferum	0	0	0	0	0	0	0	0.32598	0.36463	0.0588	0.00875	0	0	1.7945	0	0	0	0	9.45783	0	0.01579	0	0	0	0.00794	0	0	0	0.01752	1.07971	0.01683	0	0	0.06048	0	0	0	0	0	0	0	0.04354	5.22257	0.00328	0	0	0	0	0
Fusobacterium_nucleatum	0	0.87904	0	0.04095	0	0	0	0.04055	0	0.00053	0	0	0	0.16562	0.08475	0.00329	0	0	0	0	0	0.00362	0.13451	0	0	0	0.31829	0	0	0	0	0.0106	0	0.01489	0	0	0.01451	0.03479	0.01828	0.00164	0	0.02261	0	0.0003	0	0	0.7747	0	0
Fusobacterium_periodonticum	0	0	0	0	0	0	0	0	0	0	0	0	0	0.00582	0	0	0	0	0	0	0	0	0	0	0	0	0	0	0	0	0	0	0	0	0.00604	0	0	0.00208	0.0054	0	0	0	0	0	0	0	0	0	0
Fusobacterium_sp_oral_taxon_370	0	0	0	0	0	0	0	0	0	0	0	0	0	0	0	0	0	0	0	0	0	0	0	0	0	0	0	0	0	0	0	0	0	0	0	0	0	0	0	0	0	0	0	0	0	0	0	0	0
Fusobacterium_ulcerans	0	0	0	0	0	0	0	0	0.00394	0.00788	0	0	0	0	0	0	0	0	0.09492	1.27169	0.00216	0.00085	0	0	0	0.02759	0.00898	0	0.00206	0	0	0	0	0	0.03784	0	0	0.01119	0	0.0341	0	0	0	0	0	0	0	0	0
Fusobacterium_varium	0	0	0	0	0	0	0	0	0.00224	0	0	0	0	0.05161	0	0	0	0	0.0075	0	0	0	0	0	0	0.02038	0.00923	0	0	0	0	0.0325	0	0	8.15234	0	0	0.00483	0.01997	0	0	0.0256	0	0	0	0	0	0	0.01692
Leptotrichia_unclassified	0.0129	0.00514	0	0	0	0	0	0	0	0	0	0	0	0	0	0	0	0	0	0	0	0	0	0	0	0	0	0	0	0	0	0	0	0	0	0	0	0	0.25872	0	0	0	0	0	0	0	0	0	0
Leptotrichia_wadei	0	0	0	0	0	0	0	0	0	0	0	0	0	0	0	0	0	0	0	0	0	0	0	0	0	0	0	0	0	0	0	0	0	0	0	0	0	0	0.01107	0	0	0	0	0	0	0	0	0	0
Burkholderia_unclassified	0	0	0	0	0	0	0	0	0	0	0	0	0	0	0	0.01289	0	0	0	0	0	0	0	0	0	0	0	0	0	0	0	0	0	0	0	0	0	0	0	0	0	0	0	0	0	0	0	0	0
Lautropia_mirabilis	0	0	0	0	0	0	0	0	0	0	0	0	0	0	0	0	0	0	0	0	0	0	0	0	0	0	0	0	0	0	0	0	0	0	0	0	0	0	0	0	0	0	0	0	0	0	0	0	0
Burkholderiales_bacterium_1_1_47	0	0	0	0	0	0	0	0	0.03298	0.24854	1.22916	0	0	0.00464	0	0	0	0	0	0	1.47999	0	0	0.00106	0	0	0	0	0	0	0	0.00358	0.0512	0	0	0	0	0	0	0	0	0	0.01891	0	0.00378	0	0.00041	0	0
Comamonas_unclassified	0	0	0	0	0	0	0	0	0	0	0	0	0	0	0	0	0	0	0	0	0	0	0.00231	0	0	0	0	0	0	0	0	0	0	0	0	0	0	0	0	0	0	0	0	0	0	0	0	0	0
Oxalobacter_formigenes	0.18731	0.02549	0	0.27703	0	0	0	0	0	0	0	0.02116	0.16466	0.00389	0	0	0	0	0	0	0	0	0	0	1.11424	0	0.09767	0.06282	0	0	0	0.01096	0	0.00221	0.12995	0.00558	0.5715	0.11818	2.25354	0	0	0.16308	0.01459	0.0774	0	0.20325	0.0316	0.00768	0
Parasutterella_excrementihominis	0	0	0	0	0	0	0	0	0.01855	0.37617	0.63433	0	0	0.0008	0	0	0	0	0	0	0.29755	0	0	0	0	0	0	0	0	0	0	0.01517	0.01724	0	0	0	0	0	0	0	0	0	0.01025	0	0.00215	0	0	0	0
Sutterella_parvirubra	0	0	0	0	0	0	0	0	0	0	0	0	0	0	0	0	0	0	0	0	0	0	0	0	0	0	0	0	0	0	0	0.00957	0	0	0.08348	0	0	0	0	0	0	0.01029	0	0	0	0	0	0	0
Sutterella_wadsworthensis	0	0.05928	0.00122	0	0	0.03206	0	4.53028	0	0	0	0	0	0.00132	0.14562	0	0.08011	0.00499	0	0	0	0	0.94915	0.0023	0	0	0	0	0	0	0	0	0	0.39261	2.24063	0.46269	0	0	0	0	2.46427	0	0	0.00043	0	0.03044	0	0	0.03168
Eikenella_corrodens	0	0	0	0	0	0	0	0	0	0	0	0	0	0.00134	0.10588	0	0	0	0	0	0	0	0	0	0	0	0	0	0	0	0	0	0	0	0	0	0	0	0.16026	0	0	0.02358	0.00862	0	0	0	0.00864	0	0
Neisseria_flavescens	0	0	0	0	0	0	0	0	0	0	0	0	0	0	0	0	0	0	0	0	0	0	0	0	0	0	0	0	0	0	0	0	0	0	0	0	0	0	0	0	0	0	0	0	0	0	0	0	0
Neisseria_meningitidis	0	0	0	0	0	0	0	0	0	0	0	0	0	0	0	0	0	0	0	0	0	0	0	0	0	0	0	0	0	0	0	0	0	0	0	0	0	0	0	0	0	0	0	0	0	0	0	0	0
Neisseria_unclassified	0	0	0	0	0	0	0	0	0	0	0	0	0	0	0	0	0	0	0	0	0	0	0	0	0	0	0	0	0	0	0	0	0	0	0	0	0	0	0	0	0	0	0	0	0	0	0.00673	0	0
Bilophila_unclassified	0.30346	0.24519	0.03276	1.94156	0.60737	0.73701	0.00254	0.24643	0.36021	0.70145	1.89194	1.17169	0.30959	1.14645	0.13406	0	0.8738	0.39302	2.37161	0	1.121	0.00137	0.53398	0.07277	2.32276	0.72726	0.2311	0.60861	0.2367	0.49201	0.03392	1.00483	0.02532	0.71741	8.16437	0.67103	1.07892	0	1.37643	0	0.0225	0.05071	1.93944	0.02915	0.24092	0.42143	0.32812	0.09938	0.83805
Bilophila_wadsworthia	0.03314	0.01702	0.00441	0.1911	0.05174	0.15297	0	0.01594	0.05829	0.06663	0.04152	0.23392	0.02671	0.2126	0.00408	0	0.19019	0.03902	0.20456	0	0.24042	0	0.07231	0.0088	0.15112	0.0772	0.01942	0.05182	0.00443	0.77473	0.00775	0.28573	0	0.11445	0.17127	0.07995	0.30596	0	0.22026	0	0	0.00331	0.03918	0.00492	0.01213	0.04304	0.02082	0.01022	0.0306
Desulfovibrio_desulfuricans	0.01285	0.00485	0	0	0.3556	0	0	0	0	0.04202	0.00243	0.00394	0	0	0.00203	0.01981	0.00689	0	0	0	0	0	0.01054	0	0	0.00404	0.06571	0.27387	0.00241	0	0	0.0472	0	0.0016	0	0.05042	0.2752	0.07211	0.0106	0	0	0	0.01654	0.01145	0.00118	0	0.16379	0.00281	0.00637
Desulfovibrio_piger	0.42689	0.52724	0.02644	0	0	0	0	0	0	0	0	0.62644	0	0.61059	0	0	0	0	0	0	0	0	0	0	0.31646	0	0.26476	0	0	0	0.00105	0	0	0	0	0	0	0	0.9692	0	0.38218	0.03952	0	0	0	0.59008	0	1.84626	0.00599
Desulfovibrio_termitidis	0	0	0	0	0	0	0	0	0	0	0	0	0	0	0	0	0	0	0	0	0	0	0	0	0	0	0	0	0	0	0	0	0	0	0	0	0	0	0	0	0	0	0	0	0	0	0	0	0
Desulfovibrio_vulgaris	0	0	0	0	0	0	0	0	0	0	0	0	0	0	0	0	0	0	0	0.0113	0	0	0	0	0	0	0	0	0	0	0	0	0	0	0	0	0	0	0	0	0	0	0	0	0	0	0	0	0
Campylobacter_concisus	0	0	0	0	0	0	0	0	0	0	0	0	0	0	0	0	0	0	0	0	0	0	0	0	0	0	0	0	0	0	0	0	0	0	0	0	0	0	0	0	0	0	0	0	0	0	0	0	0
Campylobacter_gracilis	0	0	0	0	0	0	0	0	0	0	0	0	0	0	0	0	0	0	0	0	0	0	0	0	0	0	0	0	0	0	0	0	0	0	0	0	0	0.06671	0	0	0	0	0	0	0	0	0	0	0
Campylobacter_hominis	0	0	0	0	0	0	0	0	0	0	0	0	0	0.0064	0	0	0	0	0	0	0	0	0	0	0	0	0	0	0	0	0	0	0	0	0	0	0	0	0	0	0	0	0	0	0	0	0	0	0
Campylobacter_showae	0	0	0	0	0	0	0	0.00035	0	0	0	0	0	0.00117	0	0	0	0	0	0	0	0	0	0	0	0	0	0	0	0	0	0	0	0	0	0	0	0	0	0	0	0	0	0	0	0	0.00264	0	0
Campylobacter_ureolyticus	0	0	0	0	0	0	0	0	0	0	0	0	0	0	0	0	0	0	0	0	0	0	0	0	0	0	0.01009	0	0	0	0	0	0	0	0	0	0	0	0.04446	0	0	0	0	0	0	0	0	0	0
Aeromonas_unclassified	0	0	0	0	0	0	0	0	0	0	0	0	0	0	0	0	0	0	0	0	0	0	0	0	0	0	0	0	0	0	0	0	0	0	0	0	0	0	0	0	0	0	0	0	0	0	0	0	0
Aeromonas_veronii	0	0	0	0	0	0	0	0	0	0.0048	0	0	0	0	0	0	0	0	0	0	0	0	0	0	0	0	0	0	0	0	0	0	0	0	0	0	0	0	0	0	0	0	0	0	0	0	0	0	0
Succinatimonas_hippei	0	0	0	0	0	0	0	0	0	0	0	0	0	0	0	0	0	0	0	0	0	0	0	0	0	0	0	0	0	0	0	0	0	0	0	0	0	0	0	0	0	0	0	0	0	0	0	0	0
Cardiobacterium_valvarum	0	0	0	0	0	0	0	0	0	0	0	0	0	0	0	0.0093	0	0	0	0	0	0	0	0	0	0	0	0	0	0	0	0	0	0	0	0	0	0	0	0	0	0	0	0	0	0	0	0	0
Citrobacter_freundii	0	0	0	0	0	0	0	0	0	0	0	0	0.00149	0.98352	0	0	0	0	0.02706	0.00173	0	0	0	0	0	0	0	0	0.02727	0	0	0.02366	0.0056	0	0.00938	0	0	0	0	0	0	0	0	0	0	0	0	0.03035	0.00668
Citrobacter_koseri	0	0	0	0	0	0	0	0	0	0	0	0	0	0	0	0	0	0	0	0	0	0	0	0	0	0.04829	0	0	0	0	0	0	0	0	0	0	0	0	0	0	0	0	0	0	0	0	1.39336	0	0
Citrobacter_unclassified	0	0	0	0	0	0	0	0	0	0	0	0	0.00468	1.5195	0	0	0	0	0.01704	0.0053	0	0	0	0	0	0	0	0	0.00186	0	0	0.00015	0.00534	0	0.00393	0	0	0	0	0	0	0	0	0	0	0	0	0.01362	0.00197
Edwardsiella_tarda	0	0	0	0	0	0	0	0	0	0	0	0	0	0	0	0	0	0	0	0	0	0	0	0	0	0	0	0	0	0	0	0	0	0	0	0	0	0	0	0	0	0	0	0	0	0	0	0	0
Enterobacteriaceae_bacterium_9_2_54FAA	0	0	0	0	0	0	0	0	0	0	0	0.00642	0	0.03169	0	0	0	0	0	0	0	0	0	0	0	0	0	0	0	0	0	0	0	0	0	0	0	0	0	0	0	0	0	0	0	0	0	0	0
Enterobacter_aerogenes	0	0	0	0	0.01428	0	0	0	0	0	0	0.02621	0	0	0.25191	0	0	0	0	0	0	0	0	0	0	0	0	0	0	0	0	0	1.60102	0	0.00353	0	0	0	0	0	0	0	0	0	0	0	0.01329	0.02085	0
Enterobacter_cloacae	0	0.00477	0	0	0	0	0	0	0	0	0	0.17773	0	0.62636	0	0	0.00127	0	0.00069	1.05032	0	0.00177	0.69864	0	0	0.0006	0	0	0	0	0	0	6.16875	0	0.01436	0.00059	0	0	0.01047	0.00302	0.04323	0.00055	0.00513	0	0.00975	0	0.00304	0.75688	0.01623
Enterobacter_hormaechei	0	0	0	0	0	0	0	0	0	0	0	0	0	0	0	0	0	0	0	0	0	0	0	0	0	0	0	0	0	0	0	0	0	0	0	0	0	0	0	0	0	0	0	0	0	0	0	0	0
Enterobacter_mori	0	0	0	0	0	0	0	0	0	0	0	0	0	0.00309	0	0	0	0	0	0	0	0	0	0	0	0	0	0	0	0	0	0	0	0	0	0	0	0	0	0	0	0	0	0	0	0	0	0	0
Escherichia_coli	17.6258	0.25437	0.442	0.90771	0.34802	1.30155	19.2707	0.66426	28.9332	8.69534	0.06168	0.22801	2.12114	0.735	0.30476	0.15365	6.17332	19.1021	1.25658	1.7593	0.59026	0.60419	0.23914	86.6728	1.43591	1.2513	0.44565	0.99034	8.33792	0.18278	2.88773	1.05155	0.31587	0.03267	2.16384	0.82699	0.10521	0.33636	1.22854	4.37867	0.03923	0.07537	0.67436	0.02243	0.73102	0.28713	0.75989	1.67399	0.21897
Escherichia_hermannii	0	0	0	0	0	0	0	0	0	0	0	0	0	0	0	0	0	0	0	0	0	0	0	0	0	0	0	0	0	0	0	0	0	0	0	0	0	0	0	0	0	0	0	0	0	0	0	0	0
Escherichia_unclassified	0.55432	0	0	0.23157	0	0	0.9544	0	0	0.52925	0	0.02324	0	0.44169	0.01213	0.05359	0	1.00605	0.31319	0.14779	0.18248	0.01001	0.08772	0	0	0.11049	0.06636	0	1.13052	0.01202	0	0	0.12344	0.01344	0.73677	0	0	0.15645	0.36603	0.60638	0.00434	0.07991	0.08484	0	0.16312	0.07117	0.33121	0.15923	0
Hafnia_alvei	0	0	0	0	0	0	0	0	0	0	0	0	0	0.00169	0	0	0	0	0	0	0	0	0	0	0	0	0	0	0	0	0	0	0	0	0	0	0	0	0	0	0	0	0	0	0	0	0	0	0
Klebsiella_oxytoca	0	0	0	0	0	0	0	0	0	0	0	0	0	0.00207	0	0	0	0	0	0	0	0	0	0	0	0	0	0	0	0	0	0	0.00494	0	0	0	0	0	0	0	0	0	0	0	0	0	0	0	0
Klebsiella_pneumoniae	0.32507	5.56197	0	0.04425	0.36517	0.11855	0.03016	0.00652	0.42836	16.7044	0.03556	0.62513	0.20055	3.2601	0.01308	0	0.1866	3.55022	0.03394	0.03362	0.09305	0	0.73389	0.01361	0.04003	0.5506	0.20744	0.00244	0.01573	0.01422	0.00334	0	0.0103	3.76236	1.15188	0.07199	0.00368	0	0.14324	0	0.02084	0	0.00961	0	0.27001	1.51516	0	0.73265	0.01349
Klebsiella_sp_MS_92_3	0	0	0	0	0	0	0	0	0	0	0	0.11291	0	0.70279	0	0	0	0	0	0	0	0	0	0	0	0	0	0	0	0	0	0	0	0	0	0	0	0	0	0	0	0	0	0	0	0	0	0	0
Klebsiella_unclassified	0	0	0.00161	0	0	0	0	0	0	0	0	0	0	0	0	0	0	0	0	0.01449	0	0	0.02495	0	0	0	0	0.00591	0	0	0	0	0.01304	0	0	0.00474	0.0083	0	0	0	0.01913	0	0	0	0	0	0	0	0.00261
Klebsiella_variicola	0	0	0	0	0	0	0	0	0	0	0	0	0	0.00378	0	0	0	0	0	0	0	0	0	0	0	0	0	0	0	0	0	0	0	0	0	0	0	0	0	0	0	0	0	0	0	0	0	0	0
Morganella_morganii	0.00919	0	0	0	0	0	0	0	0	0	0	0	0	0	0	0	0.00182	0	0	0	0	0	0	0	0	0	0	0	0	0	0	0	0	0	0	0	0	0	0	0.01434	0	0	0	0	0	0	0	0	0
Pantoea_unclassified	0.02326	0	0	0	0	0	0.00994	0.00423	0.04329	0.02345	0	0	0.00466	0.00668	0	0	0	0.01091	0	0.00931	0	0	0	0.08964	0	0.00555	0	0	0.01557	0	0	0	0	0	0	0	0	0	0	0	0	0	0	0	0	0	0	0	0
Proteus_mirabilis	0.30259	0	0	0	0	0	0	0	0	0	0	0	0.00236	0	0	0	0	0	0	0.06415	0	0	0	0	0	0.00963	0	0	0	0	0	0	0	0	0	0	0	0	0	0	0	0	0	0	0	0	0	0	0
Proteus_penneri	0	0	0	0	0	0	0	0	0	0	0	0	0	0	0	0	0	0	0	0	0	0	0	0	0	0	0	0	0	0	0	0	0	0	0	0	0	0	0	0	0	0	0	0	0	0	0	0	0
Proteus_unclassified	0	0	0	0	0	0	0	0	0	0	0	0	0.00071	0	0	0	0	0	0	0	0	0	0	0	0	0	0	0	0	0	0	0	0	0	0	0	0	0	0	0	0	0	0	0	0	0	0	0	0
Providencia_rettgeri	0	0	0	0	0	0	0	0	0	0	0	0	0.00142	0	0	0	0	0	0	0	0	0	0	0	0	0	0	0	0	0	0	0	0	0	0	0	0	0	0	0	0	0	0	0	0	0	0	0	0
Providencia_unclassified	0	0	0	0	0	0	0	0	0	0	0	0	0.00218	0	0	0	0	0	0	0	0	0	0	0	0	0	0	0	0	0	0	0	0	0	0	0	0	0	0	0	0	0	0	0	0	0	0	0	0
Raoultella_ornithinolytica	0	0	0	0	0	0	0	0	0	0	0	0	0	0.08116	0	0	0	0	0	0	0	0	0.00355	0	0	0	0	0	0	0	0	0	0	0	0.00659	0	0	0	0	0	0	0	0	0	0	0	0	0.01479	0
Salmonella_enterica	0	0	0	0	0	0	0	0	0	0	0	0	0	0	0	0	0	0	0	0	0	0	0	0	0	0	0	0	0	0	0	0	0	0	0	0	0	0	0	0	0	0	0	0	0	0	0	0	0
Salmonella_unclassified	0	0	0	0	0	0	0	0	0	0	0	0	0	0	0	0	0	0	0	0	0	0	0	0	0	0	0	0	0	0	0	0	0	0	0	0	0	0	0	0	0	0	0	0	0	0	0	0	0
Serratia_liquefaciens	0	0	0	0	0	0	0	0	0	0	0	0	0	0	0	0	0	0	0	0	0	0	0	0	0	0	0	0	0	0	0	0	0	0	0	0	0	0	0	0	0	0	0	0	0	0	0	0	0
Serratia_proteamaculans	0	0	0	0	0	0	0	0	0	0	0	0	0	0	0	0	0	0	0	0	0	0	0	0	0	0	0	0	0	0	0	0	0	0	0	0	0	0	0	0	0	0	0	0	0	0	0	0	0
Shigella_flexneri	0	0	0.00275	0	0	0	0	0	0	0	0	0	0	0	0	0	0	0	0	0	0	0	0	0	0	0	0	0	0	0	0	0	0	0	0	0	0	0	0	0	0	0	0.00272	0	0	0	0	0	0
Shigella_sonnei	0	0	0	0	0	0	0	0	0	0	0	0	0	0	0	0	0	0	0	0	0	0	0	0	0	0	0	0	0	0	0	0	0	0	0	0	0	0	0	0	0	0	0	0	0	0	0	0	0
Sodalis_glossinidius	0	0	0	0	0	0	0	0	0	0	0	0	0	0	0	0	0	0	0	0	0	0	0	0	0	0	0	0	0	0	0	0	0	0	0	0	0	0	0	0	0	0	0	0	0	0	0	0	0
Yersinia_enterocolitica	0	0	0	0	0	0	0	0	0	0	0	0	0	0	0	0	0	0	0	0	0	0	0	0	0	0	0	0	0	0	0	0	0	0	0	0	0	0	0	0	0	0	0	0	0	0	0	0	0
Actinobacillus_unclassified	0	0	0	0	0	0	0	0	0	0.01313	0	0	0	0	0	0	0	0	0	0	0	0	0	0	0.00418	0	0	0	0	0	0	0	0.00272	0	0	0	0	0	0	0	0	0.00343	0	0	0	0	0.04478	0	0
Aggregatibacter_aphrophilus	0	0	0	0	0	0	0	0	0	0	0	0	0	0	0	0	0	0	0	0	0	0	0	0	0	0.00325	0	0	0	0	0	0	0	0	0	0	0	0	0	0	0	0.00022	0	0	0	0	0	0	0
Aggregatibacter_segnis	0	0.00492	0	0	0	0	0	0.00481	0	0	0	0	0	0.0385	0.12848	0	0	0	0	0	0	0	0	0	0	0	0	0	0	0	0	0.00305	0	0	0	0	0	0	0	0	0	0	0.0009	0	0	0	0.00516	0	0
Aggregatibacter_unclassified	0	0	0	0	0	0	0	0	0	0	0	0	0	0.02326	0	0	0	0.00025	0	0	0	0	0.0032	0	0	0.00489	0	0	0	0	0	0.00344	0	0	0	0	0	0	0	0	0	0.00276	0.00297	0	0	0	0	0	0
Haemophilus_haemolyticus	0	0	0	0	0	0	0	0	0	0.00029	0	0	0	0	0	0	0	0	0	0	0	0	0	0	0	0	0	0	0	0	0	0	0	0	0	0	0	0	0	0	0	0	0	0	0	0	0.00547	0	0
Haemophilus_influenzae	0	0	0	0	0	0	0	0	0	0	0	0	0	0	0	0	0	0	0	0	0	0	0	0	0	0	0	0	0	0	0	0	0	0	0	0	0	0	0	0	0	0	0	0	0	0	0	0	0
Haemophilus_parainfluenzae	0	0.58938	0.00646	0	0.0428	0.00114	0.00337	0.01417	0	2.37071	0.00588	0.04608	0	0	0.0075	0.34322	0.0031	0	0	0	0.12144	0.12331	0	0	0.2604	0	0.03873	0.00903	0	0	0	0	1.71164	0.05111	0.08476	0.00955	0	0	0.00121	0.00207	0.0859	0.28437	0.00743	0	0.16967	0.00568	2.10013	0	0.07248
Haemophilus_paraphrohaemolyticus	0	0	0	0	0	0	0	0	0	0	0	0	0	0	0	0	0	0	0	0	0	0	0	0	0	0	0	0	0	0	0	0	0	0	0	0	0	0	0	0	0	0	0	0	0	0	0.04311	0	0
Haemophilus_pittmaniae	0	0	0	0	0	0	0	0	0	0	0	0	0	0	0	0	0	0	0	0	0	0	0	0	0	0	0	0	0	0	0	0	0	0	0	0	0	0	0	0	0	0	0	0	0	0	0	0	0
Haemophilus_sputorum	0	0	0	0	0	0	0	0	0	0	0	0	0	0	0	0	0	0	0	0	0	0	0	0	0	0	0	0	0	0	0	0	0	0	0	0	0	0	0	0	0	0	0	0	0	0	0	0	0
Acinetobacter_baumannii	0	0	0	0	0	0	0	0	0	0	0	0	0	0	0	0	0	0	0	0	0	0	0	0	0	0	0	0	0	0	0	0	0	0	0	0	0	0	0	0	0	0	0	0	0	0	0	0	0
Acinetobacter_unclassified	0	0	0	0	0	0	0	0	0	0	0	0	0	0	0	0	0	0	0	0	0	0	0	0	0	0	0	0	0	0	0	0	0	0	0	0	0	0	0	0	0	0	0	0	0	0	0	0	0
Pseudomonas_fragi	0	0	0	0	0	0	0	0	0	0	0	0	0	0	0	0	0	0	0	0	0	0	0	0	0	0	0	0	0	0	0	0	0	0	0	0	0	0	0	0	0	0	0	0	0	0	0	0	0.0057
Pseudomonas_unclassified	0	0	0	0	0	0	0	0	0	0	0	0	0	0	0	0	0	0	0	0	0	0	0	0	0	0	0	0	0.00745	0	0	0	0	0	0	0	0	0	0	0	0	0	0.00602	0	0	0	0	0	0.00265
Treponema_denticola	0	0	0	0	0.0049	0	0	0	0	0	0	0	0	0	0	0	0	0	0	0	0	0	0	0	0	0	0	0	0	0	0	0	0	0	0	0	0	0	0	0	0	0	0	0	0	0	0	0	0
Treponema_medium	0	0	0	0	0	0	0	0	0	0	0	0	0	0	0	0	0	0	0	0	0	0	0	0	0	0	0	0	0	0	0	0	0	0	0	0	0	0	0	0	0	0	0	0	0	0	0	0	0
Fretibacterium_fastidiosum	0	0	0	0	0	0	0	0	0	0	0	0	0	0	0	0	0	0	0	0	0	0	0	0	0	0	0	0	0	0	0	0	0	0	0	0	0	0.05732	0	0	0	0	0	0	0	0	0	0	0
Pyramidobacter_piscolens	0	0	0	0	0	0	0	0	0	0	0	0	0	0	0	0	0	0.04301	0	0	0	0	0	0	0.43666	0	0.07346	0	0	0	0	0.05789	0	0	0	0	0	0.08098	0	0	0	0	0	0	0	0	0	0	0
Synergistes_sp_3_1_syn1	0	0	0	0	0	0	0	0	0	0	0	0	0	0	0	0	0	0	0	0	0	0	0	0	0	0	0.07218	0.10636	0	0	0	0	0	0	0	0	0.36066	0.10692	0.26893	0	0	0	0	0	0	0.27457	0	0	0
Akkermansia_muciniphila	31.4066	18.4776	0.01684	7.60423	17.5477	0.00739	0.00725	0.00708	0.01235	0.36924	0.00685	0.03453	0.0355	0.0089	0.02435	14.0546	0.06799	0.04992	7.14529	62.987	0.00977	0.31556	0.00585	0.01149	0.00457	0.88147	1.08492	0.48021	0.16118	0	0	0.01756	0	0	0.00351	0.01068	12.2782	38.9404	0.52709	0	0	0.12955	0	0	0.06573	13.5546	3.0776	0.58311	0
Naumovozyma_unclassified	0	0	0	0	0	0	0	0	0	0	0	0	0	0	0	0	0	0	0	0	0.00272	0	0	0	0	0	0	0	0	0	0	0	0	0	0	0	0	0	0	0	0	0	0	0	0	0	0	0	0
Saccharomyces_cerevisiae	0	0	0	0	0	0	0	0	0	0	0	0	0	0	0	0	0	0	0	0	0.06175	0	0	0	0.00161	0	0	0	0.00427	0	0.03625	0	0.12267	0	0	0	0	0	0	0.0395	0	0	0	0	0.00339	0	0	0	0
Enterobacteria_phage_PsP3	0	0	0	0	0	0	0	0	0	0	0	0	0	0.22322	0	0	0	0	0	0	0	0	0	0	0	0	0	0	0	0	0	0	0	0	0	0	0	0	0	0	0	0	0	0	0	0	0	0	0
Viunalikevirus_unclassified	0	0	0	0	0	0	0	0	0	0	0	0	0	0	0	0	0	0	0	0	0	0	0	0	0	0	0	0	0	0	0	0	0	0	0	0	0	0	0	0	0	0	0	0	0	0	0	0	0
Epsilon15likevirus_unclassified	0	0	0	0	0	0	0	0	0	0	0	0	0	0	0	0	0	0	0	0	0	0	0	0	0	0	0	0	0	0	0	0	0	0	0	0	0	0	0	0	0	0	0	0	0	0	0	0	0
Escherichia_phage_N4	0.63688	0	0	0	0	0	0	0	0	0	0	0	0	0	0	0	0	0	0	0	0	0	0	0	0	0	0	0	0	0	0	0	0	0	0	0	0	0	0	0	0	0	0	0	0	0	0	0	0
Salmonella_phage_HK620	0	0	0	0	0	0	0	0	0	0	0	0	0	0.01357	0	0	0	0	0	0	0	0	0	0	0	0	0	0	0	0	0	0	0	0	0	0	0	0	0	0	0	0	0	0	0	0	0	0	0
Lactococcus_phage_asccphi28	0	0	0	0	0	0	0	0	0	0	0	0	0	0	0	0	0	0	0	0	0	0	0	0	0	0	0	0	0	0	0	0	0	0	0	0	0	0	0	0	0	0	0	0	0	0	0	0	0
Streptococcus_phage_Cp_1	0	0	0	0	0	0	0	0	0	0	0	0	0	0	0	0	0	0	0	0	0	0	0	0	0	0	0	0	0	0	0	0	0	0	0	0	0	0	0	0	0	0	0	0	0	0	0	0	0
C2likevirus_unclassified	0	0	0	0	0.1125	0	0	0	0	0	0	0	0	0	0	0	0	0	0	0	0	0	0	0	0	0	0	0	0	0	0	0	0	0	0	0	0	0	0	0.00091	0	0	0	0	0	0	0	0	0
Lactobacillus_phage_Lc_Nu	0	0	0	0	0	0	0	0	0	0	0	0	0	0	0	0	0	0	0	0	0	0	0	0	0	0	0	0	0	0	0	0	0	0	0	0	0	0	0	0	0	0	0	0	0	0	0	0	0
Lactococcus_phage_P680	0	0	0	0	0.1461	0	0	0	0	0	0	0	0	0	0	0	0	0	0	0	0	0	0	0	0	0	0	0	0	0	0	0	0	0	0	0	0	0	0	0	0	0	0	0	0	0	0	0	0
Lactococcus_phage_jm2	0	0	0	0	0.27331	0	0	0	0	0	0	0	0	0	0	0	0	0	0	0	0	0	0	0	0	0	0	0	0	0	0	0	0	0	0	0	0	0	0	0	0	0	0	0	0	0	0	0	0
Lactococcus_phage_phi7	0	0	0	0	0.26666	0	0	0	0	0	0	0	0	0	0	0	0	0	0	0	0	0	0	0	0	0	0	0	0	0	0	0	0	0	0	0	0	0	0	0	0	0	0	0	0	0	0	0	0
Shigella_phage_pSf_1	0	0	0	0	0	0	0	0	0	0	0	0	0	0	0	0	0	0	0	0	0	0	0	0	0	0	0	0	0	0	0	0	0	0	0	0	0	0	0	0	0	0	0	0	0	0	0	0	0
Klebsiella_phage_KP36	0	0	0	0	0	0	0	0	0	1.17136	0	0	0	0	0	0	0	54.7291	0	0	0	0	0	0	0	0	2.89095	0	0	0	0	0	0	0	0	0	0	0	0	0	0	0	0	0	0	0	0	0	0
Human_herpesvirus_4	0	0	0	0	0	0	0	0	0	0	0	0	0	0	0	0	0	0	0	0	0	0	0	0	0	0	0	0	0	0	0	0	0	0	0	0	0	0	0	0	0	0	0	0	0	0	0	0	0
Lymphocryptovirus_unclassified	0	0	0	0	0	0	0	0	0	0	0	0	0	0	0	0	0	0	0	0	0	0	0	0	0	0	0	0	0	0	0	0	0	0	0	0	0	0	0	0	0	0	0	0	0	0	0	0	0
Human_adenovirus_D	0	0	0	0	0	0	0	0	0	0	0	0	0	0	0	0	0	0	0	0	0	0	0	0	0	0	0	0	0	0	0	0	0	0	0	0	0	0	0	0	0	0	0	0	0	0	0	0	0
Torque_teno_virus_10	0	0	0	0	0	0	0	0	0	0	0	0	0	0	0	0.00569	0	0	0	0	0	0	0	0	0	0	0	0	0	0	0	0	0	0	0	0	0	0	0	0	0	0	0	0	0	0	0	0	0
Torque_teno_virus	0	0	0	0	0	0	0	0	0	0	0	0	0	0	0	0	0	0	0	0	0	0	0	0	0	0	0	0	0	0	0	0	0	0	0	0	0	0	0	0	0.01105	0	0	0	0	0	0	0	0
Chicken_anemia_virus	0	0	0	0	0	0	0.01397	0	0	0	0	0	0	0	0	0	0	0	0	0	0	0	0	0	0	0	0	0	0.00729	0	0	0	0	0	0	0	0	0	0.33579	0	0	0	0	0	0.03904	0	0	0	0
Enterobacteria_phage_I2_2	0	0	0	0	0	5.50791	0	0	0	0	0	0	0	0	0	0	24.6381	0	0	0	0	0	0	0	0	0	0	0	0	0	0	0	0	0	0	0	0	0	0	0	0	0	0	0	0	0	0	0	0
Dasheen_mosaic_virus	0	0	0	0	0	0	0	0	0	0	0	0	0	0	0	0	0	0	0	0	0	0	0	0	0	0	0	0	0	0	0	0	0	0	0	0	0	0	0	0	0	0	0	0	0	0	0	0	0
Porcine_type_C_oncovirus	0	0	0	0	0	0	0	0	0	0	0	0	0	0.00206	0.00449	0	0	0	0	0	0	0	0	0	0	0	0	0	0.10875	0	0	0	0	0	0	0	0	0.00521	0.00688	0	0	0	0	0	0	0	0	0.00648	0
Avian_endogenous_retrovirus_EAV_HP	0	0	0	0	0	0	0	0	0	0	0	0	0	0	0	0	0	0	0	0	0	0	0	0	0	0	0	0	0	0	0	0	0	0	0	0	0	0	0	0	0	0	0	0	0	0	0	0	0
Enterobacteria_phage_HK544	0	0	0.0321	0	0	0	0	0	0	0	0	0	0	0	0	0	0	0	0	0	0	0	0	0	0	0	0	0	0	0	0	0	0	0	0	0	0	0	0	0	0	0	0	0	0	0	0	0	0
[truncated: 79 more columns]

## Sheet: France_species_Rel_Abundance
ID	SAMEA2466887	SAMEA2466888	SAMEA2466890	SAMEA2466891	SAMEA2466892	SAMEA2466894	SAMEA2466896	SAMEA2466897	SAMEA2466898	SAMEA2466900	SAMEA2466901	SAMEA2466902	SAMEA2466903	SAMEA2466904	SAMEA2466907	SAMEA2466908	SAMEA2466909	SAMEA2466911	SAMEA2466912	SAMEA2466913	SAMEA2466915	SAMEA2466916	SAMEA2466917	SAMEA2466922	SAMEA2466926	SAMEA2466927	SAMEA2466928	SAMEA2466930	SAMEA2466931	SAMEA2466932	SAMEA2466933	SAMEA2466934	SAMEA2466936	SAMEA2466937	SAMEA2466938	SAMEA2466940	SAMEA2466941	SAMEA2466942	SAMEA2466944	SAMEA2466946	SAMEA2466947	SAMEA2466948	SAMEA2466954	SAMEA2466955	SAMEA2466956	SAMEA2466957	SAMEA2466961	SAMEA2466963	SAMEA2466964
Methanobacterium_unclassified	0	0	0	0	0	0	0	0	0	0	0	0	0	0	0	0	0	0	0	0	0	0	0	0	0	0	0	0	0	0	0	0	0	0	0	0	0	0	0	0	0	0	0	0	0	0	0	0	0
Methanobrevibacter_smithii	4.57151	0	0	6.17592	0.7953	0	0.09751	0.79799	20.6411	0.00597	0.56512	0	2.90707	0.01043	0	0	1.23763	5.05651	0	1.67229	42.8698	0	0	0.09056	0.66303	0.00151	0	9.07652	2.37623	5.36126	0.06888	10.0129	0	0.01001	0.11993	8.0645	0	10.2207	0	0.00142	0.23164	0.14541	0	2.95213	0	0.08864	0	4.03344	0
Methanobrevibacter_unclassified	0	0	0	0	0	0	0	0.11272	0	0	0	0	0	0	0	0	0	0.26466	0	0	0	0.00213	0	0.02809	0	0.00375	0	0	0	0	0	0	0	0.0325	0	0	0	1.14754	0	0	0.14664	0.00191	0	0	0	0	0	0	0.09079
Methanosphaera_stadtmanae	0	0	0	0	0.01826	0	0	0	0	0	0	0	0	0	0	0	0	0	0	0.20669	0	0	0	0	0	0	0	0	0	0	0	0	0	0	0	0.51803	0	0	0	0	0	0	0	0	0	0	0	0.01553	0
Granulicella_unclassified	0	0	0	0	0	0	0	0	0	0	0	0	0	0	0	0	0	0	0	0	0	0	0	0	0	0	0	0	0	0	0	0	0	0	0	0.00162	0	0	0	0	0	0	0	0	0	0	0	0	0
Actinobaculum_massiliense	0	0	0	0	0	0	0	0	0	0	0	0	0	0	0	0	0	0	0	0	0	0	0	0	0	0	0	0	0	0	0	0	0	0	0	0	0	0	0	0	0	0	0	0	0	0	0	0	0
Actinomyces_cardiffensis	0	0	0	0	0	0	0	0	0	0	0	0	0	0.00237	0	0	0	0	0	0	0	0	0	0	0	0	0	0	0	0.00624	0	0	0	0	0	0	0	0	0	0	0	0	0	0	0	0	0	0	0
Actinomyces_graevenitzii	0	0	0	0	0	0	0	0	0	0.0013	0	0.00136	0.00537	0.01132	0.00497	0	0	0	0	0.01086	0.00903	0	0	0	0.00128	0	0	0	0.00217	0	0	0	0	0	0.01081	0.007	0	0	0.01648	0	0	0	0	0	0	0	0	0	0
Actinomyces_johnsonii	0	0	0	0	0	0	0	0	0	0.00096	0	0	0	0	0	0	0	0	0	0	0	0	0	0	0	0	0	0	0	0	0	0	0	0	0	0.00057	0	0	0	0	0	0	0	0	0	0	0	0	0
Actinomyces_massiliensis	0	0	0	0	0	0	0	0	0	0.00528	0	0	0	0.00229	0	0	0	0	0	0	0	0	0	0	0	0	0	0	0	0	0.00695	0	0	0	0	0.00073	0	0	0	0	0	0	0	0	0	0	0	0	0
Actinomyces_naeslundii	0	0	0	0	0	0	0	0	0	0.00072	0	0	0	0	0	0	0	0	0	0	0	0	0	0	0	0	0	0	0	0	0.00572	0	0	0	0	0	0	0	0	0	0	0	0	0	0	0	0	0	0
Actinomyces_odontolyticus	0	0.04339	0.00631	0	0	0	0	0.02869	0	0.00159	0	0.0079	0	0.01579	0	0	0	0	0	0	0	0	0	0	0	0	0	0.01525	0.00247	0.00215	0.01035	0.02769	0	0.00305	0.00714	0.01566	0.0009	0	0	0	0	0.10745	0.04369	0	0	0.00738	0	0	0.01232
Actinomyces_oris	0	0	0	0	0	0	0	0	0	0.00835	0	0	0	0.00132	0	0	0	0	0	0.00047	0	0	0	0	0	0	0	0	0	0	0.00128	0	0	0	0	0.00044	0	0	0	0	0	0	0	0	0	0	0	0	0
Actinomyces_sp_HPA0247	0	0	0	0	0	0	0	0	0	0	0	0	0	0.28305	0	0	0	0	0	0	0	0	0	0	0	0	0	0	0	0	0	0	0	0	0	0	0	0	0	0	0	0	0	0	0	0	0	0	0
Actinomyces_sp_ICM47	0	0	0	0	0	0	0	0	0	0	0	0	0	0	0	0	0	0	0	0	0	0	0	0	0	0	0	0	0	0	0	0	0	0	0	0	0	0	0	0	0	0	0	0	0	0	0	0	0
Actinomyces_turicensis	0	0	0	0	0	0	0	0	0	0	0	0	0	0	0	0	0	0	0	0	0	0	0	0	0.10982	0	0	0	0	0	7e-05	0	0	0	0	0	0	0	0	0	0	0	0	0	0	0	0.00044	0	0
Actinomyces_viscosus	0	0	0	0	0	0	0	0	0	0.0058	0	0	0	0.00274	0	0	0	0	0	0	0	0	0	0	0	0	0	0.00235	0.00267	0	0.00325	0	0	0	0	0.00192	0	0	0	5e-05	0	0	0	0	0	0.00147	0	0	0.00637
Mobiluncus_curtisii	0	0	0	0	0	0	0	0	0	0	0	0	0	0	0	0	0	0	0	0	0	0	0	0	0	0	0	0	0	0	0	0	0	0	0	0	0	0	0	0	0	0	0	0	0	0	0	0	0
Mobiluncus_unclassified	0	0	0	0	0	0	0	0	0	0	0	0	0	0	0	0	0	0	0	0	0	0	0	0	0	0	0	0	0	0	0	0	0	0	0	0	0	0	0	0	0	0	0	0	0	0.00073	0	0	0
Varibaculum_cambriense	0	0	0	0	0	0	0	0	0	0	0	0	0	0	0	0	0	0	0	0	0	0	0	0	0.01645	0	0	0	0	0	0	0	0	0	0	0	0	0	0	0	0	0	0	0	0	0.00686	0	0	0
Tropheryma_whipplei	0	0	0	0	0	0	0	0	0	0	0	0	0	0	0.00683	0	0	0	0	0	0	0	0	0	0	0	0	0	0	0	0	0	0	0	0	0	0	0	0	0	0	0	0	0	0	0	0	0	0
Brevibacterium_linens	0	0	0	0	0	0	0	0	0	0	0	0	0	0	0	0	0	0	0	0	0	0	0	0	0	0	0	0	0	0	0	0	0	0	0	0	0	0	0	0	0	0	0	0	0	0	0	0	0
Brevibacterium_massiliense	0	0	0	0	0	0	0	0	0	0	0	0	0	0	0	0	0	0	0	0	0	0	0	0	0	0	0	0	0	0	0.00032	0	0	0	0	0	0	0	0	0	0	0	0	0	0	0	0	0	0
Brevibacterium_unclassified	0	0	0	0	0	0	0	0	0	0	0	0	0.01585	0	0	0	0	0	0	0	0	0	0	0	0	0	0	0	0	0	0	0	0	0	0	0	0	0	0	0	0	0.01084	0	0	0	0	0	0	0
Corynebacterium_amycolatum	0	0	0	0	0	0	0	0	0	0	0	0	0	0	0	0	0	0	0	0	0	0	0	0	0	0	0	0	0	0	0.0025	0	0	0	0	0	0	0	0	0	0	0	0	0	0	0.00026	0	0	0
Corynebacterium_aurimucosum	0	0	0	0	0	0	0	0	0	0	0	0	0	0	0	0	0	0	0	0	0	0	0	0	0	0	0	0	0	0	0	0	0	0	0	0	0	0	0	0	0	0	0	0	0	0.00564	0	0	0
Corynebacterium_casei	0	0	0	0	0	0	0	0	0	0	0	0	0.04641	0	0	0	0	0.02031	0	0	0	0	0	0	0	0	0	0	0	0	0	0	0	0	0	0	0	0	0	0	0	0	0	0	0	0	0	0	0
Corynebacterium_durum	0	0.00321	0	0	0	0	0	0	0	0	0	0	0	0	0	0	0	0	0	0	0	0	0	0	0	0	0	0	0	0	0.0001	0	0	0	0	0.00048	0	0	0	0	0	0	0	0	0	0	0	0	0
Corynebacterium_jeikeium	0	0	0	0	0	0	0	0	0	0	0	0	0	0	0	0	0	0	0	0	0	0	0	0	0	0	0	0	0	0	0	0	0	0	0	0	0	0	0	0	0	0	0	0	0	0.02648	0	0	0
Corynebacterium_pseudodiphtheriticum	0	0	0	0	0	0	0	0	0	0	0	0	0	0	0	0	0	0	0	0	0	0	0	0	0	0	0	0	0	0	0	0	0	0	0	0	0	0	0	0	0	0	0	0	0	0	0	0	0
Corynebacterium_striatum	0	0	0	0	0	0	0	0	0	0	0	0	0	0	0	0	0	0	0	0	0	0	0	0	0	0	0	0	0	0	0	0	0	0	0	0	0	0	0	0	0	0	0	0	0	0	0	0	0
Corynebacterium_variabile	0	0	0	0	0	0	0	0	0	0	0	0	0.01581	0	0	0	0	0	0	0	0	0	0	0	0	0	0	0	0	0	0	0	0	0	0	0	0	0	0	0	0	0	0	0	0	0	0	0	0
Brachybacterium_unclassified	0	0	0	0	0	0	0	0	0	0	0	0	0	0	0	0	0	0	0	0	0	0	0	0	0	0	0	0	0	0	0	0	0	0	0	0	0	0	0	0	0	0	0	0	0	0	0	0	0
Leucobacter_unclassified	0	0	0	0	0	0	0	0	0	0	0	0	0	0	0	0	0	0	0	0	0	0	0	0	0	0	0	0	0	0	0	0	0	0	0	0	0	0	0	0	0	0	0	0	0	0	0	0	0
Rothia_dentocariosa	0	0	0	0	0	0	0	0.00134	0	0	0	0	0	0.01525	0	0	0	0.00041	0	0	0.02684	0	0	0	0	0	0	0.00027	0	0	0.00359	0.00383	0	0	0	0.00024	0	0	0.00266	0	0	0	0.00505	0	0	0.00091	0	0	0
Rothia_mucilaginosa	0	0.05037	0	0	0	0	0	0.08692	0	0	0	0.0003	0.00244	0.01868	0.0056	0.00649	0	0.04911	0	0.00624	0.00279	0.02895	0	0.01856	0	0.0048	0	0	0	0.00132	0.00415	0	0	0	0.00088	0.00135	0.0354	0	0.06658	0	0	0.00378	0.03741	0	0	0.00751	0	0	0
Rothia_unclassified	0	0	0	0	0	0	0	0	0	0	0	0.0025	0	0	0.00518	0	0	0	0	0	0	0	0	0	0	0	0	0	0	0	0	0.00321	0	0	0	0.00233	0	0	0.05036	0	0	0	0	0	0	0	0	0	0
Propionibacterium_acnes	0	0	0	0	0	0	0	0	0	0	0	0	0	0	0	0	0	0	0	0	0	0	0	0	0	0	0	0	0	0	0	0	0	0	0	0	0	0	0	0	0	0	0	0	0	0	0	0	0
Propionibacterium_freudenreichii	0	0	0	0	0	0	0	0	0	0	0	0	0	0	0.00441	0	0	0	0	0	0	0	0	0	0	0	0	0	0	0.01691	0.76271	0	0	0	0	0	0	0	0	0	0	0	0	0	0	0	0	0	0
Propionibacterium_propionicum	0	0	0	0	0	0	0	0	0	0	0	0	0	0	0	0	0	0	0	0	0	0	0	0	0	0	0	0	0	0	0.0029	0	0	0	0	0	0	0	0	0	0	0	0	0	0	0	0	0	0
Alloscardovia_omnicolens	0	0	0	0	0	0	0	0	0	0	0	0	0	0.02185	0	0	0	0.00479	0	0	0	0	0	0	0	0.0008	0	0	0.00331	0	0	0	0	0	0	0	0	0.00956	0.01153	0	0	0	0	0	0	0	0	0	0
Bifidobacterium_adolescentis	0.01406	3.37898	0	0	0.08063	0.0176	0	0	0.39539	0.00072	0.18441	0	0.54299	2.10981	0	0.40744	1.78015	0	0.44403	0	0.05554	0	0	0	0.07407	0	0.00543	0	0	0	3.55384	0.18894	0	0.00184	0.00181	7.24441	0	0.11404	0	0	1.90086	0	0	0	2.40887	0.00299	9.63166	1.21555	0
Bifidobacterium_angulatum	0	0.53973	0	0	0	0.03118	0	0	0	0	0	0	0	0	0	0	0	0	0	0	0	0	0	0	0	0	0	0	0	0	0	0	0	0	0	0	0	0	0	0	0	0	0	0	0	0	0	0	0
Bifidobacterium_animalis	0.00537	0	0.71956	0	0	0	0	0	0	0	0	0	0	0	0	0	0	0	0.00079	0.0119	0	0	0.00142	0	0	0	0	0	0	1.53957	0	0.02587	0	0	0.00221	0.00062	0	0	0	0	0	0	0	0	0	0	0.09703	0	0
Bifidobacterium_bifidum	0	7.39122	0	0	0	0	0	0	0	0.00026	0	0.87976	0	2.0051	0	0	0	0.11664	0	0	0	0	0	0	0	0	0.00085	1.5583	0.04323	0	0	0	0	0	0	0.05362	0	0	0	0	3.35789	0	0	0	0	0	3.88454	0.43687	0
Bifidobacterium_breve	0	0.04707	0	0	0	0	0	0	0	0	0	0	0	0.00856	0	0	0	0	0	0	0	0	0	0	0	0	0	0	0	0	0	0	0	0	0	0	0	0	0	0	0	0	0	0	0	0	0	0	0
Bifidobacterium_catenulatum	0.02667	0.02285	0	0	0	0	0	0	0.993	0	0	0.01641	0	0.00624	0.3606	0	0.33373	0.01028	0.0227	0	0	0	0	0.33729	0	0	0.0018	0	0	0	0	0	0	0.53519	0	0.06404	0	0	0	0	0	0	0	0	0	0.18327	0	0	0
Bifidobacterium_dentium	0	0	0	0	0	0	0	0.3363	0	0	0	0	0	0.04692	0	0.01116	0	0.05607	0	0.00048	0.10356	0	0.02141	0	0	0	0	0	0	0	0.00436	0	0	0.00043	0	0.00575	0	0.00161	0.02051	0	0.00229	0	0	0.00033	0.05625	0	0	0	0.00356
Bifidobacterium_longum	0.0247	1.22034	0.00088	0	0.07093	0.04785	0	0	0.80821	39.4467	0.08549	2.59454	0.50771	2.31745	0.2532	0.09526	10.9424	2.58221	0.11892	0.24883	0	0	0	0	0.02102	0	0.1727	4.84828	0.00965	0	0.00667	0	0.00075	1.87675	0.014	0.91906	0.0096	0.37376	0.08358	0	0.47718	0	0	0.0921	0.40735	0	1.26653	1.58598	3.47301
Bifidobacterium_pseudocatenulatum	0	0.01216	0	0	0	0	0	0	0.34741	10.1319	0	0	0	0.3587	0	0	0.17513	0.3017	0	0	0	0	0	0	0.07716	0	0	0	0.0004	0	0.00286	0	0	0.37315	0	0.01108	0	0	0	0	0.41857	0	0	0.19644	0	0	0	0	0
Bifidobacterium_pseudolongum	0	0	0	0	0	0	0	0	0	0	0	0	0	0	0	0	0	0	0	0	0	0	0	0	0	0	0	0	0	0	0	0	0	0	0	0	0	0	0	0	0	0	0	0	0	0	0	0	0
Gardnerella_vaginalis	0	0	0	0	0	0	0	0	0	0	0	0	0	0	0	0	0	0	0	0	0	0	0	0	0.13136	0	0	0	0	0	0	0	0	0	0	0	0	0	0	0	0	0	0	0	0	0	0.00275	0	0
Parascardovia_denticolens	0	0	0	0	0	0	0	0	0	0.00279	0	0	0	0.04319	0	0	0	0	0	0	0	0	0	0	0	0	0	0	0	0	0	0	0	0	0	0.00727	0	0	0	0	0	0	0	0	0	0	0	0	0
Scardovia_inopinata	0	0	0	0	0	0	0	0	0	0	0	0	0	0	0	0	0	0.00184	0	0	0	0	0	0	0	0	0	0	0	0	0	0.00183	0	0	0	0	0	0	0	0.00099	0	0	0	0	0	0.00247	0	0	0
Scardovia_unclassified	0	0	0	0	0	0	0	0	0	0	0	0	0	0	0	0	0	0	0	0	0	0	0	0	0	0	0	0	0	0	0	0	0	0	0	0	0	0	0.0009	0	0	0	0	0	0	0	0	0	0.02877
Scardovia_wiggsiae	0	0	0	0	0	0	0	0	0	0	0	0	0	0	0	0	0	0	0	0.00075	0	0	0	0	0	0	0	0	0	0	0.02254	0	0	0	0	0.00025	0	0	0.00655	0	0	0	0	0	0	0	0	0	0
Adlercreutzia_equolifaciens	0	0	0.24329	0	0	0	0	0.51442	0	0	0.00259	0	0.06251	0	0	0.17133	0.09006	0.00495	0	0.16956	0	0	0	0.00462	0	0.00797	0.00612	0.35486	0.13561	0.0807	0.0282	0.01446	0.12557	0.05566	0	0.01003	0	0.00617	0.00918	0	0.00585	0.00946	0.06468	0.09228	0	0	0.12552	0	0.03757
Atopobium_minutum	0	0	0	0	0	0	0	0	0	0	0	0	0	0	0	0	0	0	0	0	0	0	0	0	0	0	0.00033	0	0	0	0	0	0	0	0	0	0	0	0	0	0	0	0	0	0	0	0	0	0
Atopobium_parvulum	0	0	0.00602	0	0	0	0	0	0	0	0	0.00306	0	0.10737	0.00035	0	0	0.00394	0	0	0	0.00143	0	0	0.09417	0	0	0	0.0056	0	0.01585	0	0	0	0.00318	0.00766	0.05375	0.00804	0.01795	0.00058	0	0	0	0	0	0	0	0	0.04629
Atopobium_rimae	0	0	0.005	0	0	0	0	0	0	0	0	0.00119	0	0.08119	0	0	0	0.00716	0	0	0	0	0	0	0	0	0	0.00271	0	0	0.00612	0	0	0	0	0.00051	0.01531	0	0.00148	0	0	0	0	0	0	0	0	0	0
Atopobium_sp_ICM58	0	0	0	0	0	0	0	0	0	0	0	0	0	0	0	0	0	0	0	0	0	0	0	0	0	0	0	0	0	0	0	0	0	0	0	0	0	0	0	0	0	0	0	0	0	0	0	0	0
Atopobium_vaginae	0	0	0	0	0	0	0	0	0	0	0	0	0	0	0	0	0	0	0	0	0	0	0	0	0.00039	0	0	0	0	0	0.00083	0	0	0	0	0	0	0	0	0	0	0	0	0	0	0	0	0	0
Collinsella_aerofaciens	0	4.24959	0.7209	0.04268	0.01136	0.12221	0.0095	0	0.31537	0	0.13291	0	0	1.7101	1.07269	0.53925	0.7815	0	0.09162	0	0	0.05035	0	0.85841	0.7742	0.17339	0.02254	0	0.10673	0	2.04808	0.39484	1.2124	0.30261	1.33958	3.23081	0.33826	0.90658	0.38868	0.00305	0	0.02934	0	0.76072	0	0.68396	0.63722	1.38296	3.22522
Collinsella_intestinalis	0	0	0	0	0	0	0	0	0	0	0	0	0	0	0.04015	0	0	0	0	0	0	0	0	0	0	0	0	0	0	0	0.9022	0	0	0	0	0	0	0	0	0	0	0.84253	0	0	0	0	0	0	0
Collinsella_stercoris	0	0	0	0	0	0	0	0	0	0	0	0	0	0	0	0	0	0.02868	0	0	0	0	0	0	0	0	0	0	0	0	0	0	0	0	0	0	0	0	0	0	0	0	0	0	0	0	0	0	0
Collinsella_tanakaei	0	0	0	0	0	0	0	0	0	0.17486	0	0	0	0	0	0	0	0	0	0	0	0	0	1.60223	0	0.00263	0	0	0	0	0	0.20231	0	0	0	0	0	0	0.02605	0	0	1.11496	0	0	0	0	2.26636	0	0
Collinsella_unclassified	0.00234	0	0	0	0	0	0	0	0	0	0	0.01852	0	0	0	0	0	0.08767	0	0	0.01438	0	0	0	0	0	0	0.0065	0	0	0	0	0	0	0	0	0	0	0	0.00166	0	0	0.0102	0	0	0	0	0	0
Coriobacteriaceae_bacterium_phI	0.00964	0	0	0	0	0	0	0	0	0.10636	0	0	0	0	0	0	0	0.21215	0	0	0.89086	0	0	0	0	0	0	0	0.00344	0	0	0	0	0	0	0	0	0	0	0	0.0402	0	0.13258	0	0	0	0	0	0
Cryptobacterium_curtum	0	0	0	0	0	0	0	0	0	0	0	0	0	0.00851	0	0	0	0	0	0	0	0	0	0	0	0	0	0	0	0	0	0	0	0	0	0	0	0	0	0	0	0	0	0	0	0	0	0	0.00657
Eggerthella_lenta	0	0.0158	0.0036	0	0	0	0	0.01682	0	0.00059	0	0.03658	0	0	0.0385	0.00214	0	0	0	0.02167	0	0	0.00951	0	0	0	8e-05	0.14163	0	0	0.06901	0	0.00554	0.00057	0.00013	0.00276	0.01788	0	0.00013	0	0	0.01114	0.45976	0	0.00149	0	0.01241	0.00075	0.0055
Eggerthella_sp_1_3_56FAA	0	0	0	0	0	0	0	0	0	0	0	0	0	0	0	0	0	0	0	0	0	0	0	0	0	0	0	0	0	0	0	0	0	0	0	0	0	0	0	0	0	0	0	0	0	0	0	0	0
Eggerthella_sp_HGA1	0	0	0	0	0	0	0	0	0	0	0	0	0	0	0	0	0	0	0	0	0	0	0	0	0	0	0	0	0	0	0	0	0	0	0	0	0	0	0	0	0	0	0	0	0	0	0	0	0
Eggerthella_unclassified	0	0	0.06288	0	0	0	0	0.70929	0	0.03998	0	0.0878	0.00618	0.00155	0.05135	0	0	0	0	0.15014	0.00885	0	0.00624	0.0168	0.01762	0.00011	0.0116	0.22244	0.0106	0.00916	0.35393	0.00055	0.00743	0.0052	0.00124	0	0.01858	0	0.00122	0.00631	0.00567	0.02031	0.23359	0.00169	0.00758	0	0.16384	0	0.00561
Enterorhabdus_caecimuris	0	0	0	0	0	0	0	0	0	0	0	0	0	0	0	0	0	0	0	0	0	0	0	0	0	0	0	0	0	0	0	0	0	0	0	0	0	0	0	0	0	0	0	0	0	0	0	0	0
Gordonibacter_pamelaeae	0	0	0.14431	0	0	0	0	0.09862	0	0	0	0	0	0	0.01133	0.03739	0.00559	0	0	0.0206	0	0	0	0	0.01317	0	0	0.01018	0.00954	0.00836	0.0282	0	0.01874	0.00175	0	0	0	0	0	0.00573	0.00053	0	0	0	0	0	0.26114	0.00203	0
Olsenella_profusa	0	0	0	0	0	0	0	0	0	0	0	0	0	0.00452	0	0	0	0	0	0	0	0	0	0	0	0	0	0	0	0	0	0.01005	0	0	0	0	0	0	0	0	0	0	0	0	0	0	0	0	0
Olsenella_uli	0	0	0	0	0	0	0	0	0	0	0	0	0	0.02258	0	0	0	0	0	0	0	0	0	0	0	0	0	0	0	0	0.00075	0.00898	0	0	0	0	0	0	0.00411	0	0	0	0	0	0	0	0	0	0
Olsenella_unclassified	0	0.00263	0	0	0	0	0	0	0	0.00119	0	0	0	0	0	0	0	0.00397	0	0	0	0	0	0.16057	0	0	0	0.00419	0	0	0.00081	0.00597	0	0	0.01261	0.02147	0	0.01707	0.00246	0.00643	0	0	0	0.00091	0	0.00794	0	0	0.00955
Slackia_exigua	0	0	0	0	0	0	0	0	0	0	0	0	0	0	0	0	0	0	0	0	0	0	0	0	0	0	0	0	0	0	0	0	0	0	0	0	0.00104	0	0	0.03282	0	0	0	0	0	0	0	0	0
Slackia_piriformis	0	0	0	0	0	0	0	0	0	0	0	0	0	0.05365	0	0	0	0.06051	0	0	0	0	0	0.03505	0.00026	0	0	0	0	0.35843	0	0	0	0	0	0	0	0	0.00773	0	0	0	0	0	0.14423	0	0.12527	0	0
Slackia_unclassified	0	0	0	0	0	0	0	0	0	0.00053	0	0	0	0	0	0	0	0	0	0	0	0	0	0	0	0	0	0	0	0	0.00078	0	0	0	0	0	0.01623	0.00351	0	0.16508	0	0	0	0	0	0	0	0	0
Bacteroides_barnesiae	0	0	0	0	0	0	0	0	0	0	0	0	0	0	0	0	0	0	0	0	0	0	0	0	0	0	0	0	0	0	0	0	0	0	0	0	0	0.04327	0	0	0	0	0	0	0	0	0	0	0
Bacteroides_caccae	0.44904	0.75892	2.12413	0	0.79126	0.03988	1.20558	1.18994	0.45116	0	0.17422	0	0	0.58751	3.09318	0	0.16818	0.36225	0	1.49873	2.86285	0.12278	0.3009	0.07073	1.28209	7.11897	0	1.23133	0	0.90359	0.54604	1.84167	0	2.46506	0.07927	0.02642	0	0.00734	0.58322	4e-05	5.4111	0	0	0.8016	0.07519	0.53359	8.21854	3.60651	0
Bacteroides_cellulosilyticus	1.85731	0	5.22646	0.08324	0.31802	0	0.13909	1.29919	0	0.0409	0.26118	2.00644	0	0	0.51398	0.76051	0	0	0	2.05316	0.50441	0.34519	6.80518	0	0.01335	0.11445	6.80408	0.23525	0	7.8485	0	0	3.19263	0	0	0.00881	3.57603	0.16947	0.00012	0	1.191	1.48125	0.60371	1.69455	0.05412	10.2828	0.25665	0.53276	0.0006
Bacteroides_clarus	0.10212	0	1.54486	0	0.26202	0	0	0.51223	0.0481	0.0032	0.06975	0	0	0.00237	2.85223	0	0.03953	0.08616	0.26131	0	0	0.08209	0	0	0	0.21318	0	0.19305	0	0.50256	0	0.09918	0	0	0.0045	0	0	0	0	0	0.04143	0.02904	0.08398	0.63034	0	0	0	0	0
Bacteroides_coprocola	0.01715	0	0	0.06983	0	0	0	0	0	0	0	0	0	0	0	0	0	0.0197	0.16981	0	0	0.6938	0	0	0	2.13386	0	0	0	0	0	1.05443	0	0	0.01052	0	0	0	0	0	0	0	0	0	0	0	0	0	0
Bacteroides_coprophilus	0	0	0	0	0	0	0	0	0.9153	0	0	0	0	0.01019	8.69359	0	0	0	0	0	0	0	0	0	0.13998	0	0	0	0	0	0	0	0	0	0.00363	0	0	0	0	0	0	0	0	0	0	0	0	0	0
Bacteroides_dorei	0.45794	0.5798	2.10005	0.05398	0.97766	5.29337	0.46447	0.02506	0.72279	0	0.94564	0.32291	4.17977	0.20504	2.14794	0.00305	1.23646	0.00212	0.19838	13.7405	2.20698	0.13941	12.6064	0.02901	0.04654	0.34177	0.40558	2.02851	1.74866	3.74163	0.07806	0.45631	0.73044	0.01874	0.99018	0.4068	7.22676	0.15019	0.08191	0.00196	0.2883	0.02973	0.03951	0.1574	0.02011	1.6879	0.1432	0.95583	0.1808
Bacteroides_eggerthii	0	0.00198	0	0.11314	7.67505	0	0	0.40864	0.6496	0	0.83945	0	0	0.00483	0	0	0	1.1901	1.08996	0	0	0.03239	0	0	0	0.01636	0	0	0	0	0	0.598	0	0	0.00059	0.04187	0	0	0.03584	0	3.62207	0.65363	0.06744	0	16.034	1.19284	0	0	0
Bacteroides_faecis	0.46193	0	1.72262	0.00052	0	0	0.00692	0.37364	1.10045	0	1.56455	0	0	0.15317	0	0	0.10169	0	0.24908	0	0	0.00395	0	0	0.03773	0.0011	4.30218	0.52142	0	0	0	0.00289	0	0.0013	1.67127	0.19745	0	0.0046	0.02215	0	0	0	0	0	0	0.00858	0.04079	0	0.00841
Bacteroides_finegoldii	0.3208	0	1.44073	0.07974	0.17828	0.60895	0.84196	0	0	0	0	0	0	0	1.88385	0	0	0.31183	0	0	0	0	0	0	0.16702	2.10332	2.07796	0.12109	0	0	0	0.12159	0.60167	0.00026	0.96498	0.0754	0	0	0.00445	0	0	0	1.4449	0	0.01833	0.17947	0	0.03412	0
Bacteroides_fluxus	0	0	0	0	0	0	0	0	0	0	0	0	0	0	0	0	0	0	0	0	0	0	0	0	0	0	0	0	0	0	0	0	0	0	0	0	0	0	0	0	0	0	0	0	0	0	0	0	0
Bacteroides_fragilis	0	1.39762	0.09789	0	0	0	0	0	0	0	0	0.48938	0	0.01298	0.22008	2.09246	0	0.09332	0	0.43681	0.02344	1.08821	0	0.02966	5.16296	0.30232	1.67771	0.12282	0.6151	0.76509	0	0	0	0.14075	0.74255	0.00173	2.49743	0	0.14561	0.51027	0	0	2.5429	0.03388	0.09108	0.18272	0.00732	0.44412	0.2424
Bacteroides_intestinalis	0	0	0.00139	0	0.01634	0.35668	0	0	0	0.00033	0	0	0	0	0	0	0	0	0	0	0	0	0	0.07134	0	0	0	0.00227	0	0	0	0	0	0	0	0	0.20844	0	0	0	0	0	0	0	2.17128	0.43115	0	0.94919	0
Bacteroides_massiliensis	2.13078	0	0	0.00057	6.92246	0	3.93379	1.88708	0.32618	0.00209	1.97232	0	2.40337	0.59692	0	0	0.13671	0	0	0	0.35645	0.15092	0	0	0	7.83844	0	2.55285	0	0	0.72447	0.60928	6.46045	0	0.19851	0.25413	0	0	0.31493	0	0	2.40863	0	4.58116	14.0399	0	0	2.59315	0.00128
Bacteroides_nordii	0	0	0.07237	0.00429	0	0	0.03	0	0	0	0	0	0	0	0	0.07654	0	0	0.00628	0.0851	0.30923	1.73685	0.018	0	0	0	0	0	0	0.01521	0	0.00966	0.00072	0	0	0	0	0.12184	0.00852	0	0	1.9858	0	0.01797	0.14051	0	0.0309	0.02514	0.2447
Bacteroides_oleiciplenus	0	0	0	0	0	0	0	0	0	0	0	0	0	0	0	0	0	0	0	0	0	0	0	0	0	0	0	0	0	0	0	0	0	0	0	0	0.00464	0	0	0	0	0	0	0	0	0	0	0	0.0023
Bacteroides_ovatus	0.31256	0.05439	0.57917	0.00091	0.00419	0.34567	0.76522	1.39868	0.03631	0.00155	0.56181	2.06657	0	0.49604	2.37741	1.41023	0.11327	0.05282	1.08508	1.51537	1.24837	0.04479	11.3877	0.13856	0.61918	0.09524	0.02784	0.64993	0	0.10288	0.23575	0.02493	10.1637	3.5521	0.05142	0.29282	0.89012	0	2.19769	0	0.56723	0.00795	0.66732	1.71179	0.03836	0.76408	1.05497	2.9114	0.19034
Bacteroides_plebeius	0	0	1.25926	0.26915	0	0	0	0	0.52543	0	4.06382	0	0.11568	0.15081	0	0	3.26037	6.18106	9.77795	0	0	0	0	0	0.11952	0.46054	0	0	0.52896	0	0.00198	0.35054	0.01091	0	0	0	0.72282	0	0.43608	0	0	0	3.17712	11.859	0	1.11401	1.35026	0	0
Bacteroides_salanitronis	0	0	0	0	0	0	0	0	0	0	0	0	0.84144	0	0	0	0	0	0	0	0	0	0	0	0	0	0	0	0	0	0	0	0	0	0	0	0	0	0	0	0	0	0	0	0	0	0	0	0
Bacteroides_salyersiae	0.1538	0	0	0	0.41576	0	0	0	0	0	0	0	0	0.05855	0	0	0	0	0	0	0	0	2.15522	0.00182	0.14719	1.32679	0.9744	0.94466	0.00052	0	0.04898	0	0	0	0.3984	0	2.78921	0	0	0	0	0	0	0.2736	0	0	0	0	0
Bacteroides_sp_1_1_30	0	0	0	0	0	0	0	0	0	0	0	0	0	0	0	0	0	0	0	0	0	0	0	0	0	0	0	0	0	0	0	0	0	0	0	0	0	0	0	0	0	0	0	0	0	0	0	0	0
Bacteroides_sp_1_1_6	0	0	0	0	0	0	0	0	0	0	0	0	0	0	0	0	0	0	0	0	0	0	0	0	0	0	0	0	0	0	0	0	0	0	0	0	0	0	0	0	0	0	0	0	0	0	0	0	0
Bacteroides_sp_2_1_22	0.45361	0	0	0	0	0	0	0	0	0	0	0	0	0	0	0	0	0	0	1.35826	0	1.05185	0	0	0	0	0	0	0	0	0.06783	0	0	0	0	0	0	0	0	0	0	0	0	0	0	0	0	2.04458	0
Bacteroides_sp_3_1_19	0	0	0	0	0	0	0	0	0	0	0	0	0	0	0	0	0	0	0	0	0	0	0	0	0	0	0	0	0	0	0	0	0	0	0	0	0	0	0	0	0	0	0	0	0	0	0	0	0
Bacteroides_sp_3_2_5	0	0	0	0	0	0	0	0	0	0	0	0	0	0	0	0	0	0	0	0	0	0	0	0	0	0	0	0	0	0	0	0	0	0	0	0	0	0	0	0	0	0	0	0	0	0	0	0	0
Bacteroides_sp_4_3_47FAA	0	0	0	0	0	0	0	0	0	0	0	0	0	0	0	0	0	0	0	0	0	0	0	0	0	0	0	0	0	0	0	0	0	0	0	0	0	0	0	0	0	0	0	0	0	0	0	0	0
Bacteroides_stercoris	0.21547	1.07162	0.00373	0.52093	0.01067	10.4051	0	0.00867	0.3229	0	0.8948	0	0	0.92684	0.00018	0	0.39715	1.38243	0	0	0	6.01545	0	0	0	3.04959	0	1.77643	0	0.0009	0.00457	0	0.56899	0	0.62638	0.38237	12.7827	0	0.07883	0	0	4.31416	0.00034	0	1.97498	0	0	1.43517	0
Bacteroides_thetaiotaomicron	0.00025	5.02463	0.25214	0.49711	0.03915	1.27831	0.24224	0.137	0.05133	0.01914	0.04584	0	0.56799	0.06904	0	1.52297	0	0.27891	0.19173	0.83681	0.66865	1.14823	5.21997	0.02463	0.34801	0.30833	0	0.11588	0	1.64373	0.08101	0.5029	17.3467	0.14782	0.21555	0.00457	1.80192	0.00122	0.12568	8.49026	0	3.75355	3.33147	0.30754	2.42099	0.2923	0.996	0.13924	0.05907
Bacteroides_uniformis	7.10542	0.3223	4.10516	0.02346	4.60212	0.29642	1.76952	2.97328	9.39213	0.07108	1.47712	4.58599	1.11667	1.67509	0.41767	4.26766	1.77853	4.1014	0.98423	15.5135	2.06123	1.0195	12.3993	0.36996	0.03504	0.72455	25.4472	0.30817	9.53353	0.03339	0.75065	5.91889	14.997	10.7384	0.42506	0.75659	2.05801	0.35355	0.04208	0.00297	4.55769	2.03689	2.5343	4.25211	5.37826	3.28521	5.23104	0.67136	6.71568
Bacteroides_vulgatus	1.02121	0.1862	0.90879	4.7186	4.50276	5.3758	2.40479	0.23077	2.85696	0.04074	3.0556	2.86913	0	0.38326	5.24746	5.28063	0.15011	1.17985	6.82998	0.23346	0	7.94307	0.00203	0.05849	0.20126	6.69244	2.92001	0.51391	0.42343	2.44948	0.49146	2.55551	3.01194	1.99919	0.96539	0.5709	0	1.68187	0.06622	2.86941	4.74413	0.52431	7.76507	1.16793	2.54167	1.49251	2.26921	2.85813	1.45668
Bacteroides_xylanisolvens	0.2077	0.01137	0.03711	0.0444	0.02308	0.89859	0	0.04284	0.03129	0.0028	0.10032	0.04786	0.21039	0.01255	2.20135	0	0	0.00024	0.0291	0	0	1.30406	0.04337	0.03678	0.02555	0.12069	0.01305	0.03566	0	0.00938	0.03529	0.00975	0	0.01239	0	0.02872	0.18429	0.05426	0	0	0	0.00128	0	0.04529	0.04196	0.08462	0.05032	0.5449	0.01873
Bacteroidales_bacterium_ph8	0.02122	0.12532	0.10265	0.02253	0.02819	0.0657	0.00136	0	0.10534	0.02469	0.23326	0.26725	0.14459	0.15315	0	0.19926	0.07326	0.04868	0.06518	0.16866	0.16291	0	0.22834	1.74083	0	0.3892	0.07803	0.60765	0.26031	0.1178	0.02425	0.2733	0	0.50851	0.03065	0.05356	0	0.09238	0	0	2.33158	0	0	0.73561	0.58652	0.03657	0.20964	2.6137	0.27059
Barnesiella_intestinihominis	0.46634	3.83856	3.80015	3.01487	2.48785	0.49748	0.27483	1.37956	0	0.05918	0.30114	0	0	0.71605	0.59221	1.28571	0.05373	1.58314	0	0	1.1007	0.15412	0	0.09774	0.00195	0.05308	2.19771	6.10849	0	1.13561	0.04396	3.19094	1.9211	0.93396	0.37463	2.27177	0.17879	0.19247	0.08911	0	0.89482	0.87369	0.61318	1.84869	0.00512	0.2268	0.03065	1.41296	1.5188
Butyricimonas_synergistica	0	0	0	0	0	0	0	0	0	0	0	0	0	0	0	0	0	0	0	0	0	0	0	0	0	0.0006	0	0	0	0	0	0	0	0	0	0	0	0	0	0	0	0	0	0.00449	0	0.0004	0	0	0
Coprobacter_fastidiosus	0.06662	0.01892	0.14138	0.01344	0	0.00866	0.114	0	0.0302	0	0	0.01069	0	0.00877	0.17665	0.05778	0	0	0.04854	0	0.16707	0.04458	0	0	0.00139	0.23459	0.07313	0.26943	0	0.07782	0.00142	0.02806	0.01281	0	0.03829	0	0	0	0	0.08124	0.0177	0.1583	0.01707	0.03444	0	0.05402	0	0	0.01576
Odoribacter_splanchnicus	0.52896	1.4784	0.5859	0.90917	1.10987	0.24409	0.14383	0.39495	0.9337	0	0.58624	0.53059	0.58477	0.15964	0	0.37121	0	0.56687	0.67362	0	0.30205	0	0	0	0.22058	3.35481	0.72435	3.6577	0	1.12215	0	0.53545	0.33568	0.09322	0.23063	0.43325	0.39912	0.33942	0	3.24016	1.32614	0.56904	0.60997	0.73776	1.44163	1.22161	0	2.36769	0.46174
Odoribacter_unclassified	0	0	0	0	0	0	0	0	0	0.00112	0	0	0	0	0.04879	0	0	0	0	0	0	0.03978	0	0.02702	0	0	0	0	0	0	0.00879	0	0	0	0	0	0	0	0	0	0	0	0	0	0	0	0	0	0
Parabacteroides_distasonis	0	0.42992	0.00018	0.06484	0.46008	0	0.03448	1.14489	0	0.02511	1.89927	4.9118	0	0	0	0.4547	0.08157	0	0.13764	0.45679	0.04186	0.02996	15.7485	0.12052	0.02463	2.87105	0.30869	0.0327	0.17059	0.36929	0.17549	0.04498	0.92988	0.02764	0.00737	0.00461	0.07192	0.22181	0.02968	3.80383	0.51502	2.62472	4.0762	0.37442	5.47336	0.00045	0.03586	0.74999	1.39777
Parabacteroides_goldsteinii	0	0	0.61596	0.06713	0.08046	0.09739	0	0	0.00633	0	0.11594	0	0	0	0	0.09844	0.04079	0	0	0	0	0.02371	0	0.08301	0	0	0	0.13773	0	0	0	0.40951	0	0	0	0.02408	0.59574	0.05226	0	0	0.11113	0	0	0	0	0	0	0	0
Parabacteroides_johnsonii	0	0	0	0	0	0.03924	0	0.01222	0.00207	0	0	0	0	0.26329	0.39275	0	0	0	0	0	0	0.00244	0	0	0	0.35184	1.78629	0.00077	0	0	0	0	0	0	0.05591	0.00156	0	0	0.01496	0	0	0.00221	0	0	0	0	0	0	0.0049
Parabacteroides_merdae	0.37587	1.1689	4.18859	1.10961	1.53807	0.06267	1.16993	1.08571	0.15065	0.06146	4.54371	0	0	2.45712	0	0	0.18115	1.19989	1.20157	0	0.23445	0.69414	0.0795	0.15659	0.2201	2.21882	0	1.12096	0	1.01019	0.21457	0.90288	0.46927	0.01018	1.73369	1.15703	0	0.17445	0.28097	0	2.12818	2.35756	1.99677	1.30497	0.39221	1.68818	3.62368	5.41965	0.27533
Parabacteroides_sp_D13	0	0	0	0	0	1.09188	0	0	0	0	0	0	0	0	0	0	0	0	0	0	0	0	0	0	0	0	0	0	0	0	0	0	0	0	0	0	0	0	0	0	0	0	0	0	0	15.0912	0	0	0
Parabacteroides_unclassified	0.21608	0	0	7.27974	0	0.16637	0	0	0.58901	0	0	0	0	0	4.38583	0.1877	0.16814	0.58219	0	0.95513	0.26062	0.64958	0.40788	0	0	0	0.35731	0	0.32222	0	0	0.4552	0	0.28157	0	0	1.32272	0.07083	0	5.56647	0	7.51962	3.79969	0	0.60444	0	0	0	0
Porphyromonas_asaccharolytica	0	0	0	0	0	0	0	0	0	0	0	0	0	0.00193	0	0	0	0	0	0	0.00389	0	0	0.15982	0.67718	0.44957	0	0	0	0	0	0	0	0	0.59436	0	0	0	0	0	0	0	0	0	0	0.01709	0	0	0
Porphyromonas_bennonis	0	0	0	0	0	0	0	0	0	0	0	0	0	0	0	0	0	0	0	0	0	0	0	0	0	0	0	0	0	0	0	0	0	0	0	0	0	0	0	0	0	0	0	0	0	0.01687	0	0	0
Porphyromonas_endodontalis	0	0	0	0	0	0	0	0	0	0	0	0	0	0	0	0	0	0	0	0	0	0	0	0	0	0	0	0	0	0.47029	0	0	0	0	0	0	0.08565	0	0	0	0	0	0	0	0	0	0	0	0
Porphyromonas_gingivalis	0	0	0	0	0	0	0	0	0	0	0	0	0	0	0	0	0	0	0	0	0	0	0	0	0	0	0	0	0	0	0	0	0	0	0	0	0	0	0	0	0	0	0	0	0	0	0	0	0
Porphyromonas_somerae	0	0	0	0	0	0	0	0	0	0	0	0	0	0.00403	0	0	0	0	0	0	0	0	0	0.00554	0	0.15441	0	0	0	0	0	0	0	0	0	0	0	0	0	0	0.0073	0	0	0	0	0.00787	0	0.4121	0
Porphyromonas_uenonis	0	0	0	0	0	0	0	0	0	0	0	0	0	0	0	0	0	0	0	0	0	0	0	0	0.00671	0	0	0	0	0	0	0	0	0	0	0	0	0	0	0	0	0	0	0	0	0	0	0	0
Alloprevotella_rava	0	0	0	0	0	0	0	0	0	0	0	0	0	0	0	0	0	0	0	0	0	0	0	0	0	0	0	0	0	0	0	0	0	0	0	0	0.01346	0	0	0	0	0	0	0	0	0	0	0	0
Alloprevotella_tannerae	0	0	0	0	0	0	0	0	0	0	0	0	0	0	0	0	0	0	0	0	0	0	0	0	0	0	0	0	0	0	0	0	0	0	0	0	0	1.13492	0	0	0	0	0	0	0	0	0	0	0
Alloprevotella_unclassified	0	0	0	0	0	0	0	0	0	0	0	0	0	0	0	0	0	0	0	0	0	0	0	0	0	0	0	0	0	0	0	0	0	0	0.00573	0	0.00633	0	0	0	0	0.00465	0	0	0	0	0	0	0
Paraprevotella_clara	0.21628	0.32629	0	0.39813	0.43966	0	0	0.1421	0	0	0.20748	0	0	0.11384	0	0	0	0	0.31346	0	0	0.136	0	0	0.03022	0	0	0	0	0.23545	0	0	0.71687	0	0.12521	0	0	0.26186	0.08862	0	0.2522	0.0162	0.06366	0	0.00467	0.16989	0	0.31534	0
Paraprevotella_unclassified	0.36709	0.24923	0	0.59208	0.65211	0	0	0.75913	0	0	0.21981	0	0	0.28674	0	0	0	0	0.60385	0	0.02004	0.28098	0	0	0.06684	0	0	0	0	0.5276	0	0	1.22241	0.00198	0.24559	0	0	0.61097	0.30983	0	1.24661	0.06605	0.28213	0	0.06437	0.35336	0	0.89426	0
Paraprevotella_xylaniphila	0.01915	0.04685	0	0.05165	0.14014	0	0	0.03088	0	0	0.03626	0	0	0.00239	0	0	0	0	0.02445	0	0	0.0315	0	0	0	0	0	0	0	0.01746	0	0	0.18595	0	0.02439	0	0	0.00867	0.02592	0	0.04975	0	0.00379	0	0	0.00664	0	0.10601	0
Prevotella_bivia	0	0	0	0	0	0	0	0	0	0	0	0	0	0	0	0	0	0	0	0.00019	0	0	0	0	0	0	0	0	0	0	0	0	0	0	0.00969	0	0	0	0	0	0	0	0	0	0	0	0	0	0
Prevotella_buccae	0	0	0	0	0	0	0	0	0	0	0	0	0	0	0	0	0	0	0	0	0	0	0	0	0	0	0	0	0	0	0	0	0	0	0	0	0.02722	0	0	0	0	0	0	0	0	0	0	0	0
Prevotella_buccalis	0	0	0	0	0	0	0	0	0	0	0	0	0	0	0	0	0	0	0	0	0	0	0	0	0	0	0	0	0	0	0	0	0	0	0	0	0	0	0	0	0	0	0	0	0	0.03267	0	0	0
Prevotella_copri	0	5.47065	0	3.07665	0.00114	0	58.9967	0	0	0	0.04619	0.00019	0	0	0	0	0	0	0	0.00011	0	23.8971	0	0	1.55716	5.03185	0	0	0	0	0.00118	0.89934	0	0.02737	10.9351	0.88177	0	4.02587	1.24106	0	0.0021	2.78234	0	0	0	0	11.6269	1.81903	16.2431
Prevotella_denticola	0	0	0	0	0	0	0	0	0	0	0	0	0	0	0	0	0	0	0	0	0	0	0	0	0	0	0	0	0	0	0	0	0	0	0	0	1.44906	0.35244	0	0.44802	0	0	0	0	0	0	0	0	0
Prevotella_disiens	0	0	0	0	0	0	0	0	0	0	0	0	0	0	0	0	0	0	0	0	0	0	0	0	0.03838	0	0	0	0	0	0	0	0	0	0	0	0	0	0	0	0	0	0	0	0	0	0.00151	0	0
Prevotella_intermedia	0	0	0	0	0	0	0	0	0	0	0	0	0	0	0	0	0	0	0	0	0	0	0	0	0	0	0	0	0	0	0	0	0	0	0	0	0.22454	0	0	0	0	0	0	0	0	0	0	0	0
Prevotella_multisaccharivorax	0	0	0	0	0	0	0	0	0	0	0	0	0	0	0	0	0	0	0	0	0	0	0	0	0	0	0	0	0	0	0	0	0	0	0	0	0	0	0	0	0	0	0	0	0	0	0	0	0
Prevotella_nigrescens	0	0	0	0	0	0	0	0	0	0	0	0	0	0	0	0	0	0	0	0	0	0	0	0	0	0	0.02997	0	0	0	0	0	0	0	0	0	0	0.67578	0	0	0	0	0	0	0	0	0	0	0
Prevotella_oris	0	0	0	0	0	0	0	0	0	0	0	0	0	0	0	0	0	0	0	0	0	0	0	0	0	0	0	0	0	0	0	0	0	0	0	0	1.74135	0	0	0	0	0	0	0	0	0	0	0	0
Prevotella_stercorea	0	0	0	0	0	15.7873	0	0	0	0	0.47905	0	0	0	0	0	0.71351	0	0	0	0	0	0	0	0	0	0	0	0	0	0	0	0	0	0.001	0	0	0.42438	0	0	0	0	0	0	0	0	0	0	0
Prevotella_timonensis	0	0	0	0	0	0	0	0	0	0	0	0	0	0	0	0	0	0	0	0	0	0	0	0	0	0	0	0	0	0	0	0	0	0	0	0	0	0	0	0.00441	0	0	0	0	0	0	0	0	0
Alistipes_finegoldii	0.00186	0.13003	0.08271	0.28413	0.08207	0.05796	0.05312	0.05015	0.04264	0.00128	0.02155	0	0.11811	0.2223	0.19484	0.00212	0	0.0315	0.04117	0.69619	0.2558	0	0	1.14295	0.04155	0.06523	0.15286	0.66983	0.09853	0.00168	0	0	0.00095	1.6068	0	0.30884	0.73419	0.12438	0.00542	0.0003	0	0.01137	0.08966	0.21216	0.65056	0.026	0.07663	1.1038	0.05397
Alistipes_indistinctus	0	0.19281	0.09933	0.00888	0.00422	0.00611	0.011	0	0	0.00546	0.3155	0.02285	0	0.0005	0.00869	0.02197	0.10984	0.00731	0.00068	0.05387	0.21636	0	0.14436	0.61604	0.02259	0.00854	0.05886	0.05422	0.0846	0	0	0.0087	0	0.10935	0	0	0	0.02044	0	0	0.19228	0.03611	0.21042	0.00239	0.37451	0	0	1.38579	0
Alistipes_onderdonkii	0.07667	2.13492	4.50413	0.17787	0.00829	0.00372	0.01759	0.65491	0.15162	0.04757	0.02315	0	0.62078	0.01431	0.43019	0	0	0.12769	0.07213	0.10114	0.25167	0	0	11.9925	0.0048	0.80878	3.22111	6.61757	1.63882	0	0.02062	0.08123	0	3.06272	0.00189	0.02319	2.36811	0.14738	0.00028	0	0.73712	0	3.38052	0.18836	1.85758	0.40109	0.37901	2.21209	0.59989
Alistipes_putredinis	1.61082	0	3.75784	1.60557	0.85855	0.53805	1.45977	2.12805	0.86362	0.00267	1.03732	0	1.49649	0.49882	1.21917	0.00349	0.19988	3.07547	1.43592	5.35526	0.46429	0.00728	0	1.91429	0.15152	7.15749	4.36033	0.03173	1.95887	2.43466	0.26472	0.19775	0.84943	6.61978	0.05769	0.00372	3.84023	0.13472	0.33973	0	7.31172	3.64913	2.46765	3.15301	6.8975	0	0.0395	2.83022	1.81064
Alistipes_senegalensis	0.00061	0.10991	0	0.00241	0.01005	0.00809	0	0.03376	0.0253	0	0.0429	0	0.00075	0.01833	0	0.0201	0	0.03971	0.01166	0.02476	0.01344	0	0	0.10571	0	0.0313	0.00045	0.00385	0.00694	0.00558	0	0.02133	0.0143	0.03383	0.00992	0.00039	0.0567	0.01883	0	0.08733	0.00098	0.03395	0.00065	0.05162	0.21492	0.01298	0.00142	0.1918	0.03971
Alistipes_shahii	0.1085	0.00127	0.41644	0.0681	0.1559	0.08114	0.01326	0.23004	0.12462	0.00978	0.21853	0.17926	0.03675	0.10357	0.00394	0.1743	0.05457	0.10858	0.11857	0.69422	0.12849	0.0555	0.0792	4.05857	0.01919	1.34387	0.46549	0.41445	0.00756	0.22954	0.03559	0.42712	0.24837	0.74962	0.24351	0.34462	0	0.76316	0.03916	0.02179	0	0.35506	0.64641	0.75394	3.45559	0.06828	0.39371	1.65684	1.31065
Alistipes_sp_AP11	0	0	0.21727	0	0	0	0	0	0	0	0	0	0	0	0	0	0	0	0	0	0	0	0	1.04742	0	0	0.1701	0	0	0	0	0	0	0	0	0.11425	0	0	0	0.17867	0.39249	0	0	0	0.77509	0	0	0.40257	0
Alistipes_sp_HGB5	0	0	0	0	0	0	0	0	0	0	0	0	0	0	0	0	0	0	0	0	0	0	0	0	0	0	0	0	0	0	0	0	0	0	0	0	0	0	0	0	0	0	0	0	0	0	0	0	0
Alistipes_unclassified	0	0	0	0	0	0	0	0	0	0	0	0	0	0	0	0.0732	0	0	0	0	0	0.00916	0	0.99471	0	0	0	0	0	0	0	0	0	0	0	0	0	0	0	0	0	0	0	0	0	0	0	0	0
candidate_division_TM7_single_cell_isolate_TM7b	0	0	0	0	0	0	0	0	0	0	0	0	0	0.00222	0	0	0	0	0	0	0	0	0	0	0	0	0	0	0	0	0.00314	0	0	0	0.00059	0	0	0	0	0	0	0	0	0	0	0	0	0	0
candidate_division_TM7_single_cell_isolate_TM7c	0	0	0	0	0	0	0	0	0	0.00059	0	0	0	0.027	0	0	0	0.00507	0	0	0	0	0	0	0	0	0	0	0	0	0.00086	0	0	0	0.00214	0.00258	0	0	0	0	0	0.01267	0	0	0	0	0	0	0
Mucispirillum_schaedleri	0	0	0	0	0	0	0	0	0	0	0	0	0	0	0	0	0	0	0	0	0	0	0	0	0	0	0	0	0	0	0	0	0	0	0	0	0	0	0	0	0	0	0	0	0	0	0	0	0
Deinococcus_unclassified	0	0	0	0	0	0	0	0	0	0	0	0	0	0	0	0	0	0	0	0	0	0	0	0	0	0	0	0	0	0	0	0	0	0	0	0	0	0	0	0	0	0	0	0	0	0	0	0	0
Bacillus_subtilis	0	0	0	0	0	0	0	0	0	0	0	0	0	0	0	0	0	0	0	0	0	0	0	0	0	0	0	0	0	0	0	0	0	0	0	0	0	0	0	0	0	0	0	0	0	0	0	0	0
Lysinibacillus_boronitolerans	0	0	0	0	0	0	0	0	0	0	0	0	0	0	0	0	0	0	0	0	0.02009	0	0	0	0	0	0	0	0	0	0	0	0	0	0	0	0	0	0	0	0	0	0	0	0	0	0	0	0
Lysinibacillus_fusiformis	0	0	0	0	0	0	0	0	0	0	0	0	0	0	0	0	0	0	0	0	0.29867	0	0	0	0	0	0	0	0	0	0	0	0	0	0	0	0	0	0	0	0	0	0	0	0	0	0	0	0
Lysinibacillus_unclassified	0	0	0	0	0	0	0	0	0	0	0	0	0	0	0	0	0	0	0	0	0.24418	0	0	0	0	0	0	0	0	0	0	0	0	0	0	0	0	0	0	0	0	0	0	0	0	0	0	0	0
Gemella_haemolysans	0	0	0	0	0	0	0	0	0	0	0	0.00577	0	0.03834	0.00794	0	0	0.00096	0	0	0	0.01981	0	0	0.00404	0	0	0	0	0	0.01792	0.00813	0	0	0	0	0.00028	0	0	0	0	0	0	0	0	0.00796	0	0	0
Gemella_morbillorum	0	0	0	0	0	0	0	0	0	0	0	0.01313	0	0.04976	0	0	0	0	0	0	0	0.08143	0	0	1.25973	0.06404	0.00488	0	0	0.22282	0.02062	0.03645	0	0	0	0	0.05604	0	0	0	0	0	0	0.00209	0	0.01467	0	0.34654	0
Gemella_sanguinis	0	0	0.01549	0	0.00383	0.0011	0	0.00668	0	0	0.01747	0.01389	0.02961	0.12094	0.01293	0.05764	0	0.00924	0	0.0105	0	0.04724	0	0	0.02432	0.00048	0	0.01444	0.02004	0.00692	0.08266	0.01569	0	0	0.02668	0.02946	0	0	0	0.00576	0	0	0	0.00435	0	0.02603	0.03265	0	0
Gemella_unclassified	0	0	0	0	0	0.00919	0	0	0	0	0	0	0	0	0	0	0	0.00254	0	0	0	0	0	0	0	0	0	0	0	0	0	0	0	0	0	0	0	0	0	0	0	0.00419	0	0	0	0	0	0	0
Staphylococcus_aureus	0	0	0	0	0	0	0	0	0	0	0	0	0	0	0	0	0	0	0	0	0	0	0	0	0	0	0	0	0	0	0	0	0	0	0	0	0	0	0	0	0	0	0	0	0	0	0	0	0
Staphylococcus_equorum	0	0	0	0	0	0	0	0	0	0	0	0	0	0	0	0	0	0.00164	0	0	0	0	0	0	0	0	0	0	0	0	0	0	0	0	0	0	0	0	0	0	0	0	0	0.00252	0	0	0	0	0.00542
Staphylococcus_vitulinus	0	0	0	0	0	0	0	0	0	0	0	0	0	0	0	0	0	0	0	0	0	0	0	0	0	0	0	0	0	0	0	0	0	0	0	0	0	0	0	0	0	0	0	0	0	0	0	0	0
Abiotrophia_defectiva	0	0	0	0	0	0	0	0	0	0	0	0.00082	0	0	0	0	0	0	0	0	0	0	0.00593	0	0	0	0	0	0	0	0.04393	0	0	0.00046	0	0	0	0	0	0	0	0	0	0	0	0	0	0	0
Eremococcus_coleocola	0	0	0	0	0	0	0	0	0	0	0	0	0	0	0	0	0	0	0	0	0	0	0	0	0	0	0	0	0	0	0	0	0	0	0	0	0	0	0	0	0	0	0	0	0	0.00408	0	0	0
Carnobacterium_maltaromaticum	0	0	0	0	0	0	0	0	0	0	0	0	0	0	0	0	0	0.01291	0	0	0	0	0	0	0	0	0	0	0	0	0	0	0	0	0	0	0	0	0	0	0	0	0	0	0	0	0	0	0
Dolosigranulum_pigrum	0	0	0	0	0	0	0	0	0	0	0	0	0	0	0	0	0	0	0	0	0	0	0	0	0	0	0	0	0	0	0	0	0	0	0	0	0	0	0	0	0	0	0	0	0	0	0	0	0
Granulicatella_adiacens	0	0	0.00015	0	0	0	0	0	0	0	0	0.01286	0	0.02111	0.00271	0	0	0.0059	0	0	0	0.00729	0	0	0.03927	0	0	0.06419	0.00216	0.01324	0.07184	0.00037	0	0	0	0.00503	0.01364	0	0	0	0	0.27219	0.01268	0	0	0.0053	0	0.24395	0
Granulicatella_elegans	0	0	0	0	0	0	0	0	0	0	0	0.00172	0	0	0	0	0	0	0	0	0	0	0	0	0	0	0	0	0	0	0.0032	0	0	0	0.15557	0	0	0	0	0.03097	0	0	0	0	0	0	0	0	0
Granulicatella_unclassified	0	0.01655	0.0037	0.00585	0.00361	0.02307	0	0	0	0	0	0.00509	0	0.0018	0.01733	0.03189	0	0.00152	0.00398	0.00068	0	0.03554	0	0	0.12583	0.00341	0	0.00195	0.01264	0.00059	0.03891	0.00552	0	0	0	0.00975	0.02729	0	0.01157	0	0	0	0.00374	0	0	0	0	0	0.00136
Bavariicoccus_seileri	0	0	0	0	0	0	0	0	0	0	0	0	0	0	0	0	0	0	0	0	0	0	0	0	0	0	0	0	0	0	0	0	0	0	0	0	0	0	0	0	0	0	0	0	0	0	0	0	0
Enterococcus_avium	0	0	0	0	0	0	0	0	0	0.0072	0	0	0	0	0	0	0	0	0	0	0	0	0	0	0	0	0	0	0	0	0	0	0	0	0	0	0	0	0	0	0	0	0	0	0	0	0	0	0
Enterococcus_casseliflavus	0	0	0	0	0	0	0	0.02367	0	0	0	0	0	0	0	0	0	0	0	0	0	0	0	0	0	0	0	0	0	0.01717	0	0	0	0	0	0	0	0	0	0	0	0	0	0	0	0	0	0	0
Enterococcus_dispar	0	0	0	0	0	0	0	0	0	0	0	0	0	0	0	0	0	0	0	0	0	0.00127	0	0	0	0	0	0	0	0	0	0	0	0	0	0	0	0	0	0	0	0	0	0	0	0	0	0	0
Enterococcus_durans	0	0	0	0	0	0	0	0.28211	0	0	0	0	0.01272	0.32658	0	0	0	0.00542	0	0.28099	0	0	0	0	0	0	0	0	0.00078	0	0	0	0.05552	0	0	0	0	4.00571	0	0	0	0	0	0.17873	0	0	0	0	0
Enterococcus_faecalis	0	0	0	0	0.06233	0	0	0.59246	0.44508	0	0	0	0.33559	0.16415	0	0	0	0.58065	0	0.05764	0.00363	0.00319	0	0	0.01273	0	0	0	0.00141	0	0.02403	0	0.02245	0	0.45578	0	0	4.07625	0	0	0	1.07873	0	0.20185	0.02852	0	0	0	0
Enterococcus_faecium	0	0.00807	0	0	0	0	0	0.61022	0.00182	0	0	0.96651	0.02775	0	0.14403	0	0	0.6146	0	0.13453	0	0	0	0	0	0	0	0	0	0	0	0	0	0	8.14885	0.06667	0	0.00702	0.02229	0	0	0	0	0.04458	0	0	0	0	0
Enterococcus_gallinarum	0	0	0	0	0	0	0	0	0	0	0	0	0	0	0	0	0	0.10814	0	0	0	0	0	0	0	0	0	0	0	0	0	0	0	0	0	0	0	0	0	0	0	0	0	0	0	0	0	0	0
Enterococcus_gilvus	0	0	0	0	0	0	0	0.00871	0	0	0	0	0	0	0	0	0	0.04177	0	0	0	0	0	0	0	0	0	0	0	0	0	0	0	0	0	0	0	0	0	0	0	0	0	0	0	0	0	0	0
Enterococcus_hirae	0	0	0	0	0	0	0	0	0	0	0	0	0	0	0	0	0	0	0	0	0	0	0	0	0	0	0	0	0	0	0	0	0	0	0	0	0	0	0	0	0	0	0	0	0	0	0	0	0
Enterococcus_malodoratus	0	0	0	0	0	0	0	0.00703	0	0	0	0	0.00098	0	0	0	0	0.05491	0	0.00171	0	0	0	0	0	0	0	0	0	0	0	0	0	0	0	0	0	0	0	0	0	0	0	0	0	0	0	0	0
Enterococcus_sp_7L76	0	0	0	0	0	0	0	0	0	0	0	0	0	0	0	0	0	0	0	0	0	0	0	0	0	0	0	0	0	0	0	0	0	0	0	0	0	0	0	0	0	0	0	0	0	0	0	0	0
Lactobacillus_acidophilus	0	0	0	0	0	0	0	0	0	0	0	0	0	0	0	0	0	0	0	0	0	0	0	0	0	0	0	0	0	0	0	0	0	0	0	0	0	0	0	0	0	0	0	0	0	0	0	0	0
Lactobacillus_amylovorus	0	0	0	0	0	0	0	0	0	0	0	0	0	0	0	0	0	0	0	0	0	0	0	0	0	0	0	0	0	0	0	0	0	0	0	0	0	0	0	0	0	0	0	0	0	0	0	0	0
Lactobacillus_antri	0	0	0	0	0	0	0	0	0	0	0	0	0	0	0	0	0	0	0	0	0	0	0	0	0	0	0	0	0	0	0	0	0	0	0	0	0	0	0	0	0	0	0	0	0	0	0	0	0
Lactobacillus_brevis	0	0	0	0	0	0	0	0	0	0	0	0	0	0	0	0	0	0	0	0	0	0	0	0	0	0	0	0	0	0	0	0	0	0	0	0	0	0	0	0	0	0	0	0	0	0	0	0	0
Lactobacillus_casei_paracasei	0	0	0.01338	0	0	0	0	0.04007	0	0.02282	0	0	0.14134	0	0.00087	0	0	0.02522	0.00732	0.0141	0	0	0	0	0	0	0	0.01726	0	0	0	0	0	0	0	0	0	0	0.00665	0	0	0	0.00772	0.03503	0	0	0	0	0
Lactobacillus_crispatus	0	0	0	0	0	0	0	0	0	0	0	0	0	0	0	0	0	0	0	0	0	0	0	0	0	0	0	0.01396	0	0	0	0	0	0	0	0	0	0	0	0	0	0	0	0	0	0	0	0	0
Lactobacillus_curvatus	0	0	0	0	0	0	0	0	0	0	0	0	0.25885	0	0	0	0	0.00063	0	0	0	0	0	0	0	0	0	0	0	0	0	0	0	0	0	0	0	0	0	0	0	0	0	0	0	0	0	0	0
Lactobacillus_delbrueckii	0	0	0.00388	0	0	0	0	0.03636	0	0	0	0	0.00292	0	0	0.01796	0	0.00098	0.00113	0.00028	0	0	0	0	0.00314	0	0	0	0.00699	0.06862	0.00801	0.11346	0	0	0	0	0	0	0.00285	0	0	0	0	0	0	0	0.02064	0.00358	0
Lactobacillus_farciminis	0	0	0	0	0	0	0	0	0	0	0	0	0	0	0	0	0	0	0	0	0	0	0	0	0	0	0	0	0	0	0	0	0	0	0	0	0	0	0	0	0	0	0	0	0	0	0	0	0
Lactobacillus_fermentum	0	0	0	0	0	0	0	0	0	0	0	0	0	0	0	0	0	0	0	0	0	0	0	0	0	0.00441	0	0	0	0	0	0	0	0	0	0.00284	0	0	0.14192	0.00698	0	0	0	0	0	0	0	0	0
Lactobacillus_gasseri	0	0	0	0	0	0	0	0	0	0.01521	0	0	0	0.10179	0	0	0	0.00091	0	0	0	0.22794	0	0	0	0.49157	0	0.15327	0.00086	0	0	0	0	0	0	0.13241	0	0	0.30485	0.13575	0	0	0	0	0	0.00307	0	0	0
Lactobacillus_iners	0	0	0	0	0	0	0	0	0	0	0	0	0	0	0	0	0	0	0	0	0	0	0	0	0	0	0	0	0	0	0	0	0	0	0	0	0	0	0	0	0	0	0	0	0	0	0	0	0
Lactobacillus_johnsonii	0	0	0	0	0	0	0	0	0	0	0	0	0	0	0	0	0	0	0	0	0	0	0	0	0	0	0	0	0	0	0	0	0	0	0	0	0	0	0	0	0	0	0	0	0	0	0	0	0
Lactobacillus_mucosae	0	0	0	0	0	0	0	0	0	2.02343	0	0	0	0	0	0	0	0	0	0	0	0	0	0	0	0.03495	0	0	0	0	0	0	0	0	0	0.0047	0	0	0	0	0	0	0	0	0	0	0	0	0.05019
Lactobacillus_oris	0	0	0	0	0	0	0	0	0	0	0	0	0	0.04022	0	0	0	0	0	0	0	0	0	0	0	0.0982	0	0.01192	0	0	0	0	0	0	0	0	0	0	0	5e-05	0	0	0	0	0	0	0	0	0
Lactobacillus_otakiensis	0	0	0	0	0	0	0	0	0	0	0	0	0	0	0	0	0	0	0	0	0	0	0	0	0	0	0	0	0	0	0	0	0	0	0	0	0	0	0	0	0	0	0	0	0	0	0	0	0
Lactobacillus_plantarum	0	0	0	0	0	0	0	0.00865	0	0	0	0	0.0101	0	0	0	0	0	0	0.00688	0	0	0	0	0	0	0	0	0.00026	0	0.00183	0	0	0	0	0	0	0	0	0	0	0	0	0.00104	0	0	0	0	0
Lactobacillus_reuteri	0	0	0	0	0	0	0	0	0	0	0	0	0	0	0	0	0	0	0	0	0	0	0	0	0	0	0	0	0	0	0	0	0	0	0	1.72392	0	0	0.13219	0	0	0	0	0	0	0	0	0	0.00547
Lactobacillus_rhamnosus	0	0	0	0	0	0	0	0	0	0	0	0	0	0	0	0	0	0	0	0	0	0	0	0	0	0	0	0	0	0	0	0	0	0	0	0	0	0	0.00201	0	0	0	0.00918	0	0	0	0	0	0
Lactobacillus_ruminis	0	0	0	0	0	0	0	0	0	0	0	0	0	0	0	0	0	0	0	0	0	0	0	0	0	0	0	0	0	0	0	0	0	0	0	7.07727	0	0	0	0	0	0	0	0	0	0	0	0	0
Lactobacillus_saerimneri	0	0	0	0	0	0	0	0	0	0	0	0	0	0	0	0	0	0	0	0	0	0	0	0	0	0	0	0	0	0	0	0	0	0	0	0	0	0	0	0	0	0	0	0	0	0	0	0	0
Lactobacillus_sakei	0	0	0	0	0	0	0	0	0	0	0	0.0191	0.34844	0	0	0	0	0	0	0	0	0	0	0	0	0	0	0	0	0	0	0	0	0	0.00339	0	0	0	0	0	0	0	0	0	0	0	0	0	0
Lactobacillus_salivarius	0	0	0	0	0	0	0	0	0	0	0	0	0	0.08613	0	0	0	0	0	0	0.01286	0.04279	0	0	0	0.35741	0	0.04355	0.00249	0	0	0	0	0	0	0	0	0	0	0	0	0	0	0	0	0	0	0	0
Lactobacillus_sanfranciscensis	0	0	0	0	0	0	0	0	0	0	0.03884	0	0	0	0	0	0	0	0	0	0	0	0	0	0	0	0	0	0	0	0	0	0	0	0	0	0	0	0	0	0	0	0	0	0	0	0	0	0
Lactobacillus_vaginalis	0	0	0	0	0	0	0	0	0	0.00212	0	0	0	0.05111	0	0	0	0	0	0	0	0	0	0	0	0.02182	0	0	0	0	0	0.00072	0	0	0	0.00098	0	0	0.01276	0	0.00082	0	0	0	0	0	0	0	0
Lactobacillus_versmoldensis	0	0	0	0	0	0	0	0	0	0	0	0	0	0	0	0	0	0	0	0	0	0	0	0	0	0	0	0	0	0	0	0	0	0	0	0	0	0	0	0	0	0	0	0	0	0	0	0	0
Pediococcus_acidilactici	0	0	0.00774	0	0	0	0	0	0	0	0	0	0	0	0	0	0	0.00812	0	0	0	0	0	0	0	0	0	0	0	0	0	0	0	0	0	0	0	0	0	0	0	0	0	0	0	0	0	0	0
Pediococcus_lolii	0	0	0.00127	0	0	0	0	0	0	0	0	0	0	0	0	0	0	0.00275	0	0	0	0	0	0	0	0	0	0	0	0	0	0	0	0	0	0	0	0	0	0	0	0	0	0	0	0	0	0	0
Pediococcus_pentosaceus	0	0	0	0	0	0	0	0	0	0	0	0	0	0	0	0	0	0	0	0	0	0	0	0	0	0	0	0	0	0	0	0	0	0	0	0	0	0.02271	0	0	0	0	0	0	0	0	0	0	0
Pediococcus_unclassified	0	0	0	0	0	0	0	0	0	0	0	0	0	0	0	0	0	8e-05	0	0	0	0	0	0	0	0	0	0	0	0	0	0	0	0	0	0	0	0	0	0	0	0	0	0	0	0	0	0	0
Leuconostoc_carnosum	0	0	0	0	0	0	0	0	0	0	0	0	0	0	0	0	0.12317	0.01547	0	0	0	0	0	0	0	0	0	0	0	0	0	0	0	0	0	0	0	0	0	0	0	0	0	0	0	0	0	0	0
Leuconostoc_citreum	0	0	0	0	0	0	0	0	0	0	0	0	0	0	0	0	0	0	0	0	0	0	0	0	0	0	0	0	0	0	0	0	0	0	0	0	0	0	0	0	0	0	0	0	0	0	0	0	0
Leuconostoc_gasicomitatum	0	0	0	0	0	0	0	0	0	0	0	0	0	0	0	0	0	0	0	0	0	0	0	0	0	0	0	0	0	0	0	0	0	0	0	0	0	0	0	0	0	0	0	0	0	0	0	0	0
Leuconostoc_gelidum	0	0	0	0	0	0	0	0	0	0	0	0	0	0	0	0	0	0	0	0	0	0	0	0	0	0	0	0	0	0	0	0	0	0	0	0	0	0	0	0	0	0	0	0	0	0	0	0	0
Leuconostoc_lactis	0	0	0	0	0	0	0	0	0	0	0	0	0	0	0	0	0	0	0	0	0	0	0	0	0	0	0	0	0	0	0	0	0	0	0	0	0	0	0	0	0	0	0	0	0	0	0	0	0
Leuconostoc_mesenteroides	0	0	0.00452	0	0	0	0	0.01059	0	0	0	0	0.05352	0.04119	0.00877	0	0.06585	0.00101	0	0.00225	0	0	0	0	0	0	0	0	0.00456	0	0.01049	0.07836	0.07546	0	0	0	0	0	0.00653	0	0	0	0	0.00114	0	0.00369	0	0	0.00526
Leuconostoc_pseudomesenteroides	0	0	0.00026	0	0	0	0	0	0	0	0	0	0	0.00031	0	0	0	0	0	0	0	0	0	0	0	0	0	0	0	0	0	0.05702	0	0	0	0	0	0	0.00098	0	0	0	0	0	0	0.00443	0	0	0
Leuconostoc_unclassified	0	0	0	0	0	0	0	0	0	0	0	0	0	0	0	0	0	0	0	0	0	0	0	0	0	0	0	0	0	0	0	0	0	0	0	0	0	0	0.00029	0	0	0	0	0	0	0	0	0	0
Weissella_cibaria	0	0	0	0	0	0	0	0	0	0	0	0	0	0	0	0	0	0	0	0	0	0	0	0	0	0	0	0	0	0	0	0	0	0	0	0	0	0	0	0	0	0	0	0	0	0	0	0	0
Weissella_confusa	0	0	0	0	0	0	0	0	0	0	0	0	0	0	0	0	0	0	0	0	0	0	0	0	0	0	0	0	0	0	0	0	0	0	0	0	0	0	0	0	0	0	0	0	0	0	0	0	0
Weissella_unclassified	0	0	0	0	0	0	0	0	0	0	0	0	0	0	0	0	0	0	0	0	0	0	0	0	0	0	0	0	0	0	0	0	0	0	0	0	0	0	0	0	0	0	0	0	0	0	0	0	0
Lactococcus_garvieae	0	0	0	0	0	0	0	0.00812	0	0	0	0	0	0	0	0	0	0	0	0	0	0	0	0	0	0	0	0	0	0	0	0	0	0	0	0	0	0.49523	0	0	0	0	0	0	0	0	0	0	0
Lactococcus_lactis	0.01804	0.0297	0.05128	0	0.05965	0	0	0.04344	0	0.00916	0.03015	0	0.02565	0.13467	0.0846	0.09828	0.06615	0.00592	0	0.00138	0.15262	0	0	0	0	0	0	0.00726	0.00754	0	0.0598	0.00238	0.42637	0.00091	0.00403	0.05127	0.10882	0.48762	0.56131	0	0	1.06859	0	0.1518	0	0.00198	0.01219	0	0
Lactococcus_raffinolactis	0	0	0.00047	0	0	0	0	0	0	0	0	0	0	0.00538	0	0	0	0	0	0	0	0.0032	0.00167	0	0	0	0	0	0	0	0.00472	0	0.01167	0	0	0	0	0	0	0	0	0	0	0	0	0	0	0	0
Streptococcus_agalactiae	0	0	0	0	0	0	0	0	0	0	0	0	0	0	0	0	0	0	0	0	0	0	0	0	0	0	0	0	0	0	0	0	0	0	0	0	0	0	0	0	0	0	0	0	0	0	0	0	0
Streptococcus_anginosus	0	0	0.01109	0.02104	0	0	0	0	0	0.00769	0	0	0	0.74747	0	0.01697	0	0.08556	0	0	0.36838	0.03312	0	0	0.10556	0.03221	0	0.04123	0	0.01169	0.00659	0.02606	0	0	0	0.05838	0.10345	0.03241	0.1323	0.26791	0	0.00692	0	0.00014	0	0.04352	0	0.04777	0.00204
Streptococcus_australis	0.01093	0	0.01362	0.00406	0.01256	0.01053	0	0.05577	0.00928	0.00194	0.00885	0.02357	0.00915	0.01928	0.02362	0.28101	0.10812	0.06416	0.04214	0.00082	0	0.07974	0	0	0.16974	0.00667	0	0	0	0.01414	0.10376	0	0.00029	0	0.00826	0.03306	0	0	0	0	0	0.00315	0	0.00429	0	0.00306	0.00706	0	0
Streptococcus_constellatus	0	0	0.00198	0	0	0	0	0	0	0	0	0	0	0.01934	0	0	0	0.02463	0	0	0	0	0	0	0.06961	0	0	0.01159	0	0	0	0.01021	0	0	0.00546	0.00151	0	0	0.00216	0	0	0	0	0	0	0	0	0	0
Streptococcus_cristatus	0	0	0.00024	0	0	0	0	0.0054	0	0	0	0	0	0.00946	0.0008	0	0	0.00546	0	0	0	0.01818	0	0	0	0	0	0	0	0	0.00896	0	0	0	0	0.00322	0	0	0	0	0	0	0	0	0	0	0	0	0
Streptococcus_dysgalactiae	0	0	0	0	0	0	0	0	0	0	0	0	0	0	0	0	0	0	0	0	0	0	0	0	0	0	0	0	0	0	0	0	0	0	0.08384	0	0	0	0	0.01091	0	0	0	0	0	0	0	0	0
Streptococcus_gallolyticus	0	0	0	0	0	0	0	0	0	0	0	0	0	0	0	0	0	0	0	0	0	0	0	0	0.0018	0	0	0	0	0	0	0	0	0	0	0	0.00201	0	0	0	0	0	0	0.00721	0	0	0	0	0
Streptococcus_gordonii	0	0	0.01517	0	0	0	0	0.00288	0	0	0	0.0027	0	0.23203	0	0.09451	0	0.10571	0	0	0	0.029	0	0	0	0.00334	0	0	0	0	0.0073	0.03125	0	0	0	0.0084	0.02754	0	0	0	0	0	0	0	0	0.00347	0	0	0
Streptococcus_infantarius	0	0	0	0	0	0	0	0	0	0	0	0	0	0	0	0	0	0	0	0	0	0	0	0	0	0	0	0	0	0	0	0	0	0	0.00302	0	0	0	0	0	0	0	0	0	0	0	0	0	0
Streptococcus_infantis	0.00308	0.03672	0	0	0	0	0	0.05353	0.00515	0	0	0.02647	0.00196	0.0426	0.00567	0.03192	0	0.0384	0.00522	0.0039	0	0.01064	0	0	0.0044	0.00237	0	0	0	0.00282	0.04004	0.01187	0	0	0	0.04629	0.02911	0	0	0	0	0.02073	0	0	0	0.0031	0	0	0.00608
Streptococcus_intermedius	0	0	0.00086	0	0	0	0	0	0	0	0	0	0	0	0	0	0	0	0	0	0	0	0	0	0.51669	0	0	0.00089	0	0	0	0	0	0	0	0.00106	0.00254	0	0	0	0	0	0	0	0	0	0	0	0
Streptococcus_lutetiensis	0	0	0	0.36002	0	0	0	0	0	0	0	0	0	0	0	0	0	0	0	0	0	0	0	0	0	0	0	0	0	0	0	0	0	0	0.00637	0	0	0	0	0	0	0	0	0.00081	0	0	0	0	0
Streptococcus_macedonicus	0	0	0	0	0	0	0	0	0	0	0	0	0	0	0	0	0	0	0	0	0	0	0	0	0.00059	0	0	0	0	0	0	0.00066	0	0	0	0	0	0	0	0	0	0	0	0.00684	0	0	0	0	0
Streptococcus_massiliensis	0	0	0	0	0	0	0	0	0	0	0	0	0	0	0	0	0	0	0	0	0	0	0	0	0	0	0	0	0	0	0	0	0	0	0	0	0	0	0	0	0	0	0	0	0	0	0	0	0
Streptococcus_mitis_oralis_pneumoniae	0.00083	0	0.01163	0	0.00517	0.01162	0	0.01452	0	0	0.01387	0.06537	0.0013	0.03541	0.02202	0.01808	0.00515	0.03598	0	0	0	0.04407	0	0	0.00233	0.00177	0	0	0	0.00165	0.02825	0.03155	0	0.00219	0.00541	0.01901	0.05757	0	0.05034	0.00081	0	0.00093	0	0	0	0.00222	0.00955	0	0.00924
Streptococcus_mutans	0	0	0.00194	0	0	0	0	0	0	0.00034	0	0	0	0.17345	0	0.01099	0	0	0	0	0	0.00341	0	0	0	0	0	0.01045	0.01129	0	0.01353	0.43671	0	0	0	0.17095	0	0.00348	0.0071	0.02731	0	0	0	0	0	0.09909	0	0	0
Streptococcus_oligofermentans	0	0	0	0	0	0	0	0	0	0	0	0	0	0	0	0	0	0	0	0	0	0	0	0	0	0	0	0	0	0	0.0008	0	0	0	0	0	0	0	0	0	0	0	0	0	0	0	0	0	0
Streptococcus_parasanguinis	0.00043	0.15597	0.0668	0.02791	0.00564	0.02178	0.00053	0.10059	0	0	0.02445	0.02318	0.00359	4.45308	0.02161	0	0.23345	0.04929	0.10107	0.13787	0.11858	0.73652	0	0	0.15145	0.99555	0.00118	0.10664	0.03799	0.00777	0.3327	0.20114	0.62087	0.04898	0.0503	0.3194	3.10525	0.01746	0.61371	0	0	0.06983	3.45913	0	0.03202	0.28804	0	0	0
Streptococcus_parauberis	0	0	0	0	0	0	0	0	0	0	0	0	0	0	0	0	0	0	0	0	0	0	0	0	0	0	0	0	0	0	0	0	0	0	0	0	0	0	0	0	0	0	0	0	0	0	0	0	0
Streptococcus_pasteurianus	0	0	0	0	0	0	0	0	0	0	0	0	0	0.01297	0	0	0	0	0	0	0	0	0	0	0	0	0	0	0	0	0	0	0	0	0	0	0.24842	0	0	0	0	0	0	0.00514	0	0	0	0	0
Streptococcus_peroris	0	0	0	0	0	0	0	0	0	0	0	0	0	0	0	0	0	0	0	0	0	0	0	0	0	0	0	0	0	0	0.00942	0	0	0	0	0.00104	0	0	0	0	0	0	0	0	0	0	0	0	0
Streptococcus_salivarius	0.12492	0.08451	0.27449	0.05938	0.05319	0.04454	0.02244	0.0692	0.14539	0.0369	0.01667	0.03271	0.1479	10.8788	0.03321	0.06161	3.32788	1.9667	0.16992	0.08031	0.26831	1.17426	0	0	0.58304	1.62351	0.00183	0.89634	0.12684	0.07056	0.9412	0.84653	0	0.05353	0.2625	2.35607	0.3106	0.04889	0.15394	0.02146	0	0.57617	0.06765	0.00476	0.01344	0.25171	0.07549	0	0.01506
Streptococcus_sanguinis	0	0.01162	0.02131	0.00577	0	0.0034	0	0.01796	0	0.00859	0	0.00372	0.00176	0.22205	0	0.05456	0	0.13663	0	0.0265	0.00181	0.00027	0	0	0	0	0.00326	0	0.00482	0.00012	0.04981	0.03823	0	0.00532	0	0.04004	0	0	0	0.00356	0	0	0.10876	0	0	0	0.00246	0.01622	0
Streptococcus_sobrinus	0	0	0.00034	0	0	0	0	0	0	0	0	0	0	0.08616	0	0	0	0	0	0	0	0	0	0	0	0.00782	0	0.11397	0.00519	0	0	0.18523	0	0	0	0	0	0	0	0.00548	0	0	0	0	0	0	0	0	0
Streptococcus_sp_GMD5S	0	0	0	0	0	0	0	0	0	0	0	0	0	0	0	0	0	0	0	0	0	0	0	0	0	0	0	0	0	0	0	0	0	0	0	0	0	0	0	0	0	0	0	0	0	0	0	0	0
Streptococcus_thermophilus	0.27967	0	1.73943	0.13566	0.30416	0.01595	0.31287	0.71889	0.08531	0.0006	0	0	2.50932	0.32008	0.137	0.14953	1.37844	0.79477	1.50409	0.14011	0.09371	0.1029	0.00442	0	0.24657	0.10304	0	0	1.9941	0.11101	19.8466	2.15427	0.536	0.12276	0.12593	0.00676	0.16538	0.00093	0	0.00075	0	0.95314	0	0.17528	0.0545	0.08107	0.29799	0.0735	0
Streptococcus_tigurinus	0	0	0	0	0	0	0	0	0	0	0	0	0	0.2568	0	0	0	0	0	0	0.03028	0	0	0	0	0	0	0	0	0.00121	0.02015	0	0	0	0.00538	0.0124	0.01626	0	0.10769	0	0	0	0.0027	0	0	0	0	0	0
Streptococcus_vestibularis	0	0	0.01266	0.01096	0	0.00545	0	0	0	0.00338	0	0	0	0.08745	0	0.02389	0.04468	0	0.00567	0.0096	0	0.00948	0	0	0	0	0	0.07263	0.00875	0	0.03742	0	0	0	0.00925	0.07142	1.26018	0	0.02765	0	0	0.01947	0	0	0	0.02888	0.00476	0	0
Butyricicoccus_pullicaecorum	0	0	0	0	0	0	0	0	0	0	0	0	0	0	0	0	0	0	0	0	0	0	0.0413	0	0	0	0	0	0	0	0	0	0	0	0	0	0	0	0	0	0	0	0	0.00014	0	0	0	0	0
Clostridiaceae_bacterium_JC118	0	0	0.02299	0.00222	0	0	0.02977	0	0	0	0.01368	0.0067	0	0.00174	0	0	0	0	0	0	0	0.00956	0.08104	0	0	0.34098	0.00414	0	0.00087	0	0.00071	0	0.01658	0	0.00137	0	0	0	0	0	0	0.12549	0	0	0.03092	0	0	0	0
Clostridium_asparagiforme	0	0	0.01018	0	0	0	0.01085	0	0	0	0	0.01709	0	0.00614	0.0145	0	0	0	0	0.04668	0	0	0.09511	0.03566	0	0.01725	0.05896	0	0	0.00132	0	0	0.01228	0.00624	0	0	0.05365	0	0.00263	0	0.01909	0.00922	0.03557	0.00704	0.24407	0.01574	0.00588	0.01349	0
Clostridium_bolteae	0	0	0.17726	0	0	0	0.80896	0.25113	0	0.00555	0	0.06282	0	0.0136	0.14478	0	0	0	0	0.16265	0.61877	0.009	10.1693	0.02308	0	0.04186	1.3048	0	0.08738	0.00153	0.01053	0	0.31839	0.00055	0.01433	0.00877	0.05758	0	3.12524	0.00155	0.0246	0.12246	1.22729	0.00084	0.6899	0.22148	0.6191	0	0
Clostridium_butyricum	0	0	0	0	0	0	0	0	0	0	0	0	0	0	0	0	0	0	0	0	0	0	0	0	0	0	0	0	0	0	0	0	0	0	0	0	0	0	0	0	0	0	0	0	0	0	0	0	0
Clostridium_celatum	0.01612	0	0	0	0	0	0	0.01802	0	0	0	0	0	0	0	0.33646	0	0	0	0	0.18769	0	0	0	0	0	0	0.01991	0	0	0	0	0	0	0.00102	0	0	0	0	0	0	0	0	0	0	0	0	0	0
Clostridium_citroniae	0	0	0.04117	0	0	0	0.01805	0	0	0	0	0.0122	0	0.00395	0.01152	0	0	0	0	0.00793	0.01272	0	0.03927	0.00219	0	0.03174	0.04214	0	0.02271	0.00334	0	0	0.12434	0	0.00441	0.00782	0.09074	0	0	0.01048	0.03769	0	0.02841	0	0.00032	0.2137	0.01567	0	0
Clostridium_clostridioforme	0	0	0	0	0	0	0	0	0	0	0	0	0	0	0	0	0	0	0	0	0	0	0.15253	0.13365	0	0	0	0	0.00063	0	0	0	0	0	0	0	0.32235	0	0	0	0	0	0.1826	0	0	0	0	0	0.00086
Clostridium_hathewayi	0	0.00725	0.00653	0	0	0	0	0	0	0.03041	0	0.05496	0	0.02186	0.00378	0	0	0.02352	0	0.06764	0.26958	0.00616	0.63634	0	0.03071	0.08557	0.01893	0.11004	0.00589	0.00714	0	0.00666	0.00022	0.00147	0	8e-05	0.05115	0.01979	0.00394	0.00088	0.00426	0.00819	0.19648	0.00662	0.52834	0.01202	0.03152	0	0.00079
Clostridium_hylemonae	0	0	0.0122	0	0	0	0	0	0	0	0	0	0	0	0	0	0	0	0	0.0015	0.03058	0	0	0	0	0	0	0	0	0.02576	0	0	0	0	0	0	0	0	0	0	0	0.01294	0	0	0.00747	0	0	0	0
Clostridium_leptum	0	0.00656	0.10398	0.00412	0	0	0	0.00613	0.01753	0.02926	0.07126	0.04056	0.09538	0.0991	0.02406	0.00764	0.34945	0.02989	0.00174	0.01093	0.11346	0	0	0.09275	0	0.02196	0.0059	0.2248	0.09707	0.02402	0.04135	0.01009	0.03072	0.03938	0.02657	0.06134	0	0.00879	0.00877	0.10201	0.01325	0.00493	0.04424	0.11197	5.93294	0.01081	0.05754	0	0.02171
Clostridium_methylpentosum	0	0	0	0	0	0	0	0	0	0	0	0	0	0	0	0	0	0	0	0	0	0	0	0	0	0	0	0	0.00994	0	0	0	0.00403	0	0	0.0056	0	0	0	0	0	0	0	0	0	0	0	0	0
Clostridium_nexile	0.00267	0	0	0.08502	0	0	0	0	0	0	0	0	0	0.13898	0.00111	0	0	0.00769	0	0.35858	0	0.09602	0.12011	0	5.51037	0	0	0	0.01598	0	0	0	0.00798	0	0.00516	0.00319	0.06422	0	0.03566	0.00119	0	0	0	0	0	0.01059	0	0	0
Clostridium_perfringens	0	0	0	0.12393	0	0	0	0	0	0	0	0	0	0	0	0	0	0	0	0	0.06275	1.02846	0	0	0	0	0	0	0	0	0.00302	0	0	0	0.55817	0	0	0	0.1032	0	0	0	0	0	0	0	0	0	0
Clostridium_scindens	0	0	0	0.01007	0	0	0	0.00163	0	0	0	0.0052	0	0	0	0	0	0	0	0.00306	0	0	0	0	0	0	0	0	0	0.00014	0.00305	0	0	0	0	0.00023	0	0	0.00055	0	0	0	0.00926	0.00016	0	0	0.00345	0	0
Clostridium_sp_7_2_43FAA	0	0	0	0	0	0	0	0	0	0	0	0	0	0	0	0	0	0	0	0	1.07003	0	0	0	0	0	0	0	0	0	0	0	0	0	0	0	0	0	0	0	0	0	0	0	0	0	0	0	0
Clostridium_sp_ATCC_BAA_442	0	0	0	0	0	0	0	0	0	0	0	0	0	0	0	0	0	0	0	0	0	0	0	0	0	0	0.28734	0	0	0	0	0	0	0	0	0	0.25853	0	0	0	0	0	0	0	0.48303	0	0	0	0
Clostridium_sp_D5	0	0	0	0	0	0	0	0	0	0	0	0	0	0	0	0	0	0	0	0	0	0	0	0	0	0	0	0	0	0	0	0	0	0	0	0	0	0	0	0	0	0	0	0	0	0	0	0	0
Clostridium_sp_KLE_1755	0	0	0	0	0	0	0	0	0	0	0	0	0	0	0	0	0	0	0	0	0	0	0	0	0	0	0.13659	0	0	0	0	0	0.14392	0	0	0	0	0	0	0	0	0	0	0	0	0	0.40133	0	0
Clostridium_sp_L2_50	11.0943	0	0	1.26194	0	4.04289	1.92426	0	0	0	0	0	0	0	0	1.21294	0	0.44679	0	5.29366	0	0	0	0	0	0	0	0	0	2.44457	0	0	0	1.2689	1.50431	0	0	0	0	0.95687	0	0	0	2.59854	0	0	0	0	1.99391
Clostridium_sp_SS2_1	0	0	0	0	0	0	0	0	0	0	0	0	0	0	0	0	0	0	0	0	0	0	0	0	0	0	0	0	0	0	0	0	0	0	0	0	0	0	0	0	0	0	0	0	0	0	0	0	0
Clostridium_symbiosum	0	0	0.02085	0	0	0	0	0.00241	0	0	0	0.00048	0	0.01426	0	0	0	0	0	0	0.50654	0.44602	0.69999	0.00589	0.00829	0.05916	0.01164	0.12376	0.00383	0.00594	0	0	0.18258	0	0	0	0.6413	0	0.02836	0.02919	0.01274	0	1.02716	0	0.3239	0.17745	0.08656	0	0
Eubacterium_infirmum	0	0	0.00109	0	0	0	0	0	0	0.00097	0	0.00064	0.00351	0.01915	0	0	0	0.00465	0	0	0	0	0	0	0	0	0	0.0003	0.00094	0.00362	0.01991	0	0	0	0	0.00068	0.23098	0.03966	0	0	0	0	0	0.00012	0	0	0	0	0
Mogibacterium_sp_CM50	0	0	0	0	0	0	0	0	0	0	0	0	0	0	0	0	0	0	0	0	0	0	0	0	0	0	0	0	0	0	0	0	0	0	0	0	0	0.4342	0	0.1035	0	0	0	0	0	0	0	0	0
Anaerococcus_obesiensis	0	0	0	0	0	0	0	0	0	0	0	0	0	0	0	0	0	0	0	0	0	0	0	0	0.08941	0	0.00352	0	0	0	0	0	0	0	0	0	0	0.01521	0	0	0	0	0	0	0	0.03877	0	0	0
Anaerococcus_prevotii	0	0	0	0	0	0	0	0	0	0	0	0	0	0	0	0	0	0	0	0	0	0	0	0	0	0	0	0	0	0	0	0	0	0	0	0	0	0	0	0	0	0	0	0	0	0.00255	0	0	0
Anaerococcus_vaginalis	0	0	0	0	0	0	0	0	0	0.00139	0	0	0	0	0	0	0	0	0	0	0.01082	0	0	0	0.2003	0	0.0004	0	0	0	0	0	0	0	0.00677	0	0	0.00938	0	0	0	0	0	0	0	0.04699	0.00212	0	0
Finegoldia_magna	0	0	0	0	0	0	0	0	0	0.00011	0	0	0	0	0	0	0	0	0	0	0	0	0	0	0.02688	0	0	0	0	0	0.00535	0	0	0	0.00277	0	0	0	0	0	0	0	0	0	0	0.06671	0	0	0
Parvimonas_micra	0	0	0.00156	0.0007	0	0	0	0	0	0.0013	0	0.00152	0	0.01283	0	0	0	0	0	0	0.14315	0.02539	0	0	3.67082	0.03888	0.01365	0.17662	0	0.01764	0.00086	0	0	0	0	0.00012	0.00427	0.02626	0.01162	0.32865	0	0	0	0.0116	0	0	0.00287	0.11215	0
Parvimonas_unclassified	0	0	0.00675	0.01625	0	0	0	0	0	0.00382	0	0.01352	0.00732	0.03944	0	0.00444	0	0	0	0	0.14967	0.05263	0	0	25.6891	0.04877	0.10603	0.61893	0	0.3549	0.00406	0	0	0	0	0.00512	0.15033	0.43031	0.03839	1.70578	0	0	0.00041	0.02428	0	0.02244	0.012	1.48156	0.00027
Peptoniphilus_harei	0	0	0	0	0	0	0	0	0	0	0	0	0	0	0	0	0	0	0	0	0	0	0	0	0.34696	0	0	0	0	0	0	0	0	0	0	0	0	0	0	0	0	0	0	0	0	0	0	0	0
Peptoniphilus_lacrimalis	0	0	0	0	0	0	0	0	0	0	0	0	0	0	0	0	0	0	0	0	0	0	0	0	1.98494	0	0	0	0	0	0.00606	0	0	0	0	0	0	0	0	0.00065	0	0	0	0	0	0.00081	0	0	0
Bacteroides_pectinophilus	0	0	0	0	0.75332	0	0	0.16148	0.02098	0.00726	0	0	0	0	0	2.25649	10.7078	0	0	0.22159	0	0.0046	0	0	0	0	0	0.12192	0	0	0	0	0	0.00034	0	0	0	0	0	0	0	0	0	0	0	0	0	0	0
Clostridiales_bacterium_1_7_47FAA	0	0.00167	0.03594	0	0	0	0	0	0	0	0	0.00832	0	0	0.02269	0	0	0	0	0.00293	0	0	0.08929	0	0	0.00114	0.01202	0.00177	9e-05	0	0	0	0.01614	0	0	0	0.03255	0	0.00635	0	0.04801	0	0.0319	0.00388	0.00805	0.00688	0	0	0
Flavonifractor_plautii	0	0	0.00716	0.00613	0	0	0	0	0	0.00039	0	0.05329	0	0	0	0	0	0	0	0.00661	0.00657	0.00259	0.19087	0.00318	0	0.01014	0.00024	0.00287	0.00047	0	0.0032	0.00391	0.04807	0.00916	0.00465	0	0.00482	0	0.10136	0.00118	0.00502	0	0.09855	0	0.02345	0	0	0	0
Pseudoflavonifractor_capillosus	0	0	0.00233	0	0	0	0	0.00295	0	0.00079	0	0.02435	0.00024	0.04904	0	0	0	0.00032	0	0.02465	0.01534	0	0	0.0058	0	0	0.00131	0.00523	0.01456	0.00378	0	0.00773	0	0.00223	0	0.00165	0.04367	0.00494	0	0.01512	0.01246	0	0.01085	0.00553	0	0	0	0	0.00969
Anaerofustis_stercorihominis	0	0	0.00785	0	0	0	0	0	0	0	0	0	0	0	0	0	0	0	0	0	0	0	0	0	0	0	0	0	0	0	0	0	0	0	0.02498	0	0	0	0	0	0	0.00968	0	0	0	0	0	0	0
Eubacterium_brachy	0	0	0.00536	0.00271	0	0	0	0	0	0.00043	0	0	0	0	0	0	0	0	0	0	0.00404	0	0	0	0	0	0	0.03342	0	0	0	0	0	0	0	0.00394	0	0.10281	0	0	0	0	0	0	0	0.00484	0	0	0
Eubacterium_eligens	9.17535	1.03277	6.69353	8.65114	2.93108	3.04677	0.5839	3.93996	1.3779	0.00221	4.88552	6.0263	3.79019	0.02706	0	3.82786	6.566	0.73185	24.9076	2.12088	0.15654	0.56678	0	0	3.63057	2.37683	0.26586	0.09902	0.00633	1.126	0.13495	0.78084	0.00063	0.84112	1.64959	2.98819	0.50428	2.56643	0.015	0.04182	4.56511	0	0	9.24263	0.00776	0	1.63704	0.40985	5.83451
Eubacterium_hallii	0.11489	3.85164	1.40799	0.55833	0.35051	0.68465	0.03627	0.24308	1.23542	1.02846	0.64768	4.56137	2.02243	2.07038	0	5.57501	2.10439	2.72129	0.10549	0.14177	1.14175	0.02401	0	0	0.13849	0.02767	0.00477	0.84329	2.54328	1.91262	9.82334	0.16423	0.24354	0.02926	1.27245	5.83941	0.00577	0.77663	0.01531	1.36919	0.0484	0.10048	0.03437	0.57386	0	0.35538	2.02884	0.5001	3.15035
Eubacterium_limosum	0	0	0.05409	0	0	0	0	0	0	0.07149	0	0	0.00105	0.08161	0	0	0	0	0	0.0015	0	0	0	0	0	0	0	0.09108	0	0	0.00563	0.09235	0.08351	0	0	0.04717	0	0	0	0	0	0	0	0	0	0	0	0.00961	0
Eubacterium_ramulus	0.05283	0.58494	0.35917	0.17677	0.04729	0.13076	0.9067	0.27413	0	0.13787	0.8653	0	0.48063	0	0	0.77428	0.28465	0.48135	0.06622	1.2723	0.00277	0.14363	0	0	0.09948	0.44879	0.79034	0.36701	0.82387	0.34671	0.05386	0.36754	0.12546	0.05727	0.51768	0.04519	0.40292	0.08663	0	1.32016	0.00258	4.01312	0	0.5898	0	1.24458	1.1884	0.1067	0.02648
Eubacterium_rectale	7.82282	0.15065	1.51559	5.40723	6.26698	8.51997	0.21557	10.6733	0.45186	0.00709	7.41377	0.00118	13.905	0.09453	0	13.7035	1.30033	10.3916	12.8901	8.14001	0.33675	0.34268	0	0.63042	4.2118	0.00928	9.75212	3.26383	12.113	0.10015	3.27418	0.58879	0.10662	1.10009	8.72681	5.13164	1.86134	1.29693	2.30186	8.59683	1.80671	0	0	0.40409	0.00622	0.71142	0.07906	0.79658	0.00777
Eubacterium_saphenum	0	0	0.0001	0	0	0	0	0	0	0	0	0	0	0	0	0.00073	0	0	0	0	0	0	0	0	0	0	0	0	0	0	0	0	0	0	0	0.00776	0	0	0	0	0	0	0	0	0	0.00075	0	0	0
Eubacterium_siraeum	0.28574	0	15.2413	7.33501	0.10153	0	0.34566	0.22328	1.69754	0	0.97295	0	0.52001	0.36392	0	1.02019	0.89353	0.95361	0.08257	1.33817	2.79516	0.63175	0	1.20382	0	0	0.06021	0.17199	3.21315	1.32379	0.00073	1.4564	0	3.81903	0.00722	0.47626	0	5.18588	0.00015	0.01485	6.15402	0	0	2.23929	2.72827	0.21899	0.00907	6.95576	0.524
Eubacterium_sp_3_1_31	0	0	0	0	0	0	0	0	0	0.00039	0	0.04405	0.03469	0	0	0	0	0	0	0.07941	0	0	0	0	0	0	0	0	0	0	0.00707	0	0	0	0	0	0	0	0	0	0	0	0	0	0	0	0.1537	0	0
Eubacterium_ventriosum	0.48082	0.11582	1.88949	0.59653	0.14868	1.90696	1.76238	0.0295	1.19579	0	2.68963	1.62635	1.23517	2.24258	1.50136	0.42736	0.00753	0.53539	0.33646	0.03778	0.37662	1.36888	0	0	0	0.23745	0.2703	0.0031	0.07896	0.3421	0.22524	0.09889	0.68841	0.27323	1.06306	0.40064	0	0	0.00391	0.38747	0.00098	0	0	2.96072	0	0.05914	0	0.07186	0
Pseudoramibacter_alactolyticus	0	0	0	0	0	0	0	0	0	0	0	0	0	0.00098	0	0	0	0	0	0	0	0	0	0	0	0	0	0	0	0	0	0.00222	0	0	0	0	0	0	0	0	0	0	0	0	0	0	0	0	0
Anaerostipes_caccae	0	0	0	0	0	0	0	0	0	0	0	0	0	0	0	0	0	0	0	0	0	0	0	0	0	0	0	0	0	0	0	0	0	0	0	0	0	0	0	0	0	0	0	0	0	0	0	0	0
Anaerostipes_hadrus	0.00046	0.01059	0.09707	0	0.05357	0.68079	0.06229	0.0073	0.14312	0.12436	0.44386	0.06353	0.05572	0.46201	0	1.56039	0.09816	0.14793	0.03476	0.41304	0.00971	0	0	0	0	0.01624	0.00769	1.28829	1.07312	0.14345	0.04166	0	0.04565	0.01009	0.04367	0.05591	0	0.01455	0	0.08736	0.01247	0.02436	0.0237	0.22029	0.00304	0.30134	0.11112	0.03117	0.23905
Anaerostipes_sp_3_2_56FAA	0	0	0	0	0	0	0	0	0	0	0	0	0	0	0	0	0	0	0	0	0	0	0	0	0	0	0	0	0	0	0	0	0	0	0	0	0	0	0	0	0	0	0	0	0	0	0	0	0
Anaerostipes_unclassified	0	0	0	0	0	0	0	0	0	0	0	0	0	0	0	0	0	0	0	0	0	0	0.01606	0	0	0	0	0	0	0	0	0	0	0	0	0	0	0	0	0	0	0	0	0	0.0027	0	0	0	0
Blautia_hydrogenotrophica	0	0	0.00842	0	0	0	0	0	0	0.00949	0	0	0.00738	0.217	0	0	0	0	0	0.01624	0	0	0	0	0	0	0	0.00138	0	0	0.28407	0	0.99849	0	0	0	0	0	0	0	0	0	0	0.00073	0	0	0	0	0
Blautia_producta	0	0	0	0	0	0	0	0	0	0.00059	0	0.02242	0	0	0.01517	0	0	0	0	0	0	0	0.04826	0	0	0	0	0	0.00681	0	0	0	0	0	0	0	0	0	0	0	0	0	0	0	0.00279	0	0.00187	0	0
Ruminococcus_gnavus	0	0	0.11625	0	0	0	0.00404	0.00522	0	0.00815	0.07557	0.88283	0.00328	0.55822	2.20463	0	0.12847	0.10003	0.00917	0.88766	0.46816	1.37991	0.00036	0	0.03273	0	0.06407	0.00634	0.02989	0.00184	1.08709	0	1.47449	0.00213	0.00464	0	0.2783	0	0.17948	0.00341	0	3.12998	5.17976	0	0.51573	0.00342	0	0.17857	0
Ruminococcus_obeum	0.24317	1.37386	0.28822	1.06112	0.54654	1.41851	0.25301	1.05819	0.76744	0.61732	0.46584	4.69266	0.63447	4.34003	0.32681	2.09465	1.64721	3.04174	0.18598	0.93478	0.14865	0.10264	0.97729	0	0.15883	0.66402	0.24486	0.76868	0.71281	1.7647	0.92338	1.37417	2.55346	0.04947	0.90465	1.6997	0.16524	1.5099	0.07214	2.20076	0.31402	4.80907	1.7342	0.94285	0.06085	1.15847	1.07695	0.80437	1.71528
Ruminococcus_torques	0.29372	5.3448	3.70381	1.43436	0.39885	1.20592	1.74814	0.74394	1.27015	3.92796	2.82149	1.41395	1.45612	0.20692	2.01756	1.81179	1.31365	1.65165	0.45539	0.2238	2.57332	6.62603	3.4138	0.05741	2.38928	2.70069	4.62057	3.54284	1.62934	2.93028	7.43229	5.13275	6.17417	0.32891	1.39884	1.63257	0.70731	1.18749	3.38557	2.58983	1.55525	1.83474	3.28525	1.56267	5.95382	0.48087	1.47262	2.13199	1.61861
Butyrivibrio_crossotus	0.06281	0.01802	0	0	32.2158	0	0	12.4077	0	0	4.32334	0.00156	0	0	0	0	0	0	0	2.046	0.06106	0	0	0	0	0	0	0	0.0331	0	0	0	0	0	0.05157	0	0	31.22	0.00782	0	0	0	0	0.02805	0	0.03812	0	0	0.00025
Butyrivibrio_unclassified	0	0	0	0	0	0	0	0	0	0	0	0	0	0	0	0	0	0	0	0	0	0	0	0	0	0	0	0	0	0	0	0	0	0	0	0	0	0	0	0	0	0.02931	0	0	0	0	0	0	0
Catonella_morbi	0	0	0	0	0	0	0	0	0	0	0	0	0	0	0	0	0	0	0	0	0	0	0	0	0	0	0	0	0	0	0	0	0	0	0	0	0.03129	0	0	0	0	0	0	0	0	0	0	0	0
Coprococcus_catus	0.08593	0.08541	0.12975	0.16018	0.04494	0.21401	0.19644	0.6941	0.32797	0	0.41432	0	0.4545	0.81347	0	0.50213	0.25135	0.56986	0.33941	0	0.00277	0.3077	0	0	0.15423	0.13841	0.04668	0.618	0.49573	0.1911	0.0162	0.28644	0.76768	0.07903	0.44543	0.33887	0.01349	0.33469	0	0.25607	0.12022	0.33362	0	0.28944	0	0.82681	0.54826	1.29345	0.50617
Coprococcus_comes	0.44331	0.99415	0.23432	0.83754	0.66632	1.52405	1.19691	1.84536	2.55379	0	1.50069	1.27537	0.94295	0	0.28727	2.0171	1.03154	0.73699	0.85735	0.83585	0	0.7878	0	0	0.23046	0.25938	0.25539	0.94495	0.79067	0.65772	9.73665	0.33383	0.86566	0.3956	1.40619	1.86029	0.23974	0.1109	0.13979	3.35633	0.08325	3.83621	6.28963	1.12478	0	1.92652	0.67107	0.74957	1.53111
Coprococcus_eutactus	0	0	0	0	0	0	0	0	0	0.00045	0	0	0	0	0	0	0	0.00425	0	0	0	0	0	0	0	0	0	0	13.5151	0	0	0	0	0	0	0	0	0	0	0	0	0	0	0	0	0	0	0	0
Coprococcus_sp_ART55_1	0	0.35701	0	2.36644	0	2.85625	0	2.59787	2.55135	0	16.7419	0	9.99635	0	0	0.93966	2.01835	0.62975	9.83111	0	0	0	0	0	0	0	0	0.65087	0	0	0.22061	0	0	0	0	2.96594	0.86769	0.48491	0	0	0	6.93803	0	0	0	0.27075	0	2.90167	2.92662
Dorea_formicigenerans	0.32825	1.03033	0.70891	0.40082	0.17443	0.87064	0.09433	0.21176	0.69334	0.57407	1.20087	0.55742	0.71102	0	1.11999	1.27888	0.2578	0.89193	0.10339	0	0	0.18319	0	0	0.49679	0.19754	0.07559	0.11069	1.00272	0.74473	0.64656	0.52309	0.80388	0.07542	1.40261	1.76972	0.0831	0.37408	0.32455	0.84894	0.00928	0	0	1.17718	0.02216	1.37335	0.28631	0.64799	0.44787
Dorea_longicatena	0.45141	3.19216	0.1575	1.00127	0.29619	0.39715	0.09744	2.47253	2.1841	0.15232	1.48675	0	3.89337	0.24931	1.64119	1.20848	0.22343	1.6008	0.11024	0.9734	0.16559	0.20894	0	0.0128	0.11544	0.19482	0.34763	3.20937	2.08176	0.49357	0.28273	0.83105	0.32388	0.09291	4.27712	5.1201	0.118	0.58281	0.18587	6.1217	0.53268	7.11647	0	1.8051	0	7.47556	0.08454	3.14192	1.96592
Dorea_unclassified	0	0	0	0	0	0	0.00544	0	0	0.26228	0	0.13176	0	0.11475	0	0	0	0	0	0	0.11576	0	0	0	0	0	0	0	0	0	0	0	0	0	0	0	0	0	0	0	0	0	0.06981	0	0.02504	0	0	0	0
Lachnospiraceae_bacterium_1_1_57FAA	0	0	0	0.02401	0	0	0	0.0381	0.03016	0.44104	0	2.03485	0.21187	0.10443	0	0.09867	0	0.83564	0	0.58271	0.39851	0.34656	0	0.00485	0.29924	0.05685	0.02118	0.65497	7.11393	15.0107	2.6631	0	0	0	0.07223	0.00655	0.11197	0.05933	0	0.0581	0.6295	0	0	0.50032	0	0	0.05568	0.20414	0.01103
Lachnospiraceae_bacterium_1_4_56FAA	0	0	0.05305	0	0	0	0.02793	0.00134	0	0	0	0.23441	0	0	0.08903	0	0	0	0	0	0	0	0	0	0	0.0111	0.00911	0	0.0099	0	0.30993	0	0	0	0	0	0.01471	0	0.06677	0.00372	0	4.50781	0	0	0	0	0.02625	0	0
Lachnospiraceae_bacterium_2_1_58FAA	0	0	0	0	0	0	0	0.11585	0.0157	0.01043	0.01193	0.0198	0	0	0	0	0	0.012	0.00068	0.55063	0.06783	0.00046	0	0.00059	0	0	0.01097	0	0	0.0082	0.36669	0.01226	0.29639	0	0	0.00081	0	0	0	0.02642	0	0.78759	3.07739	0	0.87032	0	0.28191	0.00263	0
Lachnospiraceae_bacterium_3_1_46FAA	0	0.47558	0.32983	0.02259	0	0	0.31479	0.27568	0.00682	0.36685	0.31648	0	0.05625	0.17281	0.58222	0.06074	0.01214	0.00366	0.10807	0.03241	0	0.05962	0.12956	0	0.12453	0	0.51047	0.00422	0.23164	0.16837	0	0.81746	0.00044	0.04258	0.20612	0.00127	0.06104	0.01305	0.15804	0.00079	0	0.07546	0.20561	0.08828	0	0.05487	0.00474	0.03166	0.03346
Lachnospiraceae_bacterium_3_1_57FAA_CT1	0	0	0.00789	0.09451	0	0	0	0.00109	0.00739	0.00605	0	0	0	0.05771	0	0	0	0.00303	0	8e-05	0.145	0	0.01841	0.0044	2.56392	0.00739	0.01742	0.01658	0	0.00202	0.00026	0.0182	0.02803	0	0	0.00531	0	0	0.00173	0	0.00389	0.03412	0.12276	0.01039	0.00522	0.00493	0.10811	0.01486	0
Lachnospiraceae_bacterium_4_1_37FAA	0	0	0	0	0	0	0	0	0	0	0	0	0	0	0	0	0	0	0	0	0	0	0	0	0	0	0	0	0	0	0.00366	0	0	0	0	0	0	0	0	0	0	0	0	0	0	0	0	0	0
Lachnospiraceae_bacterium_5_1_57FAA	0	0	0	0	0	0	0	0	0	0	0	0.01475	0	0	0	0	0	0	0	0.00548	0	0	0	0	0	0	0	0	0	0	0.01576	0.00372	0	0	0	0.00399	0	0	0.00876	0	0	0	0.00579	0	0	0	0.00617	0	0
Lachnospiraceae_bacterium_5_1_63FAA	0.00977	0.39622	0.25084	0	0.04185	0.11624	0.08238	0.02232	0.01766	0.08042	0.07462	0.11599	0.25186	0.17151	0.00644	0.28999	0.18732	0.05986	0.35219	0.30987	0.02435	0.005	0	0	0.00642	0.02942	0.00222	1.18565	0.9327	0.0701	0.38859	0.00984	0.01625	0.00852	0.01334	0.15763	0.15382	0.0203	0.00189	0.09219	0.01414	0.15195	0.03065	0.02668	0.01474	0.3517	0.00744	0.0098	0.11421
Lachnospiraceae_bacterium_6_1_63FAA	0	0	0	0	0	0	0	0	0	0	0	0	0	0	0	0	0	0	0	0	0	0	0	0	0	0	0	0	0	0	0.03322	0	0	0	0	0	0.00188	0	0	0	0	0	0	0	0	0	0	0	0
Lachnospiraceae_bacterium_7_1_58FAA	0	0.00088	0.00815	0.01415	0.00201	0	0.01289	0.00631	0.01989	0.00237	0.00338	0.00112	0.0079	0.16737	0.00791	0.02225	0.01278	0.01466	0	0.04371	0.01672	0.10603	0.00074	0.05678	0.00105	0.0387	0.05082	0.02277	0.00127	0.00548	0.00509	0.0526	0.04155	0.01971	0.01727	0.02204	0.00515	0.01313	0.02993	0.04483	0.00974	0.00482	0.08258	0.30206	0.07173	0.00749	0.00439	0	0.00404
Lachnospiraceae_bacterium_8_1_57FAA	0.66589	0	0	0.09959	0	1.04322	0	0	1.0625	0	0	0	0	0.91216	0	0	0	0	1.24258	0	0	0	0	0.07905	0	0	0	0	0	0	0	0	0	0	0	0.26764	0	0	0	0	0	0.02213	0	0	0	0	0	0	0.15473
Lachnospiraceae_bacterium_9_1_43BFAA	0	0	0	0	0	0	0	0	0	0	0	0.0013	0	0	0	0	0	0	0	0	0	0	0	0	0	0	0	0	0	0	0.0015	0	0	0	0	0	0.00547	0	0	8e-05	0	0	0	0	0	0	0	0	0
Lachnospiraceae_bacterium_ICM7	0	0	0	0	0	0	0	0	0	0	0	0	0	0	0	0	0	0	0	0	0	0	0	0	0.00351	0	0	0	0	0	0	0	0	0	0	0	0	0	0	0	0	0	0	0	0	0	0	0	0
Lachnospiraceae_bacterium_oral_taxon_082	0	0	0	0	0	0	0	0	0	0	0	0	0	0	0	0	0	0	0	0	0	0	0	0	0	0	0	0	0	0	0	0	0	0	0	0	0	0	0.00018	0	0	0	0	0	0	0	0	0	0
Marvinbryantia_formatexigens	0	0	0	0	0	0	0	0	0	0	0	0	0	0	0	0	0	0	0	0	0	0	0	0	0	0	0	0	0	0	0	0	0	0	0	0	0	0	0	0	0	0	0	0	0	0	0	0	0
Oribacterium_sinus	0	0	0	0	0	0	0	0.00655	0	0	0	0	0	0.00033	0	0	0	0	0	0.00193	0	0.01128	0	0	0	0	0	0	0	0	0	0	0	0	0	0	0.00484	0	0.00355	0	0	0	0.00896	0	0	0.00267	0	0	0
Oribacterium_sp_oral_taxon_078	0	0	0	0	0	0	0	0	0	0	0	0	0	0	0	0	0	0	0	0	0	0	0	0	0	0	0	0	0	0	0	0	0	0	0	0	0	0	0	0	0	0	0	0.00197	0	0	0	0	0
Roseburia_hominis	0.09238	3.9645	0.05017	0.81431	0.14722	0.07315	0.00686	1.55684	0	0	0	0	0.15163	0.98991	0	0.02791	0.0709	0.69047	1.52315	0.51248	0.0426	0.05079	0	0	1.04065	0.61798	0.02583	0.00441	0.07232	0.04795	0.00749	0.09516	0.0246	0.02909	0.00877	0.01404	0	0.37922	0.01028	0.0054	0.59866	0	0.32218	0.8234	0	8.48752	0.40056	0.19277	0.01551
Roseburia_intestinalis	0.01561	0	0.34616	0.07268	0.05137	3.11591	5.61764	4.12908	0	0	1.21814	0	5.08049	0.00836	1.86774	6.49595	0.01408	0	0.70824	0.18264	0.03405	0.01735	1.23705	0.15274	0.3047	0.11204	0.04752	0.09436	0.12423	0	0.61917	0	0.06136	0.15001	0.16313	0.01278	0	0.03436	0.12933	1.38489	0.2581	0	0	0.28966	0.00109	0.00772	0	0	0.10583
Roseburia_inulinivorans	1.02634	0.09073	0.94809	1.54782	0.95521	5.53331	3.60955	1.89895	1.82752	0.18728	0.3682	1.72894	1.47185	0.02056	0.09107	4.01795	0.07935	1.55405	3.46432	0.89164	0.37611	5.73846	0	0.00886	0.02059	0.45334	0.72613	0.02206	0.76085	0.71664	0.2018	0.71247	0.12117	4.45465	0.95905	0.0375	3.92802	0.34373	15.9041	0.64071	0.21726	0	0	0.16858	0.10263	0.50092	0.04997	1.62583	0.4381
Roseburia_unclassified	0	0	0	0	0	0	0	0	0	0	0	1.52783	0.30746	0	0	0	0	0	0	0	0	0	0	0	0	0	0	0	0	0	0	0	0	0	0	0.48625	0	0	0	0	0	0.17036	0	0	0.19248	0	0	0	2.10065
Shuttleworthia_satelles	0	0	0	0	0	0	0	0	0	0	0	0	0	0.00106	0	0	0	0	0	0	0	0	0	0	0	0	0	0	0	0	0	0	0	0	0	0	0	0	0	0	0	0	0	0	0	0	0	0	0
Stomatobaculum_longum	0	0	0	0	0	0	0	0	0	0	0	0	0	0	0	0	0	0	0	0	0	0	0	0	0	0	0	0	0	0	0	0	0	0	0	0	0	0	0.06782	0	0	0	0	0	0	0	0	0	0
Oscillibacter_sp_KLE_1728	0	0	0	0	0	0	0	0	0	0	0	0	0	0	0	0	0	0	0	0.12302	0	0	0	0	0	0	0	0	0	0	0	0	0	0	0	0	0	0	0	0	0	0	0	0	0	0	0	0	0
Oscillibacter_sp_KLE_1745	0	0	0	0	0	0	0	0	0	0	0	0	0	0	0	0	0	0	0	0	0	0	0	0	0	0	0.71499	0	0	0	0	0	0	0.16478	0	0	0	0	0	0.19614	0	0	0	0	0	0	0	0	0
Oscillibacter_unclassified	0	0.06482	0.18051	0.08558	0.01784	0.00872	0	0.04313	0.0543	0.01422	0.07073	0.36774	0.10114	0.17985	0.1811	0.04053	0.07537	0.22266	0.03361	0.27792	0.03299	0.01788	0.01355	5.73623	0.07379	0.26218	0	0.01811	0.01202	0.07865	0.00519	0.13616	1.40981	0.23008	0.2143	0.06147	0.24939	0.14522	0.04742	0.09546	0.34939	0.05474	0.58118	0.09816	2.59046	0.00947	0.0542	0.01452	0.06413
Desulfotomaculum_ruminis	0	0	0	0	0	0	0	0	0	0	0	0	0	0	0	0	0	0	0	0	0	0	0	0	0	0	0	0	0	0	0	0	0	0	0	0	0	0	0	0	0	0	0	0	0	0	0	0	0
Filifactor_alocis	0	0	0	0	0	0	0	0	0	0	0	0	0	0	0	0	0	0	0	0	0	0	0	0	0	0	0	0	0	0	0	0	0	0	0	0	0	0.26693	0	0	0	0	0	0	0	0	0	0	0
Clostridium_bartlettii	0.50004	0.24165	0	0	0.00753	0.10247	0	0.43688	0.03749	0.01445	0	0.17413	0.00878	0.64986	0	0.57014	0.23353	0	0	0.30071	0.05344	0.13525	0.02284	0	0.01211	0	0	0.27941	0	0.0667	0.03179	0	0	0	0.00524	0.00207	0.0013	0	0	1.2511	0	0	0.17886	0.13041	0	0.00969	0.93281	1.90107	0.02976
Clostridium_bifermentans	0	0	0	0	0	0	0	0	0	0	0	0	0	0	0	0	0	0	0	0	0.62811	0	0	0	0	0	0	0	0	0	0	0	0	0	0	0	0	0	0	0	0	0	0	0	0	0	0	0	0
Clostridium_difficile	0	0	0	0	0	0	0	0	0	0	0	0	0	0	0	0	0	0	0	0	0	0	0	0	0	0	0	0	0	0	0	0	0	0	0	0	0	0	0	0	0	0.01555	0	0	0	0	0	0	0
Clostridium_glycolicum	0	0	0	0	0	0	0	0	0	0	0	0	0	0	0	0	0	0	0	0	0	0	0	0	0	0	0	0	0	0	0	0	0	0	0	0	0	0	0	0	0	0	0	0	0	0	0	0.00381	0
Clostridium_sordellii	0	0	0	0	0	0	0	0	0	0	0	0	0	0	0	0	0	0	0	0	0.09679	0	0	0	0	0	0	0	0	0	0	0	0	0	0	0	0	0	0	0	0	0	0	0	0	0	0	0	0
Peptostreptococcaceae_noname_unclassified	0	0	0.08823	0	0.04751	0	0	0	0.04565	0	0.12082	0	0.67376	0	0.01031	0	0.5032	0	0.04004	0	0.0831	0	0	0	0.00041	0	0	0.19252	0.06962	0.10457	0.46687	0.01489	0	0	0.00987	0.11894	0	0.11171	0.00739	0	0	0	0	0	0	0	0	0	0.10342
Peptostreptococcus_anaerobius	0	0	0	0	0	0	0	0	0	0	0	0	0	0	0	0	0	0	0	0	0	0	0	0	0.68744	0	0	0	0	0	0	0	0	0	0.28153	0	3.4981	0	0	0.1654	0	0	0	0	0	0	0	0	0
Peptostreptococcus_stomatis	0	0	0	0	0	0	0	0	0	0	0	0	0	0.04934	0	0	0	0	0	0	0.01431	0.06556	0	0	1.00866	0	0.08508	0	0	0.00458	0.00397	0	0	0	0.11394	0.001	0.54066	0	0.08004	0.46237	0	0.04424	0.00118	0.02584	0.02766	0.01552	0	0.32515	0
Peptostreptococcus_unclassified	0	0	0	0	0	0	0	0	0	0	0	0	0.00207	0	0.00752	0	0	0	0	0.00048	0.00961	0.00285	0	0	2.34335	0	0	0	0	0.01813	0.00312	0	0	0	0	0	0	0.00113	0	0	0	0	0.00625	0	0.00028	0.00181	0.00125	0	0.00119
Anaerotruncus_colihominis	0	0.03829	0.01892	0.00699	0	0	0	0	0	0.008	0	0	0	0.01778	0	0	0	0	0	0.0015	0	0	0.00467	0	0.05593	0.03545	0.20272	0	0.00033	0	0	0	0.0409	0.00342	0	0.00123	0	0	0	0.00577	0.17844	0	0.16083	0	0.04753	0.20714	0.11864	0.01054	0
Anaerotruncus_unclassified	0.01268	0.0132	0.045	0	0.01273	0	0	0	0.07458	0	0.03187	0.00747	0.00905	0.01828	0	0	0	0.02018	0.00992	0.05188	0.09821	0	0	2.81084	0	0.03985	0	0	0.00863	0.03461	0	0.13144	0.00392	0.07226	0.00749	0.03012	0	0.03929	0	0.0063	0.10369	0	0.10514	0.04407	1.09333	0.05957	0.01397	0.05292	0.00958
Faecalibacterium_prausnitzii	1.10036	13.5082	1.96191	0.88921	1.19483	5.3653	1.06799	4.65299	3.43143	0.2893	1.75659	12.9242	9.13348	4.23234	1.12167	8.77825	1.07291	6.74239	3.09483	6.73126	0.11856	3.50146	0.14563	3.43873	0.19075	8.53246	0.8545	0.7398	3.02808	6.23887	0.26352	0.81317	1.102	29.947	3.09037	3.41982	5.34503	5.16307	8.22911	8.16418	8.29979	2.89596	5.77179	4.19601	0.3685	1.53783	5.22566	6.67135	9.3567
Ruminococcaceae_bacterium_D16	0	0	0.00232	0.0045	0	0	0	0.01211	0.05179	0	0	0	0	0.00214	0	0	0	0.00343	0	0.00161	0.02939	0	0	0.37255	0.00689	0.00075	0	0.00709	0.00134	0.00071	0	0.00889	0	0.0033	0.00141	0.0027	0.0652	0.00341	0.00032	0.00061	0.00384	0.00026	0.43497	0	0	0	0.04885	0	0.00411
Ruminococcus_albus	0	0.00493	0	0	0	0	0	0	0	0.00088	0	0	0.00019	0.00773	0	0.00407	0	0	0.01284	0.00097	0	0	0	0	0	0	0	0	0	0	0.00031	0	0	0	0	0.00039	0.00316	0	0	0.00102	0	0	0	0	0	0	0	0.00802	0
Ruminococcus_bromii	24.0322	0.01002	0.01333	2.24394	2.28139	1.74643	0.00748	11.5135	5.50458	32.7197	7.362	17.3461	6.18808	28.0245	8.74177	0.27081	25.4083	4.69649	1.0123	4.76256	11.8267	0.00171	6.90641	0.19066	0.63655	0.37445	0.00018	17.473	15.8606	9.92654	0.01157	4.51647	7.38002	0.60168	0.13884	3.11794	0.66934	0.06802	0.01462	11.556	3.51544	0.00698	0	6.56697	0.53834	10.8172	0.19315	0.06522	6.32167
Ruminococcus_callidus	0.00897	3.93197	0	0	0.01053	0.68882	0	0	0.60289	0	0.51448	0	0.04133	0.15995	0	0.20094	0	0.09478	0.09934	0.0347	0	0.02032	0	0	0	0	0	0	0	0	0.00128	0	0	0.24278	0.01787	0.00294	0.06422	0	0	0.00088	0	0	0	1.40488	0	3.14932	0	0.11895	0.07898
Ruminococcus_champanellensis	0.57036	0	0	0	0.27741	0	0	0	2.01797	0	0	0	0	0	0	0.01245	0	0	0	0	0	0	0	0	0	0	0	0	0	0	0	0	0	0	0	0	0	0	0	0	0	0	0	0.46685	0	0	0	0	0
Ruminococcus_flavefaciens	0	0	0	0.00091	0	0	0	0	0	0.00041	0	0	0	0	0	0	0	0.04253	0	0	0	0	0	0	0	0	0	0	0	0.0002	0	0	0	0	0	0	0	0	0	0	0	0	0	0	0	0	0	0	0
Ruminococcus_lactaris	1.14849	0	0	0	0.60555	2.66043	0.91301	0	0	0	0.95335	5.46875	2.17577	0	0	3.00652	0.64271	0.58921	0	0.09522	0.0188	0	0	0	0	0.06539	0	0.13625	0	0.00371	1.01081	1.63602	0	0.14389	0.03749	0.0028	1.83388	0.0384	0.00067	4.53555	1.04072	0.07928	0	1.65657	0.37306	0.00115	0.07995	0	2.8541
Ruminococcus_sp	0	0	0	0	0	0	0	0	0	0	0	0	0	0	0	0	0	0	0	0	0	0	0	0	0	0	0	0	0	0	0	0	0	0	0	0	0	0	0	0	0	0	0	0	0	0	0	0	0
Ruminococcus_sp_5_1_39BFAA	0	4.14386	1.3097	0	0	0.56509	0	0.77694	1.29126	0.82903	0	9.14762	1.18986	5.08123	0	1.92188	1.60853	1.53694	0.19676	2.08553	0	0	0	0	0	0	0.63724	0.80889	2.57472	4.44531	10.9085	0	2.32512	0	1.27836	2.47265	0	1.05157	0.35159	3.60881	0	0.96777	3.07653	1.6862	0	3.41455	0.82052	0.64539	1.52207
Ruminococcus_sp_JC304	0	0.75178	0	0	0	0	0	0	0	0	0	0	0.31254	0	0	0.74709	0	0	0	0	0	0	0	0	0	0	0	0	0	0.14824	0	0	0	0	0	0.21406	0	0	0	0	0	0	0	0.14454	0	0	0	0	0
Subdoligranulum_sp_4_3_54A2FAA	0	0	0.22304	0	0	0	0	0	0	0.6987	0	0	0	0.23318	0	0	0	0	0	0.0573	0	0	0	0	0	0.1487	0	0.49704	0.14855	0	0	0.28529	0	0	0	0	0	0	0	0	0.21042	0	0	0	0	0	0.24142	0	0
Subdoligranulum_unclassified	5.5887	1.63579	12.6684	13.5234	11.573	3.92353	0.85513	8.39539	16.4209	2.76736	8.04918	0.26035	6.09772	3.92099	0.39678	4.32022	1.74419	14.9606	3.91647	2.23038	2.04647	3.24886	1.04365	7.24551	5.33684	4.93734	11.9446	2.56824	4.60783	4.26654	0.59871	30.8953	0.7859	7.64376	2.44023	2.24927	9.81623	2.98297	0.95393	2.15756	19.3478	5.70192	9.82788	7.08444	1.34046	1.08154	6.79754	4.60741	1.29911
Subdoligranulum_variabile	0	0.0017	0	0	0	0	0	0	0	0.00158	0	0.00386	0.00487	0.00681	0	0	0	0.00089	0	0.00025	0.01636	0	0	0	0	0	0	0	0.00138	0	0	0	0	0.00042	0	0.0005	0	0	0	0.00131	0.00624	0	0.00026	0.00136	0	0	0	0.00448	0.0115
Bulleidia_extructa	0	0	0.00094	0	0	0	0	0	0	0	0	0	0	0	0	0	0	0	0	0	0	0	0	0	0	0	0	0.00834	0	0	0	0	0	0	0	0	0.11826	0.0045	0	0	0	0	0	0	0	0	0.00093	0	0
Catenibacterium_mitsuokai	0	3.66248	0	0	0	0	0	0	0	0	0	0	0	0	0	0	0	0	0	0	0	0	0	0	0	0.80414	0	0	0	0	12.8177	0.96649	0	0	0	0	0	0.12851	0	0	0	0	0	0	0	0	0	1.87912	0
Coprobacillus_sp_29_1	0	0	0	0	0	0	0	0	0	0	0	0	0	0	0	0	0	0	0	0	0	0	0	0	0	0	0	0	0	0	0	0	0	0	0	0	0	0	0	0	0	0	0	0	0	0	0	0	0
Coprobacillus_sp_D6	0	0	0	0	0	0	0	0	0	0	0	0	0	0	0	0	0	0	0	0	0	0	0	0	0	0	0	0	0	0	0	0	0	0	0	0	0	0	0	0	0	0	0	0	0	0	0	0	0
Coprobacillus_unclassified	0	0	0.02196	0	0	0	0	0.02588	0	0.01116	0	0.62639	0	0.08719	0.03574	0.00196	0.51624	0	0	0.06493	0.40773	0.05919	0.12896	0	0	0	0.00628	0.0021	0	0.0029	0	0.00397	0	0	0.03221	0	0.01797	0	0.00497	0.01954	0.01522	0.0038	0.01848	0.01943	0.02309	0	0.00109	0	0.00162
Eggerthia_catenaformis	0	0	0	0	0	0	0	0	0	0	0	0	0	0	0	0	0	0	0	0	0	0	0	0	0	0	0	0	0	0	0	0	0	0	0	0	0.00654	0.00735	0	0	0	0	0	0	0	0	0	0	0
Clostridium_innocuum	0	0	0	0	0	0	0	0.00209	0	0.00164	0	0	0	0.00133	0.00497	0	0	0	0	0	0.00581	0	0.01812	0	0	0	0	0.01928	0.00121	0.00158	0	0	0.01931	0	0.00505	0.00231	0.00747	0	0.00035	0	0	0	0.00135	0	0.02459	0	0.01698	0	0
Clostridium_ramosum	0	0	0.00605	0	0	0	0	0.00364	0	0.00556	0	0.09697	0	0.01694	0.00972	0	0	0	0	0.01162	0.13088	0.0422	0.1462	0	0	0	0	0	0	0	0	0	0	0	0.02023	0	0	0	0	0.00387	0	0	0	0.00393	0	0	0	0	0
Clostridium_spiroforme	0	0	0	0	0	0	0	0	0	0	0	0.96919	0	0	0	0	0	0	0	0.29434	0	0	0	0	0	0	0	0.37601	0	0	0	0	0	0	0	0	0	0	0	0	0	0	0	0	0	0	0	0	0
Erysipelotrichaceae_bacterium_21_3	0	0	0.00243	0	0.00619	0	0	0.00243	0	0.0039	0	0.04078	0.00115	0.02546	0.00663	0	0	0	0	0.00053	0.24269	0	0.00178	0	0	0.00132	0	0.01125	0.01194	0.00015	0.0003	0	0.00044	0.0004	0	0.00346	0.00087	0	0	0.01372	0.00345	0	0.00024	0	0	0	0.00401	0	0.00204
Erysipelotrichaceae_bacterium_2_2_44A	0	0.00303	0.00315	0	0	0	0	0.00995	0	0.00266	0	0.01538	0	0.06657	0	0	0.05136	0	0	0.00847	0.00921	0	0.01215	0.01169	0	0.01047	0.00052	0.01932	0.00611	0	0.00616	0.00279	0.00194	0	0	0.00438	0.00355	0	0	0.02058	0.00566	0	0.00175	0	0.02667	0	0.01326	0	0
Erysipelotrichaceae_bacterium_3_1_53	0	0	0	0	0	0	0	0	0	0.0026	0	0	0	0	0	0	0	0	0	0.00108	0	0	0	0	0	0	0	0	0	0	0.00685	0	0	0	0	0	0	0	0	0	0	0	0	0	0.14274	0	0.16466	0	0
Erysipelotrichaceae_bacterium_5_2_54FAA	0	0	0	0	0	0	0	0	0	0	0	0.97892	0.01116	0	0	0	0	0	0	0.00173	0	0	0	0	0	0	0	0	0	0	0.00117	0	0	0	0	0	0	0	0	0	0	0	0	0	0.00476	0	0.73645	0	0
Erysipelotrichaceae_bacterium_6_1_45	0	0	0	0.00414	0	0	0	0.00448	0	0.01098	0	0.00906	0	0.01347	0	0	0.04186	0	0	0.00215	0.23142	0	0.08268	0	0	0	0.00012	0.01526	0	0.00406	0.00443	0	0.02631	0	0	0.00296	0	0	0.00538	0.01759	0.00807	0.00357	0	0	0	0	0	0	0
Eubacterium_biforme	0	1.11116	0	2.78738	0.76482	0	0	0	0.80147	0	0	0	0.50037	0	0	0	0	0	0.2428	0	0	0	0	0	0.74788	0.78316	2.6509	0	0.00031	4.94577	0	5.17323	0.11128	0	1.75828	6.11535	1.1598	1.44957	0.33804	0	0	0	0	0	0.14599	2.3078	0	2.09597	0
Eubacterium_cylindroides	0.13002	0	0	0	0.09107	0	0.02685	0	0.10461	0.00302	0.13989	0	0.75382	0	0	0	0	0	0	0	0	0.10274	0	0.00278	0.00147	0	0	0	0.06762	0	0	0	0.05299	0	0	0	0	0.01756	0	0	0	0	0	1.22326	0	0	0	0	0
Eubacterium_dolichum	0	0	0	0	0	0	0	0	0	0	0	0.14361	0	0	0.01935	0	0	0	0	0.00269	0	0.03611	0	0	0	0	0	0	0	0.0161	0.11466	0	0	0	0	0	0	0	0	0	0	0	0	0	0	0	0	0	0
Holdemania_filiformis	0	0	0.08519	0.03535	0	0.05418	0.04479	0	0	0.02689	0.01863	0.02444	0.00474	0.04646	0	0.03147	0	0	0.00567	0.01721	0.00236	0.09088	0	0.00528	0	0.09011	0.00496	0	0	0.02173	0	0	0	0.05686	0.00489	0	0	0.00324	0.02631	0	0.02297	0.32599	0.27438	0.01312	0	0.00941	0.09804	0	0.02006
Holdemania_sp_AP2	0	0	0	0	0	0	0	0	0	0	0	0	0	0	0	0	0	0	0	0	0	0	0	0	0	0	0.12133	0	0.05008	0	0	0	0.06197	0	0	0	0	0	0	0	0	0	0	0	0	0	0	0	0
Holdemania_unclassified	0.00039	0	0	0	0	0	0.00192	0	0	0	0.0452	0.03961	0	0	0.00229	0	0	0.00027	0	0.01246	0	0	0	0.00708	0	0	0	0	0	0	0.0011	0.00324	0	0	0.00189	0	0	0	0.03511	0	0.01173	0	0	0.0048	0	0	0	0.07187	0
Solobacterium_moorei	0	0.00251	0.00721	0.00384	0	0.03169	0	0	0	0.00603	0	0.01463	0.00179	0.04384	0	0	0	0.01151	0	0	0.0294	0.00792	0	0	3.05665	0.00073	0	0.00065	0.00824	0.00411	0.0857	0.00326	0	0	0.02809	0.0119	0.10631	0.19766	0.00101	0.35555	0	0	0.04272	0.03514	0	0.02194	0.00862	0.20591	0
Turicibacter_sanguinis	0	0	0	0	0	0	0	0.00782	0	0	0	0	0	0.03284	0	0.0027	0.12208	0	0	0.00176	0.03648	0	0	0	0	0	0	0.15119	0	0	0	0	0	0	0	0	0	0	0	0	0	0	0	0	0	0	0	0.0023	0.00128
Turicibacter_unclassified	0	0	0	0	0	0.00904	0	0.0282	0	0	0	0	0	0.11877	0	0.01458	0.1332	0	0	0.00568	0.04559	0	0	0	0	0	0	0.18934	0	0.00117	0	0	0	0	0	0	0	0	0	0	0	0	0	0.00109	0	0	0	0.00289	0.01332
Acidaminococcus_fermentans	0	0	0	0.3214	0	0	0	0	0.49864	0.00526	0	0.16557	0	0.56317	2.20616	0	0	0	0	0	0	0	0	9.77648	0.34275	0.01395	0	0	0	0	0	0	0.00263	0.00741	0.82713	0.02898	0	0	0.00228	0	0	0	0	0	0	0	0	0	0
Acidaminococcus_intestini	0	0	0	0.01261	0	0	0	0	0.00559	0	0	0	0	0.12321	0	0	0	0	0	0	0	0	0	0	0.00113	0.00444	0	0	0	0	0.00013	0.01102	0.0032	0	0.00335	0	0	0	0	0	0	0	0	0	0	0	0.00286	0	0
Acidaminococcus_sp_D21	0	0	0	0	0	0	0	0	0	0	0	0	0	0	0	0	0	0	0	0	0	0	0	0	0	0	0	0	0	0	0	0	0	0	0	0	0	0	0	0	0	0	0	0	0	0	0	0	0
Acidaminococcus_unclassified	0	0	0	0	0	0	0	0	0	0.03411	0	0	0	0	0	0	0	0	0	0	0.02497	0	0.12942	0	0	0	0	0	0	0	0.31546	0.10083	0	0	0	0	0	0	0	1.78395	0	0	0	0	0	0	0	0	0
Phascolarctobacterium_succinatutens	0	0	2.22824	2.37966	0	2.98824	1.82238	1.20306	0	0	3.14552	0	0	0	0	0	0	0	2.58953	1.23744	0	4.60949	0	0	0.46987	0	2.33634	0	0	0	0.20181	0	1.46566	0.00284	3.34693	0.01416	0	3.06659	1.92289	0	0	2.15137	0	0	0	3.94718	4.08182	0.32778	0
Dialister_invisus	6.05446	0	0	0	0	0	0	0	0	0.00655	0	0.47996	3.43821	0	0	4.25519	0	1.06821	0	0	0	0	0	0	0	0	0	0.01741	0	0	0	0	0	5.6496	0	0.01699	0.08885	0	0.00197	5.045	0	0	0	0.99602	0	0	0.00088	0	0
Dialister_succinatiphilus	0	4.49699	0	0.01368	0	0	0	0	1.4656	0	0	0	0	0.00533	0.65103	0	0	0	0	0	0	0	0	0	0	0	0	0	0	0	0	0	0	0.004	0	0	0	0	0.03912	0	1.0472	0	0	0	0	0	0	0	0
Megamonas_funiformis	0	0	0	0	0	0	0	0	0	0	0	0	0	0	0	0	0	0	0	0	0	0	0	0	0	0	0	0	0	0	0	0	0	0	0	0	0	0	0	0	0	0	0	0	0	0	0	0	0
Megamonas_hypermegale	0	0	0	0	0	0	0	0	0	0	0	0	0	0	0.36839	0	0	0	0	0	0	0	0	0	0	0.01765	0	0	0	0	0	0.60475	0.01247	0	0	0	0	0	0	0	0	0	0	0	0	0	0	0	0
Megamonas_rupellensis	0	0	0	0	0	0	0	0	0	0	0	0	0	0.00797	8.82674	0	0	0	0	0	0	0	0	0	0	2.97867	0	0	0	0	0	0.1594	0.01048	0	0	0	0	0	0	0	0	0	0	0	0	0	0	0	0
Megamonas_unclassified	0	0	0	0	0	0	0	0	0	0	0	0	0	0.02846	20.827	0	0	0	0	0.00454	0	0	0	0	0	5.96429	0	0	0	0	0	1.21491	0.01563	0	0	0	0	0	0.00771	0	0	0	0	0	0	0	0	0	0
Megasphaera_elsdenii	0	0	0	0.08874	0	0	0	0	0	0	0	0	0	0	0.4277	0	0	0	0	0	0	0	0	0	0.2774	0	0	0	0	0	0	0	0	0	0	0	0	0	0	0	0	0	0	0	0	0	0	0	0
Megasphaera_micronuciformis	0	0	0	0	0	0	0	0	0	0	0	0	0	0	0	0	0	0	0	0	0	0	0	0	0	0	0	0	0	0	0	0	0	0	0	0	0.01066	0	0.13353	0	0	0	0	0	0	0	0	0	0
Megasphaera_sp_BV3C16_1	0	0	0	0	0	0	0	0	0	0	0	0	0	0	0	0	0	0	0	0	0	0	0	0	0	0	0	0	0	0	0	0	0	0	0	0	0	0	0	0	0	0	0	0	0	0	0.95589	0	0
Megasphaera_unclassified	0	0	0	0.23857	0	0	0	0	0	1.27247	0	0	0	0	0.55511	0	0	0	0	0	0	0	0	0.18226	0.4314	0.80786	0	0	0	0	0.12068	0	0	0	0	0.38757	0.24383	0	0	0	0	0	0	0	0	0	0	0	0
Mitsuokella_multacida	0	0	0	0.01141	0	0	0	0	0	0	0	0	0	0	0.0033	0	0	0	0	0	0	0	0	0	0.07588	0	0	0	0	0	0	0.00232	0.07924	0	0	0.23736	0	0.01313	0	0	0	0	0	0	0	0	0	0.28954	0
Mitsuokella_unclassified	0	0	0	0.00253	0	0	0	0	0	0	0	0	0	0	0.02303	0	0	0	0	0	0	0	0	0	0.27584	0	0	0	0	0	0	0.06615	0.03936	0	0.00772	0.0289	0	0.03759	0.00377	0	0	0	0	0	0	0	0.00595	0.14672	0
Selenomonas_bovis	0	0	0	0	0	0	0	0	0	0	0	0	0	0	0	0	0	0	0	0	0	0	0	0	0	0	0	0	0	0	0	0	0	0	0	0	0	0	0	0	0	0	0	0	0	0	0	0	0
Selenomonas_sputigena	0	0	0	0	0	0	0	0	0	0	0	0	0	0	0	0	0	0	0	0	0	0	0	0	0	0	0	0	0	0	0	0	0	0	0	0	0.04997	0	0.00956	0.00047	0	0	0	0	0	0	0	0	0
Veillonella_atypica	0.00451	0.01259	0.00041	0	0	0	0	0.00575	0	0	0	0	0.0041	0.02645	0	0	0.00485	0	0.04253	0.01893	0	0.02423	0	0	0.02223	0.02245	0	0	0.00199	0	0	0.00276	0	0.0055	0.00055	0	0.14208	0	0.13822	0	0	0	0.04445	0	0	0.00717	0	0	0
Veillonella_dispar	0.00319	0.00051	0	0	0	0	0	0.00636	0	0	0	0	0.00124	0.02089	0	0.0078	0	0	0.0034	0.00393	0	0.0166	0	0	0.00863	0.01436	0	0	0	0	0	0	0	0	0.03595	0.00011	0.46705	0	0.03445	0	0	0	0.0481	0	0	0	0	0	0
Veillonella_parvula	0.01403	0.03764	0	0	0	0.0151	0.08467	0.03653	0	0	0	0	0.00522	0.11091	0	0.1735	0.0513	0.00076	0.05583	0.01937	0	0.05736	1.07005	0	0.00134	0.02731	0	0.00095	0.00064	0.00013	0	0.01122	0	0.00827	0.0023	0.00088	0.63563	0.00134	0.0376	0.05901	0.00804	0.01444	8.5496	0.00634	0	0.00081	0.00298	0	0
Veillonella_unclassified	0.22411	0.0345	0.00536	0.00372	0.00583	0.02985	0	0.53982	0.00397	0	0.00235	0.00207	0.01971	0.04199	0.00022	0.43262	0.08125	0.00799	0.31269	0.12024	0	0.02917	1.25316	0	0.02927	0.10339	0	0.0216	0.00511	0.0047	0.00017	0.01842	0	0.02316	0.20146	0.00674	3.67056	0.01122	0.73609	0.00182	0.00497	0.0028	2.06049	0.00533	0	0.00828	0.00706	0.00217	0.00415
Fusobacterium_gonidiaformans	0	0	0	0	0	0	0	0	0	0.00199	0	0	0	0	0	0	0	0	0	0	0	0	0	0	0	0.35729	0	0	0	0	0	0	0	0	0.51182	0	0	0	0	0	0	0	0	0	0	0.08945	0	0	0
Fusobacterium_mortiferum	0	0	0	0	0	0	0	0	0	0	0	0	0	0	0	0	0	0	0	0	0	12.7078	0	0	0	0.1569	0	0	0	0	0	0	0	0	0	0	0	0	0	0	0	0	0	0	0	0	0	0	0
Fusobacterium_necrophorum	0	0	0	0	0	0	0	0	0	0	0	0	0	0	0	0	0	0	0	0	0	0	0	0	6.47707	0	0	0	0	0	0	0	0	0	0	0	0	0	0	0	0	0	0	0	0	0	0	0	0
Fusobacterium_nucleatum	0	0	0	0	0	0	0	0	0	0	0	0	0	0.01322	0	0	0	0	0	0	0	0.02152	0	0	0.92048	0	0.01669	0.11756	0	0	0	0.02711	0	0	0.05844	0	0.05092	0.07863	0.01699	0.15821	0	0	0	0.00361	0	0.00712	0	0.29594	0
Fusobacterium_periodonticum	0	0	0	0	0	0	0	0.00813	0	0	0	0	0	0.01054	0	0	0	0	0	0	0	0	0	0	0.01222	0	0	0	0	0	0	0.00118	0	0	0	0	0.00176	0	0	0	0	0	0	0	0	0	0	0	0
Fusobacterium_ulcerans	0	0	0	0	0	0	0	0	0	0	0	0	0	0	1.48321	0	0	0	0	0	0	0	0	0	0	0	0	0	0	0	0	0	0	0	0	0	0.04525	0	0	0	0	0	0	0	0	0	0	0	0
Fusobacterium_varium	0	0	0	0	0	0	0	0	0	0	0	0	0	0	0	0	0	0	0	0	0	0	0	0	0	0	0	0	0	0	0	0	0	0	0.05612	0	0.00836	0	0	0	0	0	0	0	0	0	0	0	0
Leptotrichia_unclassified	0	0	0	0	0	0	0	0	0	0	0	0	0	0	0	0	0	0	0	0	0	0	0	0	0.00181	0	0	0	0.01157	0	0	0	0	0	0.0056	0	0	0	0	0	0	0	0	0	0	0	0	0	0.0015
Leptotrichia_wadei	0	0	0	0	0	0	0	0	0	0	0	0	0	0	0	0	0	0	0	0	0	0	0	0	0	0	0	0	0	0	0	0	0	0	0	0	0	0	0	0	0	0	0	0	0	0	0	0	0
Lautropia_mirabilis	0	0	0	0	0	0	0	0	0	0	0	0	0	0	0	0	0	0	0	0	0	0	0	0	0	0	0	0	0	0	0	0	0	0	0	0	0	0	0	0	0	0	0.00116	0	0	0	0	0	0
Ralstonia_pickettii	0	0	0	0	0	0	0	0	0	0	0	0	0	0	0	0	0	0	0	0	0	0	0	0	0	0	0	0	0	0	0	0	0	0	0	0	0	0	0	0	0	0	0	0	0	0	0	0	0
Ralstonia_unclassified	0	0	0	0	0	0	0	0	0	0	0	0	0	0	0	0	0	0	0	0	0	0	0	0	0	0	0	0	0	0	0	0	0	0	0	0	0	0	0	0	0	0	0	0	0	0	0	0	0
Burkholderiales_bacterium_1_1_47	0.08211	0	0.00629	0	0.03731	0	0	0.01922	0.01043	0	0	0.13037	0.16363	0.00525	0	0.04837	0.01522	0.00046	0	0	0	0	0	0.01095	0	0	0.00976	0.02777	0	0.10012	0.00015	0	0	0.02032	0.01431	0	0	0.01361	0	0	0.08087	0	0	0.00175	0	0	0.04006	0	0
Comamonas_testosteroni	0	0	0	0	0	0	0	0	0	0	0	0	0	0	0	0	0	0	0	0	0	0	0	0	0	0	0	0	0	0	0	0	0	0	0	0	0	0	0	0	0	0	0	0	0	0	0	0	0
Comamonas_unclassified	0	0	0	0	0	0	0	0	0	0	0	0	0	0	0	0	0	0	0	0	0	0	0	0	0	0	0	0	0	0	0	0	0	0	0	0	0	0	0	0	0	0	0	0	0	0	0	0	0
Oxalobacter_formigenes	0.26504	0	0.01166	0	0.00344	0	0	0	0	0	0	0	0	0	0	0	0	0.00082	0	0	0	0	0.00423	0	0	0.00524	0	0.06478	0	0	0	0	0	0	0.00198	0.00422	0	0	0	0	0	0	0	0.01564	0	0.00709	0	0	0
Parasutterella_excrementihominis	0.04142	0	0.0122	0	0.02671	0	0.0121	0.05428	0.09329	0	0	0.00266	0.00735	0.01054	0	0.00984	0.07076	0.02853	0.00792	0	0	0	0.02046	0.01594	0	0	0.02633	0.09459	0	0.15699	0.08373	0	0	0.10894	0.0291	0.00073	0	0.01632	0	0	0.05731	0.03728	0	0.03288	0	0	0.24318	0	0.01468
Sutterella_parvirubra	0	0	0	0	0	0	0	0	0	0	0	0	0	0	0	0	0	0	0	0	0	0.09776	0	0	0	0	0	0	0	0	0	0	0	0	0	0	0	0	0	0	0	0	0	0	0	0	0	0	0
Sutterella_wadsworthensis	0.02723	0.09078	0	0	0.44464	0.04771	0	0	0	0.0069	0.0894	0	0	0.00561	0	0	0	0	1.01724	1.7957	0	0	0	0	0.01196	0.13923	0.71969	0	0	0	0	0	0	0	0.3319	0.0194	0.45648	0	0	0	1.99167	0	0	0	0	0.00262	0.01092	0.05717	0.59502
Eikenella_corrodens	0	0	0	0	0	0	0	0	0	0	0	0	0	0	0	0	0	0	0	0	0	0	0	0	0	0	0	0	0	0	0	0	0	0	0.00281	0	0	0	0	7e-05	0	0	0	0	0	0	0	0	0
Neisseria_flavescens	0	0	0	0	0	0	0	0.01137	0	0	0	0	0	0	0	0	0	0	0	0	0	0	0	0	0	0	0	0	0	0	0	0	0	0	0	0	0	0	0	0	0	0	0	0	0	0	0	0	0
Neisseria_meningitidis	0	0	0	0	0	0	0	0	0	0	0	0	0	0	0	0	0	0	0	0	0	0	0	0	0	0	0	0	0	0	0	0	0	0	0	0	0	0	0	0	0	0	0	0	0	0	0	0	0
Neisseria_unclassified	0	0	0	0	0	0	0	0.00409	0	0	0	0	0	0	0	0	0	0	0	0	0	0	0	0	0.00259	0	0	0	0	0	0	0	0	0	0	0	0	0	0	0	0	0	0.04941	0	0	0	0	0	0
Bilophila_unclassified	0.03056	0	0.46837	0.01162	0.01565	0.01135	0.08364	0	0.00275	0.02374	0.06001	0	0.04202	0.01788	0.36902	0.03384	0	0.26347	0.02408	0.16272	0.07135	0.16023	0.0642	3.58232	0.19003	0.1822	0.45598	0.17349	0.37034	0.12882	0.01494	0.15417	0.58116	0.83651	0.06292	0.22156	0.55671	0.20761	0.03601	0.16	0.51583	0.3674	0	0.24764	1.14465	0.06595	0	0.18428	0.03523
Bilophila_wadsworthia	0	0	0.12865	0	0.0004	0.00169	0.0195	0	0	0.0088	0.01044	0	0.05929	0	0.03109	0	0	0.05603	0	0.01298	0.06703	0.05199	0.01154	0.23493	0.04357	0.0302	0.09223	0.01607	0.00092	0.01963	0.00902	0.08683	0.04612	0.05478	0.00586	0.04801	0.02926	0.00054	0	0.01787	0.08148	0.02758	0	0.02632	0.1585	0.36163	0	0.01777	0.00797
Desulfovibrio_desulfuricans	0.00457	0	0	0	0	0.00537	0	0	0	0	0	0	0	0	0.0026	0	0	0	0	0.00609	0	0	0	0.01332	0	0.00477	0.00296	0	0	0	0	0.00706	0	0.00226	0	0	0	0	0	0	0	0	0	0.02446	0	0	0	0	0.17655
Desulfovibrio_piger	0.01345	0	0.15278	0.13514	0	0.03288	0	0.09804	0	0	0	0	0	0	0	0.01149	0	0	0	0	0.01695	0.02977	0	4.25487	0.06124	1.25843	0	0	0	0	0.00643	0.35971	0.24035	0	0.19278	0	0	0.10461	0.91613	0	0	0.1743	0	0	0.61915	0.306	0	0.1962	0
Arcobacter_butzleri	0	0	0	0	0	0	0	0	0	0	0	0	0	0	0	0	0	0	0	0	0	0	0	0	0	0	0	0	0	0	0	0	0	0	0	0	0	0	0	0	0	0	0	0	0	0	0	0	0
Campylobacter_coli	0	0	0	0	0	0	0	0	0	0	0	0	0	0	0	0	0	0	0	0	0	0	0	0	0	0	0	0	0	0	0	0.10923	0	0	0	0	0	0	0	0	0	0	0	0	0	0	0	0	0
Campylobacter_concisus	0	0	0	0	0	0	0	0	0	0	0	0	0	0	0	0	0	0	0	0	0	0	0	0	0	0	0	0	0	0	0	0	0	0	0	0	0	0	0	0	0	0	0	0	0	0	0	0	0
Campylobacter_curvus	0	0	0	0	0	0	0	0	0	0	0	0	0	0	0	0	0	0	0	0	0	0	0	0	0	0	0	0	0	0	0	0	0	0	0	0	0	0	0	0	0	0	0	0	0	0	0	0	0
Campylobacter_gracilis	0	0	0	0	0	0	0	0	0	0	0	0	0	0	0	0	0	0	0	0	0	0	0	0	0	0	0	0	0	0	0	0	0	0	0	0	0.04255	0	0	0.01011	0	0	0	0	0	0	0	0	0
Campylobacter_hominis	0	0	0.00496	0	0	0	0	0	0	0	0	0	0	0	0	0	0	0	0	0	0	0	0	0	0	0	0	0	0	0	0	0	0	0	0	0	0	0	0	0	0	0	0	0	0	0.0006	0	0	0
Campylobacter_rectus	0	0	0	0	0	0	0	0	0	0	0	0	0	0	0	0	0	0	0	0	0	0	0	0	0	0	0	0	0	0	0	0	0	0	0	0	0	0	0	0	0	0	0	0	0	0	0	0	0
Campylobacter_showae	0	0	0	0	0	0	0	0	0	0	0	0	0	0	0	0	0	0	0	0	0	0	0	0	0	0	0	0	0	0	0	0	0	0	0	0	0	0	0	0	0	0	0	0	0	0	0	0.00064	0
Campylobacter_ureolyticus	0	0	0	0	0	0	0	0	0	0	0	0	0	0	0	0	0	0	0	0	0	0	0	0	0	0	0.00049	0	0	0	0	0	0	0	0.00629	0	0	0	0	0	0	0	0	0	0	0	0	0	0
Helicobacter_pullorum	0	0	0	0	0	0	0	0	0	0	0	0	0	0	0	0	0	0	0	0	0	0	0	0	0	0	0	0	0	0	0	0	0	0	0	0	0	0	0	0	0	0	0	0	0	0	0	0	0
Aeromonas_unclassified	0	0	0	0	0	0	0	0	0	0	0	0	0	0	0	0	0	0	0	0	0	0	0	0	0	0	0	0	0	0	0	0	0	0	0	0	0	0	0	0	0	0	0	0	0	0	0	0	0
Aeromonas_veronii	0	0	0	0	0	0	0	0	0	0	0	0	0	0	0	0	0	0	0	0	0	0	0	0	0	0	0	0	0	0	0	0	0	0	0	0	0	0	0	0	0	0	0	0	0	0	0	0	0
Succinatimonas_hippei	0	0	0	0	0	0	0	0	0	0	0	0	0	0	0.51432	0	0	0	0	0	0	0	0	0	0	0.00545	0	0	0	0	0	0	0	0	0	0	0.02983	0	0	0	0	0	0	0	0	0	0	0	0
Citrobacter_freundii	0	0	0	0	0	0	0	0.00102	0	0	0	0	0	0	0	0	0	0	0	0	1.39631	0	0	0	0	0.00606	0	0	0	0.1683	0	0	0.0076	0	0	0	0	0	0	0	0	0	0	0.05034	0	0	0	0	0
Citrobacter_koseri	0	0	0	0	0	0	0	0	0	0	0	0	0	0	0	0	0	0	0	0	0	0	0	0	0	0	0	0	0	0	0	0	0	0	0	0	0	0	0	0	0	0	0	0	0	0	0.00046	0	0
Citrobacter_unclassified	0	0	0	0	0	0	0	0.00171	0	0	0	0	0	0	0	0	0	0	0	0	0	0	0	0	0	0.00108	0	0	0	0.20468	0	0	0.00063	0	0	0	0	0	0	0	0	0	0	0.00163	0	0	0	0	0
Enterobacteriaceae_bacterium_9_2_54FAA	0	0	0.00014	0	0.01897	0	0	0.20689	0.06155	0	0	0	0	0	0	0	0	0.02248	0	0	0	0	0	0	0	0	0	0	0	0	0	0	0	0	0	0	0	0	0	0	0	0	0	0.0014	0	0	0	0	0
Enterobacter_aerogenes	0	0	0	0	0	0	0	0	0	0	0	0	0	0	0	0	0	0	0	0	0	0	0	0	0.09065	0	0	0	0	0	0	0	0	0	0	0.00628	0	0	0	0	0	0.00474	0	0	0	0	0	0	0
Enterobacter_cloacae	0	0	0	0	0	0.08248	0	0	0	0	0	0	0	0.0056	0	0	0	0	0	0	0	0	0	0	0	0	0	0	0	0.00244	0	0	0	0.01071	0	0	0	0.00329	0	0	0	0	0.03922	0	0	0	0	0	0
Escherichia_albertii	0	0	0	0	0	0	0	0	0	0	0	0	0	0	0	0	0	0	0	0	0	0	0	0	0	0	0	0	0	0	0	0	0	0	0	0	0	0	0	0	0	0	0	0.00215	0	0	0	0	0
Escherichia_coli	0.3351	0.01886	0.00446	8.50388	0.03742	0	0.00828	0.98611	0.02329	0.00059	0.07518	0.00173	0	1.23585	0.00196	0.00759	0	1.46076	0	0.90077	9.16787	0.00683	3.04302	8.39545	0.40937	0.53419	0	0.05992	0	1.00539	0.032	0.20081	0	0.67939	21.5005	8.26317	0.62938	0.02387	38.8852	1.27987	0.25095	3.83254	0	2.102	0.24084	1.17011	0	0.26188	0.01093
Escherichia_unclassified	0	0.0224	0	0	0	0	0	0	0	0.0043	0	0	0	0	0.00142	0	0	0	0	0	0	0.0011	0	20.4607	0	0.0693	0	8e-05	0	0	0.01406	0.03886	0.00372	0	0	0	0	0.0169	3.29263	0	0.03738	0	0.00933	0	0.14882	0	0	0	0.01293
Hafnia_alvei	0	0	0.00049	0	0	0	0	0.18991	0.04201	0	0	0	0	0	0	0	0	0.01121	0	0	0	0	0	0	0	0	0	0	0	0	0	0	0	0	0	0	0	0.02608	0	0	0	0	0	0	0	0.00043	0	0	0
Klebsiella_oxytoca	0	0	0	0	0	0	0	0	0	0	0	0	0	0.00161	0	0	0	0	0	0	0	0	0	0	0	0	0	0	0	0	0	0	0	0.00648	0	0	0	0	4.16225	0	0	0	0	0.00149	0	0	0	0	0
Klebsiella_pneumoniae	0.0519	0	0	0.13064	0	0	0	0	0	0	0	0	0	0	0.00666	0	0	0	0	0	0	0	0	0.02638	0	0	0	0	0	0	0	0	0	0	0.5885	0.20846	0	0	0.01477	0.00486	0	0	0.02312	0	0	0	0	0	0
Klebsiella_unclassified	0	0	0	0	0	0	0	0	0	0	0	0	0	0	0.00092	0	0	0	0	0	0	0	0	0	0	0	0	0	0	0.0081	0	0	0	0.00949	0	0	0	0	1.30413	0.01642	0	0	0	0	0	0	0	0.0075	0
Morganella_morganii	0	0	0	0	0	0	0	0	0	0	0	0	0	0	0	0	0	0	0	0	0	0	0	0	0	0	0	0	0	0	0	0	0	0	0	0	0	0	0	0	0	0.30915	0	0.00521	0	0	0	0	0
Pantoea_unclassified	0	0	0	0	0	0	0	0	0	0	0	0	0	0.00972	0	0	0	0	0	0	0	0	0	0	0	0	0	0	0	0	0	0	0	0	0.03102	0.00927	0	0	0.06675	0	0	0	0	0	0	0.00534	0	0	0
Proteus_mirabilis	0	0	0	0	0	0	0	0	0	0	0	0	0	0	0	0	0	0	0	0	0	0	0	0	0	0	0	0	0	0	0	0	0	0	0	0	0	0	0	0	0	0	0	0	0	0	0	0	0
Providencia_rettgeri	0	0	0	0	0	0	0	0	0	0	0	0	0	0	0	0	0	0	0	0	0	0	0	0	0	0	0	0	0	0	0	0	0	0	0	0	0	0	0	0	0	0	0	0	0	0	0	0	0
Raoultella_ornithinolytica	0	0	0	0	0	0	0	0	0	0	0	0	0	0	0	0	0	0	0	0	0	0	0	0	0	0	0	0	0	0	0	0	0	0	0	0	0	0	0	0	0	0	0	0.06602	0	0	0	0	0
Serratia_marcescens	0	0	0	0	0	0	0	0	0	0	0	0	0	0	0	0	0	0	0	0	0	0	0	0	0	0	0	0	0	0	0	0	0	0	0	0	0	0	0	0	0	0	0	0	0	0	0	0	0
Shigella_flexneri	0	0	0	0	0	0	0	0	0	0	0	0	0	0	0	0	0	0	0	0	0	0	0	0	0	0	0	0	0	0	0	0	0	0	0	0	0	0	0	0	0	0	0	0	0	0	0	0	0
Yersinia_unclassified	0	0	0	0	0	0	0	0	0	0	0	0	0	0	0	0	0	0	0	0	0	0	0	0	0	0	0	0	0	0	0	0	0	0	0	0	0	0	0	0	0	0	0	0	0	0	0	0	0
Actinobacillus_unclassified	0	0	0	0	0	0.01644	0	0	0	0	0	0	0	0	0	0.01899	0	0	0.00614	0	0	0	0	0	0	0	0	0	0	0	0	0	0	0	0	0	0.00526	0	0	0	0	0	0	0	0	0	0	0	0
Aggregatibacter_aphrophilus	0	0	0	0	0	0	0	0	0	0	0	0	0	0	0	0	0	0	0	0	0	0	0	0	0	0	0	0	0	0	0	0	0	0	0	0	0	0	0	0	0	0	0	0	0	0	0	0	0
Aggregatibacter_segnis	0	0	0	0	0	0	0	0	0	0	0	0	0	0	0	0	0	0	0	0	0	0	0	0	0	0	0	0	0	0.00338	0	0	0	0	0	0	0.00439	0	0	0	0	0	0	0	0	0	0	0	0
Aggregatibacter_unclassified	0	0	0	0	0	0	0	0	0	0	0	0	0	0	0	0	0	0	0	0	0	0	0	0	0	0	0	0	0	0	0	0	0	0	0	0	0.00483	0	0	0	0	0	0	0	0	0	0	0	0
Haemophilus_haemolyticus	0	0	0	0	0	0	0	0.00031	0	0	0	0	0	0	0	0.00118	0	0	0	0	0	0	0	0	0.01254	0	0	0	0	0	0	0	0	0	0	0	0	0	0	0	0	0	0	0	0	0	0	0	0
Haemophilus_influenzae	0	0	0	0	0	0	0	0	0	0	0	0	0	0	0	0	0	0	0	0	0	0	0	0	0.02314	0	0	0	0	0	0	0	0	0	0	0	0	0	0	0	0	0	0	0	0	0	0	0	0
Haemophilus_parahaemolyticus	0	0	0	0	0	0	0	0.00382	0	0	0	0	0	0	0	0	0	0	0	0	0	0	0	0	0	0	0	0	0	0	0	0	0	0	0	0	0	0	0	0	0	0	0	0	0	0	0	0	0
Haemophilus_parainfluenzae	0.2368	0.11775	0	0	0.04342	0.17635	0	0.8198	0.04386	0	0	0	0.01026	0.01095	0	2.52537	0	0.00456	1.39639	0.15463	0.09099	1.17302	0.04031	0	0.03232	0.12803	0	0	0	0.0499	0	0.42691	0	0.0009	0.00042	0.00714	1.75424	0	0.03828	0	0.05025	0	0.08021	0.17372	0.00667	0.06585	0	0.00931	0
Haemophilus_pittmaniae	0	0	0	0	0	0	0	0.00703	0	0	0	0	0	0	0	0	0	0	0	0	0	0	0	0	0	0	0	0	0	0	0	0	0	0	0	0	0	0	0	0	0	0	0	0	0	0	0	0	0
Haemophilus_sputorum	0	0	0	0	0	0	0	0	0	0	0	0	0	0	0	0	0	0	0.02357	0	0	0	0	0	0	0	0	0	0	0.00125	0	0	0	0	0	0	0	0	0	0	0	0	0	0	0	0	0	0	0
Acinetobacter_johnsonii	0	0	0	0	0	0	0	0	0	0	0	0	0	0	0	0	0	0	0	0	0	0	0	0	0	0	0	0	0	0	0	0	0	0	0	0	0	0	0	0	0	0	0	0	0	0	0	0	0
Acinetobacter_lwoffii	0	0.07953	0	0	0	0	0	0	0	0	0	0	0	0	0	0	0	0	0	0	0	0	0	0	0	0	0	0	0	0	0	0	0	0	0	0	0	0	0	0	0	0	0	0	0	0	0	0	0
Acinetobacter_unclassified	0	0	0	0	0	0	0	0	0	0	0	0	0	0	0	0	0	0	0	0	0	0	0	0	0	0	0	0	0	0	0	0	0	0	0	0	0	0	0	0	0	0	0	0	0	0	0	0	0
Pseudomonas_aeruginosa	0	0	0	0	0	0	0	0	0	0	0	0	0	0	0	0	0	0	0	0	0	0	0	0.00146	0.00608	0	0	0	0	0	0	0	0	0	0	0	0	0	0	0	0	0	0	0	0	0	0	0	0
Pseudomonas_fragi	0	0	0	0	0	0	0	0	0	0	0	0.04583	0	0	0	0	0	0	0	0.04348	0	0	0	0	0	0	0	0	0	0	0	0	0	0	0	0	0	0	0	0	0	0	0	0	0	0	0	0	0
Pseudomonas_unclassified	0	0	0	0	0	0	0	0	0	0	0	0	0	0	0	0	0	0	0	0.09458	0	0	0	0	0.00869	0	0	0.01796	0	0	0	0	0	0	0	0	0	0	0	0	0	0	0	0	0	0	0	0	0
Brachyspira_unclassified	0	0	0	0	0	0	0	0	0	0	0	0.02406	0	0	0	0	0	0	0	0	0	0	0	0	0	0	0	0	0	0	0	0	0	0	0	0	0	0	0	0	0	0	0	0	0	0	0	0	0
Treponema_denticola	0	0	0	0	0	0	0	0	0	0	0	0	0	0	0	0	0	0	0	0	0	0	0	0	0	0	0	0	0	0	0	0	0	0	0	0	0.01273	0	0	0	0	0	0	0	0	0	0	0	0
Treponema_socranskii	0	0	0	0	0	0	0	0	0	0	0	0	0	0	0	0	0	0	0	0	0	0	0	0	0	0	0	0	0	0	0	0	0	0	0	0	0.01865	0	0	0	0	0	0	0	0	0	0	0	0
Fretibacterium_fastidiosum	0	0	0	0	0	0	0	0	0	0	0	0	0	0	0	0	0	0	0	0	0	0	0	0.04767	0	0	0	0	0	0	0	0	0	0	0	0	0	0	0	0	0	0	0	0	0	0	0	0	0
Pyramidobacter_piscolens	0	0	0	0.00498	0	0	0	0	0	0	0	0	0	0	0	0	0	0	0	0	0	0	0	0.70683	0	0	0	0	0	0	0	0	0	0	0	0	0	0	0	0	0	0	0.05857	0	0	0.00041	0	0	0
Akkermansia_muciniphila	1.38765	0	0.86101	0.56031	0	0	0.2071	0.00381	2.58287	0.54801	0	0	0.74304	0.9693	1.28394	0.15372	7.92939	1.88437	0	0.01543	0.78064	0	0	1.70865	5.12818	0.05245	0.01139	7.49487	1.11832	3.09366	0.09551	1.02431	0	2.26411	0.04938	0.0037	0	0.7652	0.00438	0.00219	1.00906	0	0	0	0	1.27698	12.5172	0	11.7592
Eremothecium_unclassified	0	0	0	0	0	0	0	0	0	0	0	0	0	0	0	0	0	0	0	0	0	0	0	0	0	0	0	0	0	0	0	0	0	0.18475	0	0	0.24721	0	0	0	0.01451	0	0	0	0.0341	0	0	0	0
Candida_glabrata	0	0	0	0	0	0	0	0	0	0	0	0	0	0	0	0	0	0	0	0	0	0	0	0	0	0	0	0	0	0	0	0	0	0	0	0	0	0	0	0	0	0	0	0	0	0	0	0	0
Naumovozyma_unclassified	0	0	0	0	0	0	0	0	0	0	0	0	0	0	0	0	0	0	0	0	0	0	0	0	0	0	0	0	0	0	0	0	0	0.04454	0	0	0.03801	0	0.00128	0	0.00165	0	0	0	0.00259	0	0	0	0
Saccharomyces_cerevisiae	0	0	0	0	0	0.00742	0.01814	0	0	0	0.17549	0	0	0.0004	0.01735	0	0	0	0	0	0	0	0	0	0	0	0	0	0	0	0	0	0	0	0	0	0	0	0.00855	0	0	0	0	0	0	0	0	0	0
Candida_albicans	0	0	0	0	0	0	0	0	0	0	0	0	0	0	0	0	0	0	0	0	0	0	0	0	0	0	0	0	0	0	0	0	0	0	0	0	0	0	0	0.00875	0	0	0	0	0	0	0	0	0
Candida_tropicalis	0	0	0	0	0	0	0	0	0	0	0	0	0	0	0	0	0	0	0	0	0	0	0	0	0	0	0	0	0	0	0	0	0	0	0	0	0	0	0	0	0	0	0	0	0	0	0	0	0
Giardia_intestinalis	0	0	0	0	0	0	0	0	0	0	0	0	0	0	0	0	0	0	0	0	0	0	0	0	0	0	0	0	0	0	0	0	0	0	0	0	0	0	0	0	0	0	0	0	0	0	0	0	0
PhiCD119likevirus_unclassified	0	0	0	0	0	0	0	0	0	0	0	0	0	0	0	0	0	0	0	0	0	0	0	0	0	0	0	0	0	0	0	0	0	0	0	0	0	0	0	0	0	0.04614	0	0	0	0	0	0	0
Epsilon15likevirus_unclassified	0	0	0	0	0	0	0	0	0	0	0	0	0	0	0.0031	0	0	0	0	0	0	0	0	0	0	0	0	0	0	0	0	0	0	0	0	0	0	0	0	0	0	0	0	0	0	0	0	0	0
Salmonella_phage_HK620	0	0	0	0	0	0	0	0	0	0	0	0	0	0	0	0	0	0	0	0	0	0	0	0	0	0	0	0	0	0	0	0	0	0	0	0	0	0	0	0	0	0	0	1.41527	0	0	0	0	0
Clostridium_phage_phiCP7R	0	0	0	0	0	0	0	0	0	0	0	0	0	0	0	0	0	0	0	0	0	0	0	0	0	0	0	0	0	0	0	0	0	0	2.87447	0	0	0	0	0	0	0	0	0	0	0	0	0	0
C2likevirus_unclassified	0	0	0.00686	1.14517	0	0	0	0	0.01616	0.00116	0.86472	0	0.02412	0.0666	0	0.09629	0	0.00453	0	0	0	0	0	0	0	0	0	0	0	0	0.00303	0.01158	0.09026	0.00318	0.00266	0	0	1.78532	0	0	0	0	0	0	0	0	0	0	0.00941
Lactococcus_phage_bIL67	0	0	0	0	0	0	0	0	0	0	0	0	0	0	0	0	0	0	0	0	0	0	0	0	0.12696	0	0	0	0	0	0	0	0	0	0	0	0	0	0	0	0	0	0	0	0	0	0	0	0
Bacteroides_phage_B124_14	0	0	0	0	0	0	0	0	0	0	0	0	0	0	0	0	0	0	0	0	0	0	0	0	0	0	0	0	0	0	0	0	0	0	0	0	0	0	0	0	0	0	0	0	0	0	0	0	0
Lactobacillus_phage_Lc_Nu	0	0	0	0	0	0	0	0	0	0	0	0	0	0	0	0	0	0	0	0	0	0	0	0	0	0	0	0	0	0	0	0	0	0	0	0	0	0	0.00587	0	0	0	0.01127	0	0.01365	0	0	0	0
Lactobacillus_phage_PL_1	0	0	0	0	0	0	0	0	0	0	0	0	0	0	0	0	0	0	0	0	0	0	0	0	0	0	0	0	0	0	0	0	0	0	0	0	0	0	0	0	0	0	0	0	0	0	0	0	0
Lactococcus_phage_936_sensu_lato	0	0	0	0	0	0	0	0	0	0.05724	0	0	0	0	0	0	0	0	0	0	0	0	0	0	0	0.11437	0	0	0	0	0.14985	0	0.21782	0	0	0	0	0	0	0	0	0	0	0	0	0	0	0	0
Lactococcus_phage_BM13	0	0	0	0	0	0	0	0	0	0	0	0	0	0	0	0	0	0	0	0	0	0	0	0	0	0	0	0	0	0	0	0	0	0	0	0	0	0	1.58884	0	0	0	0	0	0	0	0	0	0
Lactococcus_phage_P680	0.24554	0	0.04157	0.57839	0	0	0.31824	0	0.58769	0	0	0	0	0.10091	0	0	0.37197	0.82374	0	0.13786	0	0.08541	0	0	0	0.08406	0	0	0	0	0	0	0	0	0	0	0	0	0.26114	0	0	0	0	0	0	0	0	0	0
Lactococcus_phage_jm2	0	0	0	0	0	0	0	0	0	0	0	0	0	0	0	0	0	0	0	0	0	0	0	0	0	0	0	0	0	0	0	0	0	0	0	0	0	0	0	0	0	0	0	0	0	0	0	0	0
Lactococcus_phage_jm3	0	0	0	0	0	0	0	0	0	0	0	0	0	0	0	0	0	0	0	0	0	0	0	0	0	0	0	0	0	0	0	0	0	0	0	0	0	0	0	0	0	0	0	0	0	0	0	0	0
Lactococcus_phage_phi7	0	0	0.04376	0	0	0	0	0	0	0	0	0	0	0	0	0	0	0	0	0.0927	0	1.11579	0	0	0	0	0	0	0	0	0	0	0	0	0	0	0	0	0	0	0	0	0	0	0	0.07978	0	0	0
Lactococcus_phage_ul36	0	0	0	0	0	0	0	0	0	0	0	0	0	0	0	0	0	0	0	0	0	0	0	0	0	0	0	0	0	0	0	0	0	0	0	0	0	0	0	0	0	0	0	0	0	0	0	0	0
Leuconostoc_phage_P793	0	0	0.12634	0	0	0	0	0	0	0	0	0	0	0	0	0	0	0	0	0	0	0	0	0	0	0	0	0	0	0	0	0	0	0	0	0	0	0	0	0	0	0	0	0	0	0	0	0	0
Leuconostoc_phage_phiLN04	0	0	0	0	0	0	0	0	0	0	0	0	0	0	0	0	0	0	0	0	0	0	0	0	0	0	0	0	0	0	0	0	0	0	0	0	0	0	0.09742	0	0	0	0	0	0	0	0	0	0
Streptococcus_phage_TP_778L	0	0	0	0	0	0	0	0	0	0	0	0	0	0	0	0	0	0.22004	0	0	0	0	0	0	0	0	0	0	0	0	0	0	0	0	0	0	0	0	0	0	0	0	0	0	0	0	0	0	0
Wheat_dwarf_virus	0.68619	0	0	0	0	0	0	0	0	0	0	0	0	0	0	0	0	0	0	0	0	0	0	0	0	0	0	0	0	0	0	0	0	0	0	0	0	0	0	0	0	0	0	0	0	0	0	0.0482	0
Porcine_type_C_oncovirus	0	0	0	0	0	0	0	0	0	0	0	0.00273	0	0	0	0	0	0	0	0	0	0	0	0	0	0	0	0	0	0	0	0	0	0	0.02554	0	0	0	0	0	0	0	0	0	0	0	0	0	0
Avian_endogenous_retrovirus_EAV_HP	0	0	0	0	0	0	0	0	0	0	0	0	0	0	0	0	0	0	0	0	0	0	0	0	0	0	0	0	0	0	0	0	0	0	0	0	0	0	0	0	0	0	0	0	0	0	0	0	0
Porcine_stool_associated_circular_virus_2	0	0	0	0	0	0	0	0	0	0	0	0	0	0	0	0	0	0	0	0.00476	0	0	0	0	0	0	0	0	0	0	0	0	0	0	0	0	0	0	0	0	0	0	0	0	0	0	0	0	0
Porcine_stool_associated_circular_virus_3	0	0	0	0	0	0	0	0	0	0	0	0	0	0	0	0	0	0	0	0	0	0	0	0	0	0	0	0	0	0	0	0.01481	0	0	0	0	0	0	0	0	0	0	0	0	0	0	0	0	0
[truncated: 65 more columns]

## Sheet: Rel_abundance_top20species
species	Relative_proportion	dataset	Condition
Faecalibacterium prausnitzii	0.085767	China	Control
Escherichia coli	0.0717884	China	Control
Ruminococcus bromii	0.0554704	China	Control
Subdoligranulum unclassified	0.0508174	China	Control
Prevotella copri	0.036872	China	Control
Eubacterium rectale	0.0506487	China	Control
Bacteroides vulgatus	0.028362	China	Control
Bifidobacterium adolescentis	0.0221597	China	Control
Akkermansia muciniphila	0.0054533	China	Control
Eubacterium eligens	0.0319169	China	Control
Bacteroides stercoris	0.0249417	China	Control
Megamonas unclassified	0.0229663	China	Control
Alistipes putredinis	0.020739	China	Control
Ruminococcus torques	0.0129181	China	Control
Bacteroides uniformis	0.0178353	China	Control
Bacteroides ovatus	0.015308	China	Control
Bacteroides fragilis	0.011485	China	Control
Bacteroides caccae	0.0118308	China	Control
Bifidobacterium longum	0.0132394	China	Control
Bacteroides coprocola	0.0166585	China	Control
Faecalibacterium prausnitzii	0.0801918	Washington,DC	Control
Eubacterium rectale	0.0528009	Washington,DC	Control
Subdoligranulum unclassified	0.0552989	Washington,DC	Control
Bacteroides uniformis	0.0503799	Washington,DC	Control
Bacteroides vulgatus	0.0327543	Washington,DC	Control
Prevotella copri	0.035053	Washington,DC	Control
Eubacterium siraeum	0.0459694	Washington,DC	Control
Alistipes putredinis	0.0276032	Washington,DC	Control
Bacteroides stercoris	0.0288978	Washington,DC	Control
Bacteroides cellulosilyticus	0.0232645	Washington,DC	Control
Bacteroides ovatus	0.0181122	Washington,DC	Control
Ruminococcus torques	0.0128486	Washington,DC	Control
Bacteroides caccae	0.0129631	Washington,DC	Control
Parabacteroides merdae	0.0143324	Washington,DC	Control
Butyrivibrio crossotus	0.0236871	Washington,DC	Control
Eubacterium eligens	0.0183917	Washington,DC	Control
Bacteroides massiliensis	0.0163298	Washington,DC	Control
Ruminococcus bromii	0.0143928	Washington,DC	Control
Escherichia coli	0.00367106	Washington,DC	Control
Alistipes onderdonkii	0.0129731	Washington,DC	Control
Ruminococcus bromii	0.0868769	France	Control
Subdoligranulum unclassified	0.0491329	France	Control
Faecalibacterium prausnitzii	0.0495442	France	Control
Eubacterium rectale	0.0575843	France	Control
Bacteroides uniformis	0.0242957	France	Control
Ruminococcus torques	0.0228956	France	Control
Bacteroides vulgatus	0.0219042	France	Control
Escherichia coli	0.0176115	France	Control
Methanobrevibacter smithii	0.0191137	France	Control
Prevotella copri	0.020482	France	Control
Akkermansia muciniphila	0.00978979	France	Control
Eubacterium eligens	0.0266514	France	Control
Ruminococcus sp 5 1 39BFAA	0.0228193	France	Control
Bifidobacterium longum	0.0257716	France	Control
Alistipes putredinis	0.0139367	France	Control
Butyrivibrio crossotus	0.0219287	France	Control
Bacteroides dorei	0.0137328	France	Control
Eubacterium hallii	0.0186638	France	Control
Coprococcus sp ART55 1	0.022282	France	Control
Dorea longicatena	0.0133135	France	Control
Faecalibacterium prausnitzii	0.0517536	China	CRC
Escherichia coli	0.0487393	China	CRC
Ruminococcus bromii	0.0414354	China	CRC
Subdoligranulum unclassified	0.0358117	China	CRC
Prevotella copri	0.0468816	China	CRC
Eubacterium rectale	0.0222041	China	CRC
Bacteroides vulgatus	0.0312448	China	CRC
Bifidobacterium adolescentis	0.0276189	China	CRC
Akkermansia muciniphila	0.0439245	China	CRC
Eubacterium eligens	0.0149777	China	CRC
Bacteroides stercoris	0.0208536	China	CRC
Megamonas unclassified	0.0218639	China	CRC
Alistipes putredinis	0.0213098	China	CRC
Ruminococcus torques	0.026675	China	CRC
Bacteroides uniformis	0.0158815	China	CRC
Bacteroides ovatus	0.0135132	China	CRC
Bacteroides fragilis	0.0173355	China	CRC
Bacteroides caccae	0.0166931	China	CRC
Bifidobacterium longum	0.0140533	China	CRC
Bacteroides coprocola	0.00784817	China	CRC
Faecalibacterium prausnitzii	0.0618234	Washington,DC	CRC
Eubacterium rectale	0.0554545	Washington,DC	CRC
Subdoligranulum unclassified	0.0491457	Washington,DC	CRC
Bacteroides uniformis	0.0394154	Washington,DC	CRC
Bacteroides vulgatus	0.0391781	Washington,DC	CRC
Prevotella copri	0.0354118	Washington,DC	CRC
Eubacterium siraeum	0.0200919	Washington,DC	CRC
Alistipes putredinis	0.0319889	Washington,DC	CRC
Bacteroides stercoris	0.0275514	Washington,DC	CRC
Bacteroides cellulosilyticus	0.0223197	Washington,DC	CRC
Bacteroides ovatus	0.0202165	Washington,DC	CRC
Ruminococcus torques	0.0242437	Washington,DC	CRC
Bacteroides caccae	0.0225675	Washington,DC	CRC
Parabacteroides merdae	0.0190959	Washington,DC	CRC
Butyrivibrio crossotus	0.00968328	Washington,DC	CRC
Eubacterium eligens	0.014419	Washington,DC	CRC
Bacteroides massiliensis	0.0150416	Washington,DC	CRC
Ruminococcus bromii	0.0168259	Washington,DC	CRC
Escherichia coli	0.0260119	Washington,DC	CRC
Alistipes onderdonkii	0.0145126	Washington,DC	CRC
Ruminococcus bromii	0.0454919	France	CRC
Subdoligranulum unclassified	0.0624676	France	CRC
Faecalibacterium prausnitzii	0.0446352	France	CRC
Eubacterium rectale	0.026159	France	CRC
Bacteroides uniformis	0.0394189	France	CRC
Ruminococcus torques	0.0282678	France	CRC
Bacteroides vulgatus	0.026822	France	CRC
Escherichia coli	0.0310008	France	CRC
Methanobrevibacter smithii	0.0288458	France	CRC
Prevotella copri	0.0243186	France	CRC
Akkermansia muciniphila	0.0278198	France	CRC
Eubacterium eligens	0.0107208	France	CRC
Ruminococcus sp 5 1 39BFAA	0.0138312	France	CRC
Bifidobacterium longum	0.00950495	France	CRC
Alistipes putredinis	0.0206257	France	CRC
Butyrivibrio crossotus	0.00978552	France	CRC
Bacteroides dorei	0.015803	France	CRC
Eubacterium hallii	0.00930226	France	CRC
Coprococcus sp ART55 1	0.00516142	France	CRC
Dorea longicatena	0.0138976	France	CRC
