# Supplementary material for: Meta-Analysis of Altered Gut Microbiota Reveals Microbial and Metabolic Biomarkers for Colorectal Cancer
Source: Microbiol Spectr. 2022 Jun 29;10(4):e00013-22. doi: 10.1128/spectrum.00013-22 (PMC9431300; doi:10.1128/spectrum.00013-22)
Supplement: Supplemental file 3 — Data Set S3. Download spectrum.00013-22-s0004.xlsx, XLSX file, 0.02 MB [file spectrum.00013-22-s0004.xlsx]

## Sheet: ReadMe
These sheets have information about differential markers identified in each dataset with each method. This data was used for UpSet plot visualization
Sheets
Lefse_markers_in_3datasets	LEfSe identified markers in each dataset .
DyNet_markers_in_3_datasets	Markers identified based coocurrence networks using DyNet software.
RF_markers_in_3_datasets	Markers identified using Random Forest classifier.
1 - presence of marker
0- absence of marker

## Sheet: Lefse_markers_in_3datasets
species	China	USA	France
Acidaminococcus_sp_HPA0509	0	1	0
Acidaminococcus_unclassified	1	0	0
Actinomyces_massiliensis	0	0	1
Actinomyces_oris	0	0	1
Adlercreutzia_equolifaciens	0	1	0
Aggregatibacter_segnis	0	0	1
Aggregatibacter_unclassified	1	0	0
Alistipes_indistinctus	1	0	0
Anaerococcus_obesiensis	0	1	0
Anaerococcus_vaginalis	0	1	0
Anaerostipes_hadrus	0	0	1
Anaerotruncus_colihominis	1	0	0
Atopobium_rimae	1	0	0
Avian_endogenous_retrovirus_EAV_HP	1	0	0
Bacteroidales_bacterium_ph8	0	1	0
Bacteroides_barnesiae	0	0	1
Bacteroides_caccae	1	0	0
Bacteroides_clarus	1	0	0
Bacteroides_fragilis	1	1	1
Bacteroides_massiliensis	1	0	0
Bacteroides_pectinophilus	0	1	0
Barnesiella_intestinihominis	1	0	0
Bifidobacterium_angulatum	0	0	1
Bifidobacterium_catenulatum	0	0	1
Bifidobacterium_longum	0	0	1
Bilophila_unclassified	0	0	1
Burkholderiales_bacterium_1_1_47	1	0	0
Campylobacter_ureolyticus	0	1	0
candidate_division_TM7_single_cell_isolate_TM7b	0	0	1
Catenibacterium_mitsuokai	1	0	0
Clostridium_bartlettii	0	0	1
Clostridium_bolteae	1	1	0
Clostridium_citroniae	1	0	0
Clostridium_clostridioforme	1	0	0
Clostridium_hathewayi	1	0	1
Clostridium_ramosum	1	0	0
Clostridium_sp_ATCC_BAA_442	1	0	1
Clostridium_symbiosum	1	1	1
Coprobacillus_unclassified	1	0	0
Coprococcus_comes	1	0	1
Coprococcus_eutactus	1	0	0
Coprococcus_sp_ART55_1	1	0	0
Corynebacterium_casei	0	0	1
Corynebacterium_durum	0	0	1
Desulfovibrio_desulfuricans	1	0	0
Desulfovibrio_piger	0	0	1
Dorea_formicigenerans	1	0	1
Eggerthella_lenta	1	0	0
Eggerthella_unclassified	1	0	0
Enterobacter_cloacae	0	1	0
Enterococcus_faecium	0	0	1
Escherichia_coli	0	1	1
Eubacterium_eligens	1	0	1
Eubacterium_hallii	1	0	1
Eubacterium_infirmum	1	0	0
Eubacterium_limosum	1	0	0
Eubacterium_rectale	1	0	1
Eubacterium_ventriosum	1	0	1
Faecalibacterium_prausnitzii	1	0	0
Flavonifractor_plautii	0	0	1
Fusobacterium_mortiferum	1	0	0
Fusobacterium_necrophorum	0	0	1
Fusobacterium_nucleatum	1	1	1
Fusobacterium_periodonticum	0	0	1
Fusobacterium_varium	1	0	0
Gemella_morbillorum	1	1	1
Haemophilus_parainfluenzae	1	0	0
Klebsiella_oxytoca	1	0	0
Klebsiella_unclassified	0	0	1
Lachnospiraceae_bacterium_3_1_57FAA_CT1	1	1	0
Lachnospiraceae_bacterium_5_1_57FAA	1	0	0
Lachnospiraceae_bacterium_5_1_63FAA	0	0	1
Lachnospiraceae_bacterium_7_1_58FAA	0	0	1
Lactobacillus_casei_paracasei	0	0	1
Lactobacillus_ruminis	0	0	1
Lactococcus_phage_P680	0	0	1
Methanobrevibacter_unclassified	0	0	1
Methanosphaera_stadtmanae	0	0	1
Morganella_morganii	1	0	1
Parabacteroides_goldsteinii	0	0	1
Parabacteroides_merdae	0	0	1
Parabacteroides_unclassified	1	0	0
Parasutterella_excrementihominis	1	0	0
Parvimonas_micra	1	0	1
Parvimonas_unclassified	1	1	1
Peptostreptococcaceae_noname_unclassified	1	0	0
Peptostreptococcus_anaerobius	1	1	0
Peptostreptococcus_stomatis	1	1	1
Peptostreptococcus_unclassified	1	0	0
Porphyromonas_asaccharolytica	1	1	1
Porphyromonas_somerae	0	0	1
Porphyromonas_uenonis	0	1	0
Prevotella_intermedia	1	1	1
Roseburia_hominis	0	1	0
Roseburia_intestinalis	1	0	1
Ruminococcaceae_bacterium_D16	0	0	1
Ruminococcus_bromii	0	0	1
Ruminococcus_flavefaciens	1	0	0
Ruminococcus_gnavus	0	1	0
Ruminococcus_torques	0	1	0
Slackia_exigua	0	0	1
Solobacterium_moorei	1	0	0
Streptococcus_anginosus	1	0	0
Streptococcus_gallolyticus	0	1	1
Streptococcus_oligofermentans	1	0	0
Streptococcus_pasteurianus	1	0	0
Streptococcus_salivarius	0	0	1
Streptococcus_thermophilus	0	0	1
Subdoligranulum_sp_4_3_54A2FAA	1	0	0
Synergistes_sp_3_1_syn1	1	0	0

## Sheet: DyNet_markers_in_3_datasets
species	China	USA	France
Abiotrophia_defectiva	0	1	0
Acidaminococcus_fermentans	0	1	1
Actinobacillus_unclassified	1	0	0
Actinomyces_graevenitzii	0	1	0
Actinomyces_odontolyticus	1	0	1
Adlercreutzia_equolifaciens	1	0	0
Alistipes_finegoldii	1	1	1
Alistipes_indistinctus	1	1	0
Alistipes_onderdonkii	1	1	0
Alistipes_putredinis	1	1	1
Alistipes_senegalensis	0	1	1
Alistipes_shahii	1	1	1
Alloprevotella_tannerae	0	1	0
Anaerococcus_obesiensis	0	1	0
Anaerococcus_vaginalis	0	1	0
Anaerostipes_caccae	0	1	0
Anaerostipes_unclassified	1	1	0
Anaerotruncus_colihominis	1	1	1
Anaerotruncus_unclassified	1	0	1
Atopobium_parvulum	0	1	0
Bacteroidales_bacterium_ph8	1	1	1
Bacteroides_caccae	1	1	0
Bacteroides_cellulosilyticus	1	1	1
Bacteroides_dorei	0	1	0
Bacteroides_finegoldii	0	1	0
Bacteroides_intestinalis	1	0	1
Bacteroides_massiliensis	0	1	0
Bacteroides_ovatus	0	1	0
Bacteroides_plebeius	1	0	0
Bacteroides_salyersiae	1	0	1
Bacteroides_sp_2_1_56FAA	0	1	0
Bacteroides_stercoris	0	1	0
Bacteroides_thetaiotaomicron	1	1	0
Bacteroides_uniformis	0	1	0
Bacteroides_vulgatus	0	1	0
Bacteroides_xylanisolvens	0	1	0
Barnesiella_intestinihominis	1	1	1
Bifidobacterium_breve	0	1	0
Bifidobacterium_longum	1	0	0
Bilophila_unclassified	0	1	0
Bilophila_wadsworthia	0	1	0
Blautia_producta	1	1	1
Butyrivibrio_crossotus	0	1	0
Campylobacter_concisus	0	1	0
candidate_division_TM7_single_cell_isolate_TM7b	1	0	0
candidate_division_TM7_single_cell_isolate_TM7c	1	1	0
Cellulosilyticum_lentocellum	0	1	0
Clostridiales_bacterium_1_7_47FAA	1	1	1
Clostridium_asparagiforme	1	1	1
Clostridium_bolteae	1	1	1
Clostridium_butyricum	0	1	0
Clostridium_citroniae	1	1	0
Clostridium_clostridioforme	1	1	1
Clostridium_hathewayi	1	1	1
Clostridium_leptum	1	1	0
Clostridium_nexile	1	0	0
Clostridium_ramosum	1	1	1
Clostridium_scindens	0	1	0
Clostridium_sp_ATCC_BAA_442	0	1	0
Clostridium_sp_D5	0	1	0
Clostridium_sp_KLE_1755	0	1	0
Clostridium_symbiosum	1	1	1
Collinsella_aerofaciens	1	1	0
Collinsella_tanakaei	0	1	0
Coprobacillus_sp_29_1	0	1	0
Coprobacillus_sp_D6	0	1	0
Coprobacillus_unclassified	1	1	0
Coprococcus_catus	1	1	1
Coprococcus_comes	1	1	1
Coprococcus_sp_ART55_1	0	1	0
Desulfovibrio_piger	0	1	0
Dorea_formicigenerans	1	1	1
Dorea_longicatena	1	1	1
Dorea_unclassified	0	1	0
Eggerthella_lenta	1	1	1
Eggerthella_unclassified	1	1	1
Eggerthia_catenaformis	0	1	0
Enterobacter_aerogenes	0	1	0
Enterococcus_hirae	0	1	0
Erysipelotrichaceae_bacterium_2_2_44A	1	1	1
Erysipelotrichaceae_bacterium_21_3	0	1	0
Erysipelotrichaceae_bacterium_3_1_53	1	0	0
Erysipelotrichaceae_bacterium_6_1_45	1	1	0
Eubacterium_biforme	0	1	0
Eubacterium_eligens	0	1	0
Eubacterium_hallii	1	1	1
Eubacterium_ramulus	1	1	1
Eubacterium_rectale	1	1	1
Eubacterium_sp_3_1_31	0	1	0
Eubacterium_ventriosum	0	1	1
Faecalibacterium_prausnitzii	1	1	1
Finegoldia_magna	0	1	0
Flavonifractor_plautii	0	1	1
Fretibacterium_fastidiosum	0	1	0
Fusobacterium_mortiferum	1	0	0
Fusobacterium_nucleatum	0	1	0
Gemella_morbillorum	0	1	1
Gemella_sanguinis	1	0	1
Granulicatella_adiacens	1	1	1
Granulicatella_unclassified	1	1	1
Haemophilus_parainfluenzae	0	1	0
Holdemania_filiformis	0	1	0
Holdemania_sp_AP2	0	1	0
Lachnospiraceae_bacterium_1_4_56FAA	0	0	1
Lachnospiraceae_bacterium_2_1_46FAA	0	1	0
Lachnospiraceae_bacterium_2_1_58FAA	0	1	0
Lachnospiraceae_bacterium_3_1_57FAA_CT1	1	0	1
Lachnospiraceae_bacterium_5_1_57FAA	0	1	1
Lachnospiraceae_bacterium_5_1_63FAA	0	1	0
Lachnospiraceae_bacterium_7_1_58FAA	0	1	0
Lachnospiraceae_bacterium_oral_taxon_082	0	1	0
Lactobacillus_crispatus	0	0	1
Lactobacillus_salivarius	1	0	0
Lactobacillus_vaginalis	1	0	0
Lactococcus_phage_P680	0	1	0
Leptotrichia_unclassified	0	1	0
Leptotrichia_wadei	0	1	0
Megamonas_funiformis	1	0	0
Megasphaera_elsdenii	0	0	1
Megasphaera_micronuciformis	1	1	0
Megasphaera_unclassified	1	0	1
Methanobrevibacter_smithii	1	1	1
Mitsuokella_multacida	0	0	1
Mogibacterium_sp_CM50	0	1	0
Neisseria_unclassified	0	1	0
Odoribacter_splanchnicus	1	1	1
Oscillibacter_unclassified	1	0	0
Oxalobacter_formigenes	1	0	0
Pantoea_unclassified	0	1	0
Parabacteroides_distasonis	0	1	0
Parabacteroides_goldsteinii	1	0	1
Parabacteroides_merdae	1	1	1
Paraprevotella_clara	0	1	0
Paraprevotella_unclassified	0	1	0
Paraprevotella_xylaniphila	0	1	0
Parvimonas_micra	0	1	1
Parvimonas_unclassified	1	1	1
Peptoniphilus_harei	0	1	0
Peptostreptococcus_stomatis	1	0	1
Peptostreptococcus_unclassified	0	1	0
Phascolarctobacterium_succinatutens	0	1	0
Porcine_type_C_oncovirus	0	1	0
Porphyromonas_asaccharolytica	1	1	0
Porphyromonas_uenonis	0	1	0
Prevotella_bergensis	0	1	0
Prevotella_buccae	0	1	0
Prevotella_copri	0	1	0
Prevotella_intermedia	1	0	1
Prevotella_oris	0	1	0
Prevotella_sp_MSX73	0	1	0
Proteus_mirabilis	0	1	0
Roseburia_hominis	1	1	1
Roseburia_inulinivorans	1	1	1
Roseburia_unclassified	0	1	0
Rothia_mucilaginosa	1	1	0
Ruminococcus_gnavus	1	1	1
Ruminococcus_obeum	1	1	1
Ruminococcus_sp_5_1_39BFAA	0	1	1
Ruminococcus_torques	0	1	0
Selenomonas_sputigena	0	1	0
Slackia_piriformis	0	1	0
Solobacterium_moorei	1	1	1
Stomatobaculum_longum	0	1	0
Streptococcus_anginosus	0	1	1
Streptococcus_australis	0	0	1
Streptococcus_cristatus	0	1	0
Streptococcus_gordonii	1	1	1
Streptococcus_infantis	1	1	0
Streptococcus_intermedius	0	1	0
Streptococcus_mitis_oralis_pneumoniae	1	1	0
Streptococcus_parasanguinis	1	1	1
Streptococcus_pasteurianus	0	1	0
Streptococcus_salivarius	1	1	0
Streptococcus_sanguinis	1	1	1
Streptococcus_tigurinus	0	1	0
Streptococcus_vestibularis	0	1	0
Subdoligranulum_sp_4_3_54A2FAA	1	1	0
Subdoligranulum_unclassified	0	1	0
Sutterella_wadsworthensis	0	1	0
Treponema_denticola	0	1	0
Treponema_maltophilum	0	1	0
Veillonella_atypica	0	1	1
Veillonella_dispar	0	1	0

## Sheet: RF_markers_in_3_datasets
species	USA	France	China
Clostridium_symbiosum	1	1	1
Clostridium_leptum	1	0	0
Escherichia_coli	1	1	1
Bacteroides_fragilis	1	1	1
Ruminococcus_torques	1	0	1
Bacteroides_intestinalis	1	0	0
Bacteroides_pectinophilus	1	0	0
Adlercreutzia_equolifaciens	1	0	0
Faecalibacterium_prausnitzii	1	0	1
Lachnospiraceae_bacterium_5_1_63FAA	1	1	1
Bacteroidales_bacterium_ph8	1	1	0
Porphyromonas_asaccharolytica	1	0	0
Lachnospiraceae_bacterium_2_1_58FAA	1	0	0
Bacteroides_ovatus	1	0	1
Clostridium_bolteae	1	0	1
Alistipes_indistinctus	1	0	1
Paraprevotella_unclassified	1	0	0
Streptococcus_salivarius	1	1	1
Parabacteroides_distasonis	1	0	1
Bacteroides_caccae	1	1	1
Eubacterium_siraeum	1	1	0
Paraprevotella_xylaniphila	1	0	0
Lachnospiraceae_bacterium_3_1_57FAA_CT1	1	0	0
Desulfovibrio_piger	1	1	0
Roseburia_hominis	1	0	1
Alistipes_putredinis	1	1	0
Parasutterella_excrementihominis	1	1	1
Anaerotruncus_unclassified	1	1	0
Bacteroides_clarus	1	0	1
Anaerostipes_hadrus	1	1	0
Alistipes_finegoldii	1	1	1
Streptococcus_parasanguinis	1	1	0
Phascolarctobacterium_succinatutens	1	0	0
Roseburia_unclassified	1	0	0
Ruminococcus_obeum	1	0	1
Alistipes_sp_AP11	1	0	0
Holdemania_filiformis	1	0	0
Eubacterium_hallii	1	1	1
Eubacterium_rectale	1	1	1
Ruminococcus_gnavus	1	0	0
Bacteroides_vulgatus	1	0	1
Alistipes_onderdonkii	1	1	0
Bacteroides_thetaiotaomicron	1	0	0
Butyrivibrio_crossotus	1	1	0
Bacteroides_uniformis	1	1	0
Eubacterium_biforme	1	0	0
Parabacteroides_johnsonii	1	0	0
Bacteroides_dorei	1	0	1
Bacteroides_xylanisolvens	1	0	0
Bifidobacterium_catenulatum	1	1	0
Peptostreptococcaceae_noname_unclassified	1	0	1
Lachnospiraceae_bacterium_7_1_58FAA	1	1	0
Bilophila_unclassified	1	1	1
Eubacterium_eligens	1	1	1
Alistipes_senegalensis	1	1	0
Clostridium_sp_KLE_1755	1	0	0
Dorea_longicatena	1	1	1
Bacteroides_nordii	1	0	0
Clostridium_clostridioforme	1	0	0
Pseudoflavonifractor_capillosus	1	0	0
Ruminococcus_sp_5_1_39BFAA	1	0	1
Coprococcus_comes	1	0	1
Eggerthella_unclassified	1	1	1
Burkholderiales_bacterium_1_1_47	1	1	1
Peptostreptococcus_stomatis	0	1	1
Parvimonas_unclassified	0	1	1
Clostridium_hathewayi	0	1	1
Fusobacterium_nucleatum	0	1	0
Roseburia_intestinalis	0	1	1
Roseburia_inulinivorans	0	1	1
Parabacteroides_merdae	0	1	0
Bifidobacterium_longum	0	1	1
Dorea_formicigenerans	0	1	1
Lactobacillus_ruminis	0	1	0
Ruminococcus_sp_JC304	0	1	0
Eubacterium_ventriosum	0	1	1
Lachnospiraceae_bacterium_1_1_57FAA	0	1	1
Collinsella_aerofaciens	0	1	1
Ruminococcus_champanellensis	0	1	0
Ruminococcus_bromii	0	1	1
Gemella_sanguinis	0	1	0
Solobacterium_moorei	0	1	0
Oscillibacter_unclassified	0	1	1
Clostridium_bartlettii	0	1	1
Coprococcus_eutactus	0	1	0
Streptococcus_thermophilus	0	1	0
Clostridium_innocuum	0	1	0
Lactobacillus_salivarius	0	1	0
Odoribacter_splanchnicus	0	1	0
Lachnospiraceae_bacterium_8_1_57FAA	0	1	0
Parabacteroides_goldsteinii	0	1	0
Streptococcus_gordonii	0	1	0
Anaerotruncus_colihominis	0	1	0
Methanobrevibacter_smithii	0	1	0
Bacteroides_cellulosilyticus	0	1	1
Bifidobacterium_adolescentis	0	1	1
Enterococcus_faecium	0	1	0
Lachnospiraceae_bacterium_3_1_46FAA	0	1	1
Streptococcus_anginosus	0	1	0
Parabacteroides_unclassified	0	0	1
Clostridium_citroniae	0	0	1
Ruminococcus_callidus	0	0	1
Gemella_morbillorum	0	0	1
Coprococcus_sp_ART55_1	0	0	1
Coprobacillus_unclassified	0	0	1
Bacteroides_massiliensis	0	0	1
Eubacterium_ramulus	0	0	1
Subdoligranulum_unclassified	0	0	1
Streptococcus_australis	0	0	1
Coprobacter_fastidiosus	0	0	1
Parvimonas_micra	0	0	1
Bacteroides_plebeius	0	0	1
Haemophilus_parainfluenzae	0	0	1
Escherichia_unclassified	0	0	1
Bilophila_wadsworthia	0	0	1
Veillonella_parvula	0	0	1
Barnesiella_intestinihominis	0	0	1
Desulfovibrio_desulfuricans	0	0	1
Bacteroides_coprocola	0	0	1
