# Supplementary material for: Meta-Analysis of Altered Gut Microbiota Reveals Microbial and Metabolic Biomarkers for Colorectal Cancer
Source: Microbiol Spectr. 2022 Jun 29;10(4):e00013-22. doi: 10.1128/spectrum.00013-22 (PMC9431300; doi:10.1128/spectrum.00013-22)
Supplement: Supplemental file 4 — Data Set S4. Download spectrum.00013-22-s0005.xlsx, XLSX file, 2.7 MB [file spectrum.00013-22-s0005.xlsx]

## Sheet: ReadMe
Gene families identified using PanPhlAn software
Total gene families	sheet
Fusobacterium nucleatum	Fnucleatun_genefamilies
Bacteroides fragilis	Bfragilis_genefamilies
Significant gene families across datasets
Fusobacterium nucleatum	FN-significant-genefamilies
Bacteroides fragilis	BF-significant-genefamilies
Japan Samples list for metabolomic profiling. For these samples, metabolomic data was taken from original work by Yachida et al., 2019.	Japan samples
Metabolites Differential analysis	Dif_analysis_of_metab
Correlations presented in Figure 9	signif_metab_microb_corre

## Sheet: Fnucleatum_genefamilies
genefamilies	ERR1018186	ERR1018198	ERR1018211	ERR1018222	ERR1018223	ERR1018231	ERR1018241	ERR1018254	ERR1018294	ERR1018299	ERR1018305	SAMEA2466926	SAMEA2466946	SAMEA2466972	SAMEA2466996	SAMEA3879557	SAMEA3879596	SAMEA3879604
UniRef90_A0A134CDQ3	0	0	0	0	0	0	0	0	0	0	0	0	0	0	0	0	0	0
UniRef90_A0A1E9E9S5	0	0	0	0	0	0	0	0	0	0	0	0	0	0	0	0	0	0
UniRef90_A0A1F0DU21	0	0	0	0	0	0	0	0	0	0	0	0	0	0	0	0	0	0
UniRef90_A0A1F0E6R3	0	0	0	0	0	0	0	0	0	0	0	0	0	0	0	0	0	0
UniRef90_A0A223AUY1	0	0	0	0	0	0	0	0	0	0	0	0	0	0	0	0	0	0
UniRef90_A0A223AV16	1	0	0	0	0	0	0	0	0	0	0	0	0	0	0	0	0	0
UniRef90_A0A223AV23	1	0	0	0	0	0	0	0	0	0	0	0	0	0	0	0	0	0
UniRef90_A0A223AV39	1	0	0	0	0	0	0	0	0	0	0	0	0	0	0	0	0	0
UniRef90_A0A223AV40	1	0	0	0	0	0	0	0	0	0	0	0	0	0	0	0	0	0
UniRef90_A0A223AVB0	1	0	0	0	0	0	0	0	0	0	0	0	0	0	0	0	0	0
UniRef90_A0A223AWI1	0	0	0	0	0	0	0	0	0	0	0	0	0	0	0	0	0	0
UniRef90_A0A223AWV6	1	0	0	0	0	0	0	0	0	0	0	0	0	0	0	0	0	0
UniRef90_A0A223AXA2	0	0	0	0	0	0	0	0	0	0	0	0	0	0	0	0	0	0
UniRef90_A0A223AXC8	1	0	0	0	0	0	0	0	0	0	0	0	0	0	0	0	0	0
UniRef90_A0A223AXG5	0	0	0	0	0	0	0	0	0	0	0	0	0	0	0	0	0	0
UniRef90_A0A223AXI1	0	0	0	0	0	0	0	0	0	0	0	0	0	0	0	0	0	0
UniRef90_A0A223AXP6	0	0	0	0	0	0	0	0	0	0	0	0	0	0	0	0	0	0
UniRef90_A0A223AXX4	0	0	0	0	0	0	0	0	0	0	0	0	0	0	0	0	0	0
UniRef90_A0A223AY50	0	0	0	0	0	0	0	0	0	0	0	0	0	0	0	0	0	0
UniRef90_A0A223AYA9	0	0	0	0	0	0	0	0	0	0	0	0	0	0	0	0	0	0
UniRef90_A0A223AYH8	0	0	0	0	0	0	0	0	0	0	0	0	0	0	0	0	0	0
UniRef90_A0A223AYM8	0	0	0	0	0	0	0	0	0	0	0	0	0	0	0	0	0	0
UniRef90_A0A223AZP1	0	0	0	0	0	0	0	0	0	0	0	0	0	0	0	0	0	0
UniRef90_R5WVB6	0	0	0	0	0	0	0	0	0	0	0	0	0	0	1	1	0	0
UniRef90_R5X1Q8	0	0	0	0	0	0	0	0	0	0	0	0	0	0	0	0	0	0
UniRef90_R5XJQ1	0	0	0	0	0	0	0	0	0	0	0	0	0	0	0	0	0	0
UniRef90_R5XKK1	0	0	0	0	0	0	0	0	0	0	0	0	0	0	0	0	0	0
UniRef90_R5XW40	0	0	0	0	0	0	0	0	0	0	0	0	0	0	0	0	0	0
UniRef90_R5XWZ9	0	0	0	0	0	0	0	0	0	0	0	0	0	0	0	0	0	0
UniRef90_UPI00000D63DE	0	0	0	0	0	0	0	0	0	0	0	0	0	0	0	0	0	0
UniRef90_UPI00016949C0	0	0	0	0	0	0	0	0	0	0	0	0	0	0	0	0	0	0
UniRef90_UPI00016949C4	0	0	0	0	0	0	0	0	0	0	0	0	0	0	0	0	0	0
UniRef90_UPI0001A299F6	0	0	0	0	0	0	0	0	0	0	0	0	0	0	0	0	0	0
UniRef90_UPI0001B52EE9	0	0	0	0	0	0	0	0	0	0	0	0	0	0	0	0	0	0
UniRef90_UPI0001B8F21D	0	0	0	0	0	0	0	0	0	0	0	0	0	0	0	0	0	0
UniRef90_UPI0001B8F346	0	0	0	0	0	0	0	0	0	0	0	0	1	0	0	0	0	0
UniRef90_UPI0001B8F4FF	0	0	0	0	0	0	0	0	0	0	0	0	0	0	0	0	0	0
UniRef90_UPI0001D08F53	0	0	0	0	0	0	0	0	0	0	0	0	0	0	0	0	0	0
UniRef90_UPI0001D08F8C	0	0	0	0	0	0	0	0	0	0	0	0	0	0	0	0	0	0
UniRef90_UPI0001D09148	0	0	0	0	0	0	0	0	0	0	0	0	0	0	0	0	0	0
UniRef90_UPI0001D09361	0	0	0	0	0	0	0	0	0	0	0	0	0	0	0	0	0	0
UniRef90_UPI0001D0973E	0	0	0	0	0	0	0	0	0	0	0	0	0	0	0	0	0	0
UniRef90_UPI0001D0973F	0	0	0	0	0	0	0	0	0	0	0	0	0	0	0	0	0	0
UniRef90_UPI0001D09930	0	0	0	0	0	0	0	0	0	0	0	0	0	0	0	0	0	0
UniRef90_UPI0001D09CF2	0	0	0	0	0	0	0	0	0	0	0	0	0	0	0	0	0	0
UniRef90_UPI0001D09EBB	0	0	0	0	0	0	0	0	0	0	0	0	0	0	0	0	0	0
UniRef90_UPI0001D0A0A9	0	0	0	0	0	0	0	0	0	0	0	0	0	0	0	0	0	0
UniRef90_UPI0001D0A0AC	1	0	0	0	0	0	0	0	0	0	0	0	0	0	0	0	0	0
UniRef90_UPI0001D0A0AD	1	0	0	0	0	0	0	0	0	0	0	0	0	0	0	0	0	0
UniRef90_UPI0001D0A0B1	1	0	0	0	0	0	0	0	0	0	0	0	0	0	0	0	0	0
UniRef90_UPI0001D0A288	0	0	0	0	0	0	0	0	0	0	0	0	0	0	0	0	0	0
UniRef90_UPI0001D0A8CB	0	0	0	0	0	0	0	0	0	0	0	0	0	0	0	0	0	0
UniRef90_UPI0001D0A8D5	0	0	0	0	0	0	0	0	0	0	0	0	0	0	0	0	0	0
UniRef90_UPI0001D0AA16	0	0	0	0	0	0	0	0	0	0	0	0	0	0	0	0	0	0
UniRef90_UPI0001D0AA1A	0	0	0	0	0	0	0	0	0	0	0	0	0	0	0	0	0	0
UniRef90_UPI0002137832	0	0	0	0	0	0	0	0	0	0	0	0	0	0	0	0	0	0
UniRef90_UPI0002137981	0	0	0	0	0	0	0	0	0	0	0	0	0	0	0	0	0	0
UniRef90_UPI0002137984	0	0	0	0	0	0	0	0	0	0	0	0	0	0	0	0	0	0
UniRef90_UPI00021379B0	0	0	0	0	0	1	0	0	0	0	0	0	0	0	0	0	0	0
UniRef90_UPI00021379C0	0	0	0	0	0	0	0	0	0	0	0	0	0	0	0	0	0	0
UniRef90_UPI0002137A27	0	0	0	0	0	0	0	0	0	0	0	0	0	0	0	0	0	0
UniRef90_UPI0002137AAE	0	0	0	0	0	0	0	0	0	0	0	0	0	0	0	0	0	0
UniRef90_UPI0002137B48	0	0	0	0	0	0	0	0	0	0	0	0	0	0	0	0	0	0
UniRef90_UPI0002137B4C	0	0	0	0	0	0	0	0	0	0	0	0	0	0	0	0	0	1
UniRef90_UPI0002137B93	0	0	0	0	0	0	0	0	0	0	0	0	0	0	0	0	0	0
UniRef90_UPI0002137CAD	0	0	0	0	0	0	0	0	1	0	0	0	0	0	0	0	0	0
UniRef90_UPI0002137CAE	0	0	0	0	0	0	0	0	0	0	0	0	0	0	0	0	0	0
UniRef90_UPI0002137CAF	0	0	0	0	0	0	0	0	1	0	0	0	0	0	0	0	0	0
UniRef90_UPI0002137D05	0	0	1	0	0	0	0	1	1	0	0	0	0	0	0	0	0	0
UniRef90_UPI0002137D44	0	0	0	0	0	0	0	0	0	0	0	0	0	0	0	0	0	0
UniRef90_UPI0002137D75	0	0	0	0	0	0	0	0	0	0	0	0	0	0	0	0	0	0
UniRef90_UPI0002137D76	0	0	0	0	0	0	0	0	0	0	0	0	0	0	0	0	0	0
UniRef90_UPI0002137E18	0	0	0	0	0	0	0	0	0	0	0	0	0	0	0	0	0	0
UniRef90_UPI0002137F30	0	0	0	0	0	0	0	0	0	0	0	0	0	0	0	0	0	0
UniRef90_UPI0002137F7C	0	0	0	0	0	0	0	0	0	0	0	0	0	0	0	0	0	0
UniRef90_UPI0002138017	0	0	0	0	0	0	0	0	0	0	0	0	0	0	0	0	0	0
UniRef90_UPI0002138018	0	0	0	0	0	0	0	0	0	0	0	0	0	0	0	0	0	0
UniRef90_UPI00023264AE	0	0	0	0	0	0	0	0	0	0	0	0	0	0	0	0	0	0
UniRef90_UPI0002729B02	0	0	0	0	0	0	0	0	0	0	0	0	0	0	0	0	0	0
UniRef90_UPI0002729FA4	0	0	0	0	0	0	0	0	0	0	0	0	0	0	0	0	0	0
UniRef90_UPI000272A6A9	0	0	0	0	0	0	0	0	0	0	0	0	0	0	0	0	0	0
UniRef90_UPI000272AD74	0	0	0	0	0	0	0	0	0	0	0	0	0	0	0	0	0	0
UniRef90_UPI0002BDCFB0	0	0	0	0	0	0	0	0	0	0	0	0	0	0	0	0	0	0
UniRef90_UPI0002BED274	0	0	0	0	0	0	0	0	0	0	0	0	0	0	0	0	0	0
UniRef90_UPI0002BF24DE	0	0	0	0	0	0	0	0	0	0	0	0	0	0	0	0	0	0
UniRef90_UPI0002C027C2	0	0	0	0	0	0	0	0	0	0	0	1	0	0	0	0	0	0
UniRef90_UPI0002D334FE	0	0	0	0	0	0	0	0	0	0	0	0	0	0	0	0	0	0
UniRef90_UPI0002ECB324	0	0	0	0	0	0	0	0	0	0	0	0	0	0	0	0	0	0
UniRef90_UPI0002F81D71	0	0	0	0	0	0	0	0	0	0	0	0	0	0	0	0	0	0
UniRef90_UPI0003040FC3	0	0	0	0	0	0	0	0	0	0	0	0	0	0	0	0	0	0
UniRef90_UPI00030A64A2	0	0	0	0	0	0	0	0	0	0	0	0	0	0	0	0	0	0
UniRef90_UPI0003780F7A	0	0	0	0	0	0	0	0	0	0	0	0	0	0	0	0	0	0
UniRef90_UPI00038F5DD3	0	0	0	0	0	0	0	0	0	0	0	0	0	0	0	0	0	0
UniRef90_UPI0003902755	0	0	0	0	0	0	0	0	0	0	0	0	0	0	0	0	0	0
UniRef90_UPI0003B7E24F	0	0	0	0	0	0	0	0	0	0	0	0	0	0	0	0	0	0
UniRef90_UPI0003B7E294	0	0	0	0	0	0	0	0	0	0	0	0	0	0	0	0	0	0
UniRef90_UPI0003B7E9DE	0	0	0	0	0	0	0	0	0	0	0	0	0	0	0	0	0	0
UniRef90_UPI0003B7F62F	0	0	0	0	0	0	0	0	0	0	0	0	0	0	0	0	0	0
UniRef90_UPI0003B7F6EC	0	0	0	0	0	0	0	0	0	0	0	0	0	0	0	0	0	0
UniRef90_UPI0003B7FC40	0	0	0	0	0	0	0	0	0	0	0	0	0	0	1	0	0	0
UniRef90_UPI0003B803A1	0	0	0	0	0	0	0	0	0	0	0	0	0	0	0	0	0	0
UniRef90_UPI0003B80476	0	0	0	0	0	0	0	0	0	0	0	0	0	0	0	0	0	0
UniRef90_UPI0003B80596	0	0	0	0	0	0	0	0	0	0	0	0	0	0	0	0	0	0
UniRef90_UPI0003B80ADA	0	0	0	0	0	0	0	0	0	0	0	0	0	0	0	0	0	0
UniRef90_UPI0003B81038	0	0	0	0	0	0	0	0	0	0	0	0	0	0	0	0	0	0
UniRef90_UPI0003B8111E	0	0	0	0	0	0	0	0	0	0	0	0	0	0	0	0	0	0
UniRef90_UPI0003B81B8D	0	0	0	0	0	0	0	0	0	0	0	0	0	0	0	0	0	0
UniRef90_UPI0003B81D6A	0	0	0	0	1	0	0	0	0	0	0	0	0	0	0	0	0	0
UniRef90_UPI0003B821B2	0	0	0	0	0	0	0	0	0	0	0	0	0	0	0	0	0	0
UniRef90_UPI0003B821E9	0	0	0	0	0	0	0	0	0	0	0	0	0	0	0	0	0	0
UniRef90_UPI0003B8232A	0	0	0	0	0	0	0	0	0	0	0	0	0	0	0	0	0	0
UniRef90_UPI0003B826BC	0	0	0	0	0	0	0	0	0	0	0	0	0	0	0	0	0	0
UniRef90_UPI0003B82859	0	0	0	0	0	0	0	0	0	0	0	0	0	0	0	0	0	0
UniRef90_UPI0003B82F8B	0	0	0	0	0	0	0	0	0	0	0	0	0	0	0	0	0	0
UniRef90_UPI0003B83359	0	0	0	0	0	0	0	0	0	0	0	0	0	0	0	0	0	0
UniRef90_UPI0003B841E4	0	0	0	0	0	0	0	0	0	0	0	0	0	0	0	0	0	0
UniRef90_UPI0003B84256	0	0	0	0	0	0	0	0	0	0	0	0	0	0	0	0	0	0
UniRef90_UPI0003B85336	0	0	0	0	0	0	0	0	0	0	0	0	0	0	0	0	0	0
UniRef90_UPI0003B856F2	0	0	0	0	0	0	0	0	0	0	0	0	0	0	0	0	0	0
UniRef90_UPI0003B85EEC	0	0	0	0	0	0	0	0	0	0	0	0	0	0	0	0	0	0
UniRef90_UPI0003B86106	0	0	0	0	0	0	0	0	0	0	0	0	0	1	0	0	0	0
UniRef90_UPI0003B864AA	0	0	0	0	0	0	0	0	0	0	0	0	0	0	0	0	0	0
UniRef90_UPI0003B86D1E	0	0	0	0	0	0	0	0	0	0	0	0	0	0	0	0	0	0
UniRef90_UPI0003B86FA1	1	0	0	0	0	0	0	0	0	0	0	0	0	0	0	0	0	0
UniRef90_UPI0003B876F2	0	0	0	0	0	0	0	0	0	0	0	0	0	0	0	0	0	0
UniRef90_UPI0003B88665	0	0	0	0	0	0	0	0	0	0	0	0	0	0	0	0	0	0
UniRef90_UPI0003B88925	0	0	0	0	0	0	0	0	0	0	0	0	0	0	0	0	1	0
UniRef90_UPI0003B889BC	0	0	0	0	0	0	0	0	1	0	0	0	0	0	0	0	0	0
UniRef90_UPI0003B88B35	0	0	0	0	0	0	0	0	0	0	0	0	0	0	0	0	0	0
UniRef90_UPI0003B88B62	0	0	0	0	0	0	0	0	0	0	0	0	0	0	0	0	0	0
UniRef90_UPI0003B8901A	0	0	0	0	0	0	0	0	0	0	0	0	0	0	0	0	0	0
UniRef90_UPI0003B891BF	0	0	0	0	0	0	0	0	0	0	0	0	0	0	0	0	0	0
UniRef90_UPI0003B89285	0	0	0	0	0	0	0	0	0	0	0	0	0	0	0	0	0	0
UniRef90_UPI0003B8947F	0	0	0	0	0	0	0	0	0	0	0	0	0	0	0	0	0	0
UniRef90_UPI0003B89E7F	0	0	0	0	0	0	0	0	0	0	0	0	0	0	0	0	0	0
UniRef90_UPI0003B8A1C4	0	0	0	0	0	0	0	0	0	0	0	0	0	0	0	0	0	0
UniRef90_UPI0003B8A8FD	0	0	0	0	0	0	0	0	0	0	0	0	0	0	0	0	0	0
UniRef90_UPI0003B8B2AA	0	0	0	0	0	0	0	0	0	0	0	0	0	0	0	0	0	0
UniRef90_UPI0003B8B2B1	0	0	0	0	0	0	0	0	0	0	0	0	0	0	0	0	0	0
UniRef90_UPI0003B8C802	0	0	0	0	0	0	0	0	0	0	0	0	0	0	0	0	0	0
UniRef90_UPI0003B8C834	0	0	0	0	0	0	0	0	0	0	0	0	0	0	0	0	0	0
UniRef90_UPI0003B8CE41	0	0	0	0	0	0	0	0	0	0	0	0	0	0	0	0	0	0
UniRef90_UPI0003B8D560	0	0	0	0	0	0	0	0	0	0	0	0	0	0	0	0	0	0
UniRef90_UPI0003B8DBC6	0	0	0	0	0	0	0	0	0	0	0	0	0	0	0	0	0	0
UniRef90_UPI0003B8E174	0	0	0	0	0	0	0	0	0	0	0	0	0	0	0	0	0	0
UniRef90_UPI0003B8E83B	0	0	0	0	0	0	0	0	0	0	0	0	0	0	0	0	0	0
UniRef90_UPI0003B8EED5	0	0	0	0	0	0	0	0	0	0	0	0	0	0	0	0	0	0
UniRef90_UPI0003B8F47F	0	0	0	0	0	0	0	0	0	0	0	1	0	0	0	0	0	0
UniRef90_UPI0003B8FA23	0	0	0	0	0	0	0	0	1	0	0	0	0	0	0	0	0	0
UniRef90_UPI0003B8FD50	0	0	0	0	0	0	0	0	0	0	0	0	0	0	0	0	0	0
UniRef90_UPI0003B8FF65	0	0	0	0	0	0	0	0	0	0	0	0	0	0	0	0	0	0
UniRef90_UPI0003B9048F	0	0	0	0	0	0	0	0	0	0	0	0	0	0	0	0	0	0
UniRef90_UPI0003B90650	0	0	0	0	0	0	0	0	1	0	0	0	0	0	0	0	0	0
UniRef90_UPI0003B90DD6	0	0	0	0	0	0	0	0	0	0	0	0	0	0	0	0	0	0
UniRef90_UPI0003B911EB	0	0	0	0	0	0	0	0	0	0	0	0	0	0	0	0	0	0
UniRef90_UPI0003B91AC0	0	0	0	0	0	0	0	0	0	0	0	0	0	0	0	0	0	0
UniRef90_UPI0003B92414	0	0	0	0	0	0	0	0	0	0	0	0	0	0	0	0	0	0
UniRef90_UPI0003C7AF58	0	0	0	0	0	0	0	0	1	0	0	0	0	0	0	0	0	0
UniRef90_UPI0003C7BBE0	0	0	0	0	0	0	0	0	0	0	0	0	0	0	0	0	0	0
UniRef90_UPI0003EC98C1	0	0	0	0	0	0	0	0	0	0	0	0	0	0	0	0	0	0
UniRef90_UPI0003F4C676	0	0	0	0	0	0	0	0	0	0	0	0	0	0	0	0	0	0
UniRef90_UPI0003F6EA65	1	0	0	0	0	0	0	0	0	0	0	0	0	0	0	0	0	0
UniRef90_UPI0003F8BF3C	0	0	0	0	0	0	0	0	0	0	0	0	0	0	0	0	0	0
UniRef90_UPI0003F99159	0	0	0	0	0	0	0	0	0	0	0	0	0	0	0	0	0	0
UniRef90_UPI0003F9F364	0	0	0	0	0	0	0	0	0	0	0	0	0	0	0	0	0	0
UniRef90_UPI0003FA01BC	0	0	0	0	0	0	0	0	0	0	0	0	0	0	0	0	0	0
UniRef90_UPI0003FA563C	0	0	0	0	0	0	0	0	0	0	0	0	0	0	0	0	0	0
UniRef90_UPI0003FA8583	0	0	0	0	0	0	0	0	0	0	0	0	0	0	0	0	0	0
UniRef90_UPI0003FB898A	0	0	0	0	0	0	0	0	0	0	0	0	0	0	0	0	0	0
UniRef90_UPI0003FBDD82	0	0	0	0	0	0	0	0	0	0	0	0	0	0	0	0	0	0
UniRef90_UPI0003FBF934	0	0	0	0	0	0	0	0	0	0	0	0	0	0	0	0	0	0
UniRef90_UPI0003FD9075	0	0	0	0	0	0	0	0	0	0	0	0	0	0	0	0	0	0
UniRef90_UPI0003FEC016	0	0	0	0	0	0	0	0	0	0	0	0	0	0	0	0	0	0
UniRef90_UPI0004037C5A	0	0	0	0	0	0	0	0	0	0	0	0	0	0	0	0	0	0
UniRef90_UPI00040553D2	0	0	0	0	0	0	0	0	0	0	0	0	0	0	0	0	0	0
UniRef90_UPI00040557B5	0	0	0	0	0	0	0	0	0	0	0	0	0	0	0	0	0	0
UniRef90_UPI000405FA09	0	0	0	0	0	0	0	0	0	0	0	0	0	0	0	0	0	0
UniRef90_UPI000406E5D7	0	0	0	0	0	0	0	0	0	0	0	0	0	0	0	0	0	0
UniRef90_UPI0004092A39	0	0	0	0	0	0	0	0	0	0	0	0	0	0	0	0	0	0
UniRef90_UPI000409A727	0	0	0	0	0	0	0	0	0	0	0	0	0	0	0	0	0	0
UniRef90_UPI00040C9446	0	0	0	0	0	0	0	0	0	0	0	0	0	0	0	0	0	1
UniRef90_UPI00040C95B8	0	0	0	0	0	0	0	0	0	0	0	0	0	0	0	0	0	0
UniRef90_UPI00040CD27A	0	0	0	0	0	0	0	0	0	0	0	0	0	0	0	0	0	0
UniRef90_UPI00040EBE3D	1	0	0	0	0	0	0	0	0	0	0	1	1	0	0	0	0	0
UniRef90_UPI00040EC3E6	0	0	0	0	0	0	0	0	0	0	0	0	0	0	0	0	0	0
UniRef90_UPI0004100662	1	0	0	0	0	0	0	0	0	0	0	0	0	0	0	0	0	0
UniRef90_UPI0004104E47	0	0	0	0	0	0	0	0	0	0	0	0	0	0	0	0	0	0
UniRef90_UPI000410E9A0	0	0	0	0	0	0	0	0	0	0	0	0	0	0	0	0	0	0
UniRef90_UPI0004129461	0	0	0	0	0	0	0	0	0	0	0	0	0	0	0	0	0	0
UniRef90_UPI000412E9FD	0	0	0	0	0	0	0	0	0	0	0	0	0	0	0	0	0	0
UniRef90_UPI00041355C1	0	0	0	0	0	0	0	0	0	0	0	0	0	0	0	0	0	0
UniRef90_UPI0004135AAE	0	0	0	0	0	0	0	0	0	0	0	0	0	0	0	0	0	0
UniRef90_UPI000413887E	0	0	0	0	0	0	0	0	0	0	0	0	0	0	0	0	0	0
UniRef90_UPI00041451FA	0	0	0	0	0	0	0	0	0	0	0	0	0	0	0	0	0	0
UniRef90_UPI000414596A	0	0	0	0	0	0	0	0	0	0	0	0	0	0	0	0	0	0
UniRef90_UPI0004177CA8	0	0	0	0	0	0	0	0	0	0	0	0	0	0	0	0	0	0
UniRef90_UPI000418B357	0	0	0	0	0	0	0	0	0	0	0	0	0	0	0	0	0	0
UniRef90_UPI0004193DD0	0	0	0	0	0	0	0	0	0	0	0	0	0	0	0	0	0	0
UniRef90_UPI00041B3E2C	0	0	0	0	0	0	0	0	0	0	0	0	0	0	0	0	0	0
UniRef90_UPI00041F7CF1	0	0	0	0	0	0	0	0	0	0	0	0	0	0	0	0	0	0
UniRef90_UPI00041FDC7A	0	0	0	0	0	0	0	0	0	0	0	0	0	0	0	0	0	0
UniRef90_UPI00042242B4	0	0	0	0	0	0	0	0	0	0	0	0	0	0	0	0	0	0
UniRef90_UPI0004226CCE	0	0	0	0	0	0	0	0	0	0	0	0	0	0	0	0	0	0
UniRef90_UPI0004229D1E	0	0	0	0	0	0	0	0	0	0	0	0	0	0	0	0	0	0
UniRef90_UPI000422D818	0	0	0	0	0	0	0	0	0	0	0	0	0	0	0	0	0	0
UniRef90_UPI0004230F7B	0	0	0	0	0	0	0	0	0	0	0	0	0	0	0	0	0	0
UniRef90_UPI00042354C0	0	0	0	0	0	0	0	0	0	0	0	0	0	0	0	0	0	0
UniRef90_UPI0004243317	0	0	0	0	0	0	0	0	0	0	0	0	0	0	0	0	0	0
UniRef90_UPI000424E873	0	0	0	0	0	0	0	0	0	0	0	0	0	0	0	0	0	0
UniRef90_UPI0004253BC8	0	0	0	0	0	0	0	0	0	0	0	0	0	0	0	0	0	0
UniRef90_UPI00042588B1	0	0	0	0	0	0	0	0	0	0	0	0	0	0	0	0	0	0
UniRef90_UPI000426620D	0	0	0	0	0	0	0	0	0	0	0	0	0	0	0	0	0	0
UniRef90_UPI000426E65F	0	0	0	0	0	0	0	0	0	0	0	0	0	0	0	0	0	0
UniRef90_UPI000427CDD0	0	0	0	0	0	0	0	0	0	0	0	0	0	0	0	0	0	0
UniRef90_UPI0004286BB0	0	0	0	0	0	0	0	0	0	0	0	0	0	0	0	0	0	0
UniRef90_UPI0004289D96	0	0	0	0	0	0	0	0	0	0	0	0	0	0	0	0	0	0
UniRef90_UPI000429E514	0	0	0	0	0	0	0	0	0	0	0	0	0	0	0	0	0	0
UniRef90_UPI0004953975	0	0	0	0	0	0	0	0	0	0	0	0	0	0	0	0	0	0
UniRef90_UPI0004965612	0	0	0	0	0	0	0	0	0	0	0	0	0	0	0	0	0	0
UniRef90_UPI0004971A4E	0	0	0	0	0	0	0	0	0	0	0	0	0	0	0	0	0	0
UniRef90_UPI0005187363	0	0	0	0	0	0	0	0	0	0	0	0	0	0	0	0	0	0
UniRef90_UPI0005D821AB	0	0	0	0	0	0	0	0	0	0	0	0	0	0	0	0	0	0
UniRef90_UPI0005D84486	0	0	0	0	0	0	0	0	0	0	0	0	0	0	0	0	0	0
UniRef90_UPI0005D8B014	0	0	0	0	0	0	0	0	0	0	0	0	0	0	0	0	0	0
UniRef90_UPI0005D90E18	0	0	0	0	0	0	0	0	0	0	0	0	0	0	0	0	0	0
UniRef90_UPI0005D9A878	0	0	0	0	0	0	0	0	0	0	0	0	0	0	0	0	0	0
UniRef90_UPI0005DA1399	0	0	0	0	0	0	0	0	0	0	0	0	0	0	0	0	0	0
UniRef90_UPI0006818E76	0	0	0	0	0	0	0	0	0	0	0	0	0	0	0	0	0	0
UniRef90_UPI000684B926	0	0	0	0	0	0	0	0	0	0	0	0	0	0	0	0	0	0
UniRef90_UPI0006BA6213	0	0	0	0	0	0	0	0	0	0	0	0	0	0	0	0	0	0
UniRef90_UPI0006CB37EC	0	0	0	0	0	0	0	0	0	0	0	0	0	0	0	0	0	0
UniRef90_UPI0006CB6F74	0	0	0	0	0	0	0	0	0	0	0	0	0	0	0	0	0	0
UniRef90_UPI00071ECFF2	0	0	1	1	0	0	0	1	0	0	0	0	0	0	0	0	0	0
UniRef90_UPI00071ED59D	0	0	0	0	0	0	0	0	0	0	0	0	0	0	0	0	0	0
UniRef90_UPI00071F04A3	0	0	0	0	0	0	0	0	0	0	0	0	0	0	0	0	0	0
UniRef90_UPI00071F201F	0	0	0	0	0	0	0	0	0	0	0	0	0	0	0	0	0	0
UniRef90_UPI00071F437F	0	0	0	0	0	0	0	0	0	0	0	0	0	0	0	0	0	0
UniRef90_UPI00071F68FF	0	0	0	0	0	0	0	0	0	0	0	0	0	0	0	0	0	0
UniRef90_UPI00071F6A61	0	0	0	0	0	0	0	0	0	0	0	0	0	0	0	0	0	0
UniRef90_UPI00071FA6F3	0	0	0	0	0	0	0	0	0	0	0	0	0	0	0	0	0	0
UniRef90_UPI00071FA98C	0	0	0	0	0	0	0	0	0	0	0	0	0	0	0	0	0	0
UniRef90_UPI00071FADAD	0	0	1	1	0	0	0	1	0	0	0	0	0	0	0	0	0	0
UniRef90_UPI00071FCBF4	0	0	1	1	0	0	0	1	0	0	0	0	0	0	0	0	0	0
UniRef90_UPI00071FCE6A	0	0	0	0	0	0	0	0	0	0	0	0	0	0	0	0	0	0
UniRef90_UPI00071FD975	0	0	0	0	0	0	0	0	0	0	0	0	0	0	0	0	0	0
UniRef90_UPI0007204200	0	0	0	0	0	0	0	0	0	0	0	0	0	0	0	0	0	0
UniRef90_UPI00072062CD	0	0	1	1	0	0	0	1	0	0	0	0	0	0	0	0	0	0
UniRef90_UPI000720D7E2	0	0	0	0	0	0	0	0	0	0	0	0	0	0	0	0	0	0
UniRef90_UPI000720F58E	0	0	0	0	0	0	0	0	0	0	0	0	0	0	0	0	0	0
UniRef90_UPI0007212C05	0	0	0	0	0	0	0	0	0	0	0	0	0	0	0	0	0	0
UniRef90_UPI0007216223	0	0	1	1	0	0	0	1	0	0	0	0	0	0	0	0	0	0
UniRef90_UPI0007218C54	0	0	1	1	0	0	0	1	0	0	0	0	0	0	0	0	0	0
UniRef90_UPI000721F803	0	0	0	0	0	0	0	0	0	0	0	0	0	0	0	0	0	0
UniRef90_UPI000722248F	0	0	0	0	0	0	0	0	0	0	0	0	0	0	0	0	0	0
UniRef90_UPI0007227662	0	0	0	0	0	0	0	0	0	0	0	0	0	0	0	0	0	0
UniRef90_UPI000722E5FA	0	0	0	0	0	0	0	0	0	0	0	0	0	0	0	0	0	0
UniRef90_UPI000722FEA2	0	0	0	0	0	0	0	0	0	0	0	0	0	0	0	0	0	0
UniRef90_UPI0009B5E9DB	0	0	0	0	0	0	0	0	0	0	0	0	0	0	0	0	0	0
UniRef90_UPI0009B61E20	0	0	0	0	0	0	0	0	0	0	0	0	0	0	0	0	0	0
UniRef90_UPI0009B6B8EC	0	0	0	0	0	0	0	0	0	0	0	0	0	0	0	0	0	0
UniRef90_UPI0009B6EECE	0	0	0	0	0	0	0	0	0	0	0	0	0	0	0	0	0	0
UniRef90_UPI0009B73307	0	0	0	0	0	0	0	0	0	0	0	0	0	0	0	0	0	0
UniRef90_UPI0009B738D0	0	0	0	0	0	0	0	0	0	0	0	0	0	0	0	0	0	0
UniRef90_UPI0009B741D3	0	0	0	0	0	0	0	0	0	0	0	0	0	0	0	0	0	0
UniRef90_UPI0009B77D3D	0	0	0	0	0	0	0	0	0	0	0	0	0	0	0	0	0	0
UniRef90_UPI0009B78B7E	0	0	0	0	0	0	0	0	0	0	0	0	0	0	0	0	0	0
UniRef90_UPI0009B79760	0	0	0	0	0	0	0	0	0	0	0	0	0	0	0	0	0	0
UniRef90_UPI0009B7AEB2	0	0	0	0	0	0	0	0	0	0	0	0	0	0	0	0	0	0
UniRef90_UPI0009B7CD9B	0	0	0	0	0	0	0	0	0	0	0	0	0	0	0	0	0	0
UniRef90_UPI0009B9D830	0	0	0	0	0	0	0	0	0	0	0	0	0	0	0	0	0	0
UniRef90_UPI000B539F97	0	0	0	0	0	0	0	0	0	0	0	0	0	0	0	0	0	0
UniRef90_UPI000B544E93	0	0	0	0	0	0	0	0	0	0	0	0	0	0	0	0	0	0
UniRef90_UPI000B546CFA	0	0	0	0	0	0	0	0	0	0	0	0	0	0	0	0	0	0
UniRef90_UPI000B547105	0	0	0	0	0	0	0	0	0	0	0	0	0	0	0	0	0	0
UniRef90_UPI000B549139	0	0	0	0	0	0	0	0	0	0	0	0	0	0	0	0	0	0
UniRef90_UPI000BC3700C	0	0	0	0	0	0	0	0	0	0	0	0	0	0	0	0	0	0
UniRef90_UPI000BC62D31	0	0	0	0	0	0	0	0	0	0	0	0	0	0	0	0	0	0
UniRef90_UPI000BC9D7E0	0	0	0	0	0	0	0	0	0	0	0	0	0	0	0	0	0	0
UniRef90_UPI000BCA19EC	0	0	0	0	0	0	0	0	0	0	0	0	0	0	0	0	0	0
UniRef90_UPI000BCFD07A	0	0	0	0	0	0	0	0	0	0	0	0	0	0	0	0	0	0
UniRef90_UPI000BD83635	0	0	0	0	0	0	0	0	0	0	0	0	0	0	0	0	0	0
UniRef90_UPI000BFB1B00	0	0	0	0	0	0	0	0	0	0	0	0	0	0	0	0	0	0
UniRef90_UPI000BFB2B9E	0	0	0	0	0	0	0	0	0	0	0	0	0	0	0	0	0	0
UniRef90_UPI000BFB3597	0	0	0	0	0	0	0	0	0	0	0	0	0	0	0	0	0	0
UniRef90_UPI000BFB44CD	0	0	0	0	0	0	0	0	0	0	0	0	0	0	0	0	0	0
UniRef90_UPI000BFB4A3B	0	0	0	0	0	0	0	0	0	1	0	0	0	0	0	0	0	0
UniRef90_UPI000BFB4ED6	0	0	0	0	0	0	0	0	0	0	0	0	0	0	0	0	0	0
UniRef90_UPI000BFB651C	0	0	0	0	0	0	0	0	0	0	0	0	0	0	0	0	0	0
UniRef90_UPI000BFB6CB5	0	0	0	0	0	0	0	0	0	0	0	0	0	0	0	0	0	0
UniRef90_UPI000BFB709B	0	0	0	0	0	0	0	0	0	0	0	0	0	0	0	0	0	0
UniRef90_UPI000BFB770D	0	0	0	0	0	0	0	0	0	0	0	0	0	0	0	0	0	0
UniRef90_UPI000BFB7F8B	0	0	0	0	0	0	0	0	0	0	0	0	0	0	0	0	0	0
UniRef90_UPI000BFB80B1	0	0	0	0	0	0	0	0	0	0	0	0	0	0	0	0	0	0
UniRef90_UPI000BFB95CA	0	0	0	0	0	0	0	0	0	0	0	0	0	0	0	0	0	0
UniRef90_UPI000BFB9D35	0	0	0	0	0	0	0	0	0	0	0	0	0	0	0	0	0	0
UniRef90_UPI000BFB9ECB	0	0	0	0	0	0	0	0	0	0	0	0	0	0	0	0	0	0
UniRef90_UPI000BFBA77C	0	0	0	0	0	0	0	0	0	0	0	0	0	0	0	0	0	0
UniRef90_UPI000BFBA8A6	0	0	0	0	0	0	0	0	0	0	0	0	0	0	0	0	0	0
UniRef90_UPI000BFBB36C	0	0	0	0	0	0	0	0	0	0	0	0	0	0	0	0	0	0
UniRef90_UPI000BFBC033	0	0	0	0	0	0	0	0	0	0	0	0	0	0	0	0	0	0
UniRef90_UPI000BFBD26E	0	0	0	0	0	0	0	0	0	0	0	0	0	0	0	0	0	0
UniRef90_UPI000BFBE072	0	0	0	0	0	0	0	0	0	0	0	0	0	0	0	0	0	0
UniRef90_UPI000BFBE107	0	0	0	0	0	0	0	0	0	0	0	0	0	0	0	0	0	0
UniRef90_UPI000BFBE9DD	0	0	0	0	0	0	0	0	0	0	0	0	0	0	0	0	0	0
UniRef90_UPI000BFBEA2C	0	0	0	0	0	0	0	0	0	0	0	0	0	0	0	0	0	0
UniRef90_UPI000BFBF227	0	0	0	0	0	0	0	0	0	0	0	1	0	0	0	0	0	0
UniRef90_UPI000BFBF5E5	0	0	0	0	1	0	0	0	0	0	0	0	0	0	0	0	0	0
UniRef90_UPI000BFC0458	0	0	0	0	0	0	0	0	0	0	0	0	0	0	0	0	0	0
UniRef90_UPI000BFC1106	0	0	0	0	0	0	0	0	0	0	0	0	0	0	0	0	0	0
UniRef90_UPI000BFC1143	0	0	0	0	0	0	0	0	0	0	0	0	0	0	0	0	0	0
UniRef90_UPI000BFC2342	0	0	0	0	0	0	0	0	0	0	0	0	0	0	0	0	0	0
UniRef90_UPI000BFC469F	0	0	0	0	0	0	0	0	0	0	0	0	0	0	0	0	0	0
UniRef90_UPI000BFC53B9	0	0	0	0	0	0	0	0	0	0	0	0	0	0	0	0	0	0
UniRef90_UPI000BFC5BB4	0	0	0	0	0	0	0	0	0	0	0	0	0	0	0	0	0	0
UniRef90_UPI000BFC6A57	0	0	0	0	0	0	0	0	0	0	0	0	0	0	0	0	0	0
UniRef90_UPI000BFC7BE3	0	0	0	0	0	0	0	0	0	0	0	0	0	0	0	0	0	0
UniRef90_UPI000BFC7CFD	0	0	0	0	0	0	0	0	0	0	0	0	0	0	0	0	0	0
UniRef90_UPI000BFC8663	0	0	0	0	0	0	0	0	0	0	0	0	0	0	0	0	0	0
UniRef90_UPI000BFC94BA	0	0	0	0	0	0	0	0	0	0	0	0	0	0	0	0	0	0
UniRef90_UPI000BFC95B8	0	0	0	0	0	0	0	0	0	0	0	0	0	0	0	0	0	0
UniRef90_UPI000BFCA505	0	0	0	0	0	0	0	0	0	0	0	0	0	0	0	0	0	0
UniRef90_UPI000BFCB9E1	0	0	0	0	0	0	0	0	0	0	0	0	0	0	0	0	0	0
UniRef90_UPI000BFCBC48	0	0	0	0	0	0	0	0	0	0	0	0	0	0	0	0	0	0
UniRef90_UPI000BFCC220	0	0	0	0	0	0	0	0	0	0	0	0	0	0	0	0	0	0
UniRef90_UPI000BFCC91E	0	0	0	0	0	0	0	0	0	0	0	0	0	0	0	0	0	0
UniRef90_UPI000BFCE003	0	0	0	0	0	0	0	0	0	0	0	0	0	0	0	0	0	0
UniRef90_UPI000BFCF666	0	0	0	0	0	0	0	0	0	0	0	0	0	0	0	0	0	0
UniRef90_UPI000BFCF80A	0	0	0	0	0	0	0	0	0	0	0	0	0	0	0	0	0	0
UniRef90_UPI000BFCFB50	0	0	0	0	0	0	0	0	0	0	0	0	0	0	0	0	0	0
UniRef90_UPI000BFD0897	0	0	0	0	0	0	0	0	0	0	0	0	0	0	0	0	0	0
UniRef90_UPI000BFD09CD	0	0	0	0	0	0	0	0	0	0	0	0	0	0	0	0	0	0
UniRef90_UPI000BFD0C06	0	0	0	0	0	0	0	0	0	0	0	0	0	0	0	0	0	0
UniRef90_UPI000BFD17FA	0	0	0	0	0	0	0	0	0	0	0	0	0	0	1	0	0	0
UniRef90_UPI000BFD1F58	0	0	0	0	0	0	0	0	0	0	0	0	0	0	0	0	0	0
UniRef90_UPI000BFD4043	0	0	0	0	0	0	0	0	0	0	0	0	0	0	0	0	0	0
UniRef90_UPI000BFD612E	0	0	0	0	0	0	0	0	0	0	0	1	0	0	0	0	0	0
UniRef90_UPI000BFD642D	0	0	0	0	0	0	0	0	0	0	0	0	0	0	0	0	0	0
UniRef90_UPI000BFD69B0	0	0	0	0	0	0	0	0	0	0	0	0	0	0	0	0	0	0
UniRef90_UPI000BFD6C0D	0	0	0	0	0	0	0	0	0	0	0	0	0	0	0	0	0	0
UniRef90_UPI000BFD6E30	0	0	0	0	0	0	0	0	0	0	0	0	0	0	0	0	0	0
UniRef90_UPI000BFD7497	0	0	0	0	0	0	0	0	0	0	0	0	0	0	0	0	0	0
UniRef90_UPI000BFD7E17	0	0	0	0	0	0	0	0	0	0	0	0	0	0	0	0	0	0
UniRef90_UPI000BFD8A66	0	0	0	0	0	0	0	0	0	0	0	0	0	0	0	0	0	0
UniRef90_UPI000BFDAA7D	0	0	0	0	0	0	0	0	0	0	0	0	0	0	0	0	0	0
UniRef90_UPI000BFDACC6	0	0	0	0	0	0	0	0	0	0	0	0	0	0	0	0	0	0
UniRef90_UPI000BFDAD26	0	0	0	0	0	0	0	0	0	0	0	0	0	0	0	0	0	0
UniRef90_UPI000BFDC93E	0	0	0	0	0	0	0	0	0	0	0	0	0	0	0	0	0	0
UniRef90_UPI000BFDCFC7	0	0	0	0	0	0	0	0	0	0	0	0	0	0	0	0	0	0
UniRef90_UPI000BFDE402	0	0	0	0	0	0	0	0	0	0	0	0	0	0	0	0	0	0
UniRef90_UPI000BFDEB55	0	0	0	0	0	0	0	0	0	0	0	0	0	0	0	0	0	0
UniRef90_UPI000BFDF1D5	0	0	0	0	0	0	0	0	0	0	0	0	0	0	0	0	0	0
UniRef90_UPI000BFDFD2B	0	0	0	0	0	0	0	0	0	0	0	0	0	0	0	0	0	0
UniRef90_UPI000BFDFDB5	0	0	0	0	0	0	0	0	0	0	0	0	0	0	0	0	0	0
UniRef90_UPI000BFDFF52	0	0	0	0	0	0	0	0	0	0	0	0	0	0	0	0	0	0
UniRef90_UPI000BFE0086	0	0	0	0	0	0	0	0	0	0	0	0	0	0	0	0	0	0
UniRef90_UPI000BFE12DC	0	0	0	0	0	0	0	0	0	0	0	0	0	0	0	0	0	0
UniRef90_UPI000BFE16CD	0	0	0	0	0	0	0	0	0	0	0	0	0	0	0	0	0	0
UniRef90_UPI000BFE3474	0	0	0	0	0	0	0	0	0	0	0	0	0	0	0	0	0	0
UniRef90_UPI000BFE3856	0	0	0	0	0	0	0	0	0	0	0	0	0	0	0	0	0	0
UniRef90_UPI000BFE4FEA	0	0	0	0	0	0	0	0	0	0	0	0	0	0	0	0	0	0
UniRef90_UPI000BFE52C9	0	0	0	0	0	0	0	0	0	0	0	0	0	0	0	0	0	0
UniRef90_UPI000BFE552C	0	0	0	0	0	0	0	0	0	0	0	1	0	0	0	0	0	0
UniRef90_UPI000BFE5865	0	0	0	0	0	0	0	0	0	0	0	0	0	0	0	0	0	0
UniRef90_UPI000BFE6989	0	0	0	0	0	0	0	0	0	0	0	0	0	0	1	0	0	0
UniRef90_UPI000BFE6A25	0	0	0	0	0	0	0	0	0	0	0	0	0	0	0	0	0	0
UniRef90_UPI000BFE6AAC	0	0	0	0	0	0	0	0	0	0	0	0	0	0	0	0	0	0
UniRef90_UPI000BFE785B	0	0	0	0	0	0	0	0	0	0	0	0	0	0	0	0	0	0
UniRef90_UPI000BFE9ACC	0	0	0	0	0	0	0	0	0	0	0	0	0	0	0	0	0	0
UniRef90_UPI000BFE9EB0	0	0	0	0	0	0	0	0	0	0	0	0	0	0	0	0	0	0
UniRef90_UPI000D116C76	0	0	0	0	0	0	0	0	0	0	0	0	0	0	0	0	0	0
UniRef90_UPI000D11E23E	0	0	0	0	0	0	0	0	0	0	0	0	0	0	0	0	0	0
UniRef90_UPI000D1314FE	0	0	0	0	0	0	0	0	0	0	0	0	0	0	0	0	0	0
UniRef90_W3YBG5	0	0	0	0	0	0	0	0	0	0	0	0	0	0	0	0	0	0
UniRef90_W3ZEP6	0	0	0	0	0	0	0	0	0	0	0	0	0	0	0	0	0	0
UniRef90_X8GSY0	0	0	0	0	0	0	0	0	0	0	0	0	0	0	0	0	0	0
UniRef90_X8HL68	0	0	0	0	0	0	0	0	0	0	0	0	0	0	0	0	0	0
UniRef90_X8HPQ0	0	0	0	0	0	0	0	0	0	0	0	0	0	0	0	0	0	0
UniRef90_X8HQK3	0	0	0	0	0	0	0	0	0	0	0	0	0	0	0	0	0	0
UniRef90_X8HZ59	0	0	0	0	0	0	0	0	1	0	0	0	0	0	0	0	0	0
UniRef90_X8I2B4	0	0	0	0	0	0	0	0	0	0	0	0	0	0	0	0	0	0
UniRef90_X8I2W7	0	0	0	0	0	0	0	0	0	0	0	0	0	0	0	0	0	0
UniRef90_X8I333	0	0	0	0	0	0	0	0	0	0	0	0	0	0	0	0	0	0
UniRef90_X8I528	0	0	0	0	0	0	0	0	0	0	0	0	0	0	0	0	0	0
UniRef90_X8I5C0	0	0	0	0	0	0	0	0	0	0	0	0	0	0	0	0	0	0
UniRef90_X8I6C9	0	0	0	0	0	0	0	0	0	0	0	0	0	0	0	0	0	0
UniRef90_X8IEP0	0	0	0	1	0	0	0	0	0	0	0	0	0	0	0	0	0	0
UniRef90_X8IEQ0	0	0	0	1	0	0	0	0	0	0	0	0	0	0	0	0	0	0
UniRef90_X8IFQ7	0	0	0	0	0	0	0	0	0	0	0	0	1	0	0	0	0	0
UniRef90_X8IHX2	0	0	1	1	0	0	0	0	0	0	0	0	0	1	0	0	0	0
UniRef90_X8IIZ9	0	0	0	0	0	0	0	0	0	0	0	0	0	0	0	0	0	0
UniRef90_X8ILR8	0	0	0	0	1	0	0	0	1	0	0	0	0	0	0	0	0	1
UniRef90_X8ILS3	0	0	0	0	0	0	0	0	0	0	0	0	0	0	0	0	0	0
UniRef90_X8ILW2	0	0	0	0	0	0	0	0	0	0	0	0	0	0	0	0	0	0
UniRef90_A0A017H6Z5	1	0	1	0	0	1	1	0	1	1	1	1	0	0	1	0	0	1
UniRef90_A0A017H8M3	0	0	0	0	0	0	0	0	0	0	0	0	0	0	0	0	0	0
UniRef90_A0A064A1Y9	0	0	0	0	0	0	0	0	0	0	0	0	0	0	0	0	0	0
UniRef90_A0A064A9E5	1	0	0	0	0	0	0	0	0	0	1	0	0	1	0	1	0	0
UniRef90_A0A068B7P9	0	0	0	0	0	0	0	0	0	0	0	0	0	0	0	0	1	0
UniRef90_A0A095WF19	0	0	0	0	0	0	0	0	0	0	0	0	0	0	0	0	0	0
UniRef90_A0A095WF30	0	0	0	0	0	0	0	0	0	0	0	0	0	0	0	0	0	0
UniRef90_A0A095WF35	0	0	0	0	0	0	0	0	0	0	0	0	0	0	0	0	0	0
UniRef90_A0A095WF62	0	0	0	0	0	0	0	0	0	0	0	0	0	0	0	0	0	0
UniRef90_A0A095WFB7	0	0	0	0	0	0	0	0	0	0	0	0	0	0	0	0	0	0
UniRef90_A0A095WFD3	0	0	0	0	0	0	0	0	0	0	0	0	0	0	0	0	0	0
UniRef90_A0A095WFD6	0	0	0	0	0	0	0	0	0	0	0	0	0	0	0	0	0	0
UniRef90_A0A095WFF7	0	0	0	0	0	0	0	0	0	0	0	0	0	0	0	0	0	0
UniRef90_A0A095WG63	0	1	0	0	1	0	0	0	0	0	0	0	0	0	0	0	0	0
UniRef90_A0A095WG67	0	0	0	0	0	0	1	0	0	1	0	0	0	0	0	0	0	0
UniRef90_A0A095WG73	0	0	0	0	0	0	1	0	0	1	0	0	0	0	0	0	0	0
UniRef90_A0A095WG76	0	0	0	0	0	0	0	0	0	0	0	0	0	0	0	0	0	0
UniRef90_A0A095WG91	0	0	0	0	0	0	0	0	0	0	0	0	0	0	0	0	0	0
UniRef90_A0A095WGG8	0	0	0	0	0	0	0	0	0	0	0	0	0	0	0	0	0	0
UniRef90_A0A095WGI1	0	0	0	0	0	0	0	0	0	0	0	0	0	0	0	0	0	0
UniRef90_A0A095WGI2	0	0	0	0	0	0	0	0	0	0	0	0	0	0	0	0	0	0
UniRef90_A0A095WGL8	0	0	0	0	0	0	0	0	0	0	0	0	0	0	0	0	0	0
UniRef90_A0A095WGT1	0	0	0	0	0	0	0	0	0	0	0	0	0	1	0	0	0	0
UniRef90_A0A095WGU6	1	1	1	0	0	1	1	0	1	1	0	1	1	0	1	0	1	1
UniRef90_A0A095WH89	0	0	0	0	1	0	0	0	0	0	0	0	0	1	0	0	0	0
UniRef90_A0A095WHC7	0	0	0	0	0	0	0	0	0	0	0	0	0	0	0	0	0	0
UniRef90_A0A095WIF8	1	1	1	1	1	1	1	1	1	1	1	1	1	1	1	1	1	1
UniRef90_A0A095WIM9	0	0	0	0	0	0	0	0	0	0	0	0	0	0	0	0	0	0
UniRef90_A0A095WJW7	0	0	0	0	0	0	0	0	0	0	0	0	0	0	0	0	0	1
UniRef90_A0A095WJZ1	1	1	1	1	1	1	1	1	1	1	1	1	1	1	1	1	1	1
UniRef90_A0A095WKC4	0	0	0	0	1	0	0	0	0	0	0	0	0	1	0	0	0	0
UniRef90_A0A095WKI4	0	0	0	0	0	0	0	0	0	0	0	0	0	0	0	0	0	0
UniRef90_A0A095WL19	0	0	0	0	0	0	0	0	0	0	0	0	0	0	0	0	0	0
UniRef90_A0A095WL94	0	0	0	1	1	0	0	0	0	0	0	0	0	1	0	0	0	0
UniRef90_A0A095WLJ0	0	0	0	0	0	0	0	0	0	0	0	0	0	0	0	0	0	0
UniRef90_A0A095WMG3	0	0	0	0	0	0	0	0	0	0	0	0	0	0	0	0	0	0
UniRef90_A0A095WMZ9	0	0	0	0	0	0	0	0	0	0	0	0	0	0	0	0	0	0
UniRef90_A0A095XNK9	0	0	0	0	0	0	1	0	0	1	0	0	0	0	0	0	0	0
UniRef90_A0A095XNL3	0	0	0	0	0	0	1	0	0	1	0	0	0	0	0	0	0	0
UniRef90_A0A095XNM7	0	0	0	0	0	0	0	0	0	0	0	0	0	0	0	0	0	0
UniRef90_A0A095XP93	0	0	0	0	1	0	0	0	0	0	0	0	0	0	0	0	0	0
UniRef90_A0A095XPU9	0	0	0	0	0	0	0	1	0	0	1	0	0	1	0	0	0	1
UniRef90_A0A095XQ31	1	1	1	0	0	1	1	1	1	1	0	1	1	0	1	1	1	1
UniRef90_A0A095XR94	0	0	0	0	0	0	0	0	0	0	0	0	0	0	0	0	0	0
UniRef90_A0A095XRA8	0	0	0	0	0	0	0	0	0	0	0	0	0	0	0	0	0	0
UniRef90_A0A095XS34	1	0	0	0	0	0	0	0	0	0	1	0	0	0	0	0	0	0
UniRef90_A0A095XSA9	0	0	0	0	0	0	0	0	0	0	0	0	0	0	0	0	0	0
UniRef90_A0A095XSC9	0	0	0	0	0	0	0	0	0	0	0	0	0	0	0	0	0	0
UniRef90_A0A095XSU6	0	0	0	0	0	0	0	0	0	0	0	0	0	0	0	0	0	0
UniRef90_A0A095XTG6	0	0	0	0	0	0	0	0	0	0	0	0	0	0	0	0	0	0
UniRef90_A0A095XU03	0	0	0	0	0	0	0	0	0	0	0	0	0	0	0	0	0	0
UniRef90_A0A095YJP8	0	0	0	0	0	0	1	0	0	1	0	0	0	0	0	0	0	0
UniRef90_A0A095YJQ5	0	0	0	0	0	0	1	0	0	1	0	0	0	0	0	0	0	0
UniRef90_A0A095YJS9	0	0	0	0	0	0	1	0	0	1	0	0	0	0	0	0	0	0
UniRef90_A0A095YL62	1	1	1	1	1	1	1	1	1	1	1	1	1	0	1	1	1	1
UniRef90_A0A095YL95	0	0	0	0	0	0	0	0	0	0	0	0	0	0	0	0	0	0
UniRef90_A0A095YM82	0	0	0	0	0	0	0	0	0	0	0	0	0	0	0	0	0	0
UniRef90_A0A095YMT8	0	0	0	0	0	0	0	0	0	0	0	0	0	0	1	0	0	0
UniRef90_A0A095YN02	0	0	0	1	0	0	0	0	0	0	0	0	0	0	0	0	0	0
UniRef90_A0A095YN90	0	1	0	0	0	0	0	0	0	0	0	0	1	0	0	0	0	0
UniRef90_A0A095YPU8	0	1	0	0	0	0	1	0	0	1	0	1	0	0	0	0	0	0
UniRef90_A0A095YQY8	0	0	0	0	0	0	0	0	0	0	0	0	0	0	0	0	0	0
UniRef90_A0A095YR08	0	0	0	0	0	0	0	0	0	0	0	0	0	0	0	0	0	0
UniRef90_A0A095YRE7	0	1	0	0	0	0	0	0	0	0	0	0	0	0	0	0	0	0
UniRef90_A0A0D6FD98	0	0	1	0	0	0	0	1	0	0	0	1	0	0	1	0	0	0
UniRef90_A0A0D6FE39	1	1	1	1	1	1	1	1	1	1	1	1	1	1	1	1	1	1
UniRef90_A0A0D6FIP0	0	1	0	0	0	0	0	0	0	0	0	0	0	0	0	0	0	0
UniRef90_A0A0D6FL61	0	0	0	0	1	0	1	0	0	0	0	1	0	1	0	0	0	0
UniRef90_A0A0D6FLN5	0	0	0	0	0	0	0	0	0	0	0	0	0	0	0	0	0	0
UniRef90_A0A0D6FM84	0	0	0	0	0	0	0	0	0	0	0	0	0	0	0	0	0	0
UniRef90_A0A0D6FMS7	0	0	0	0	0	0	1	0	0	1	0	0	0	0	0	0	0	0
UniRef90_A0A0D6FR99	0	0	1	0	0	1	0	1	0	0	0	0	0	0	0	0	0	0
UniRef90_A0A0D6FRV5	0	1	0	0	0	0	0	0	0	1	0	0	0	0	0	0	0	0
UniRef90_A0A0D6FSG9	0	1	0	0	0	0	0	0	0	0	0	0	0	0	0	0	0	0
UniRef90_A0A0D6FSV0	1	1	1	1	1	1	1	1	1	1	1	1	1	1	1	1	1	1
UniRef90_A0A0D6FU41	1	1	1	1	1	1	1	1	1	0	1	1	1	1	1	0	0	1
UniRef90_A0A0D6FWQ4	0	1	0	0	0	0	0	0	0	0	0	0	0	0	0	0	0	0
UniRef90_A0A0D6FXY0	0	0	0	0	0	0	0	0	0	0	0	0	0	0	0	0	0	0
UniRef90_A0A0D6G4P5	0	0	0	1	0	0	0	0	0	0	0	0	0	0	0	0	1	0
UniRef90_A0A0D6G5R4	0	1	1	1	1	1	1	1	1	1	1	0	1	0	1	1	1	1
UniRef90_A0A0D6G5T9	0	1	0	0	0	0	0	0	0	0	1	0	0	0	0	0	0	0
UniRef90_A0A0D6GC49	0	1	0	0	1	0	1	0	0	0	0	1	0	1	0	0	0	0
UniRef90_A0A0D6GEU2	0	1	0	0	0	0	0	0	0	0	0	0	0	0	0	0	0	0
UniRef90_A0A0D6GG58	1	0	0	0	0	0	0	0	0	0	0	1	0	0	0	0	0	0
UniRef90_A0A0D6GJ97	0	1	0	0	0	0	0	0	0	0	0	1	0	0	0	0	0	0
UniRef90_A0A0D6GLA6	1	1	0	1	0	0	0	0	0	0	0	0	0	0	0	0	0	0
UniRef90_A0A0D6GM11	0	0	1	0	0	0	0	0	0	0	0	0	0	0	0	0	0	0
UniRef90_A0A0D6GV39	0	1	0	0	0	0	0	0	0	0	0	0	0	0	0	0	0	0
UniRef90_A0A0D6GVY0	0	0	0	0	0	0	0	0	0	0	0	0	0	0	0	0	0	0
UniRef90_A0A0D6GXW8	0	1	0	0	0	0	1	0	0	1	0	0	0	0	0	0	0	0
UniRef90_A0A0D6H3Y2	0	0	0	1	0	0	0	0	0	0	0	0	0	0	0	0	0	0
UniRef90_A0A0D6H5G8	0	0	0	0	0	0	0	0	0	0	0	0	0	0	0	0	0	0
UniRef90_A0A0D6H5X0	0	1	0	0	0	0	0	0	0	0	0	1	0	1	0	0	0	0
UniRef90_A0A0E1DZ73	0	0	1	0	1	0	0	1	0	0	0	1	1	1	0	0	0	1
UniRef90_A0A0E2V396	0	1	1	0	0	0	0	1	0	0	1	1	0	0	0	1	0	0
UniRef90_A0A0E3U240	0	0	0	0	0	0	0	0	0	0	0	0	0	0	0	1	0	0
UniRef90_A0A0E3U241	0	0	1	0	0	0	0	1	0	0	0	0	0	0	0	0	0	0
UniRef90_A0A0E3U255	0	0	0	0	0	0	0	0	0	0	0	0	0	0	0	0	0	0
UniRef90_A0A0E3U2M1	0	0	0	0	0	0	0	0	0	0	0	0	0	0	0	0	0	0
UniRef90_A0A0E3U2M6	0	0	0	0	0	0	0	1	0	0	0	0	0	0	0	0	0	0
UniRef90_A0A0E3U2N7	0	0	0	0	0	0	0	0	0	0	0	0	0	0	0	0	0	0
UniRef90_A0A0E3Y4S6	0	0	0	0	0	0	0	0	0	0	0	0	0	0	0	0	0	0
UniRef90_A0A0E3Y4T7	0	0	1	0	0	0	0	0	0	0	0	0	0	0	0	0	0	0
UniRef90_A0A0E3Y5C2	0	0	1	0	0	0	0	1	0	0	0	0	0	0	0	0	0	0
UniRef90_A0A0E3Y5D4	0	0	0	0	0	0	0	0	0	0	0	0	0	0	0	0	0	0
UniRef90_A0A0E3Y5F6	0	0	0	0	0	0	0	0	0	0	0	0	0	0	0	0	0	0
UniRef90_A0A0E3Y600	0	0	1	0	0	0	0	0	0	0	0	0	0	0	0	0	0	0
UniRef90_A0A0E3Y621	0	0	0	0	0	0	0	0	0	0	0	0	0	0	0	0	0	0
UniRef90_A0A0E3Y626	0	0	0	0	0	0	0	0	0	0	0	0	0	0	0	0	0	0
UniRef90_A0A0E3Y6E2	0	0	0	0	0	0	0	0	0	0	0	0	0	0	0	0	0	0
UniRef90_A0A0E3Y6E5	0	0	0	0	0	0	0	0	0	0	0	0	0	0	0	0	0	0
UniRef90_A0A0E3Y6E9	0	0	0	0	0	0	0	0	0	0	0	0	0	0	0	0	0	0
UniRef90_A0A0E9FAA4	1	1	1	1	1	0	0	1	0	0	0	1	1	1	1	1	1	1
UniRef90_A0A0F3HVP1	0	1	0	0	1	0	0	0	0	0	1	0	0	0	1	1	0	0
UniRef90_A0A0K8WMR9	0	0	0	0	0	0	0	0	0	0	0	0	0	0	0	0	0	0
UniRef90_A0A0K9CLG4	0	0	0	0	0	0	0	0	0	0	0	0	0	0	0	0	0	0
UniRef90_A0A0K9CLG8	0	0	0	0	0	0	0	0	0	0	0	0	0	0	0	0	0	0
UniRef90_A0A0K9CLG9	0	0	0	0	0	0	0	0	0	0	0	0	0	0	0	0	0	0
UniRef90_A0A0K9CLH1	0	0	0	0	0	0	0	0	0	0	0	0	0	0	0	0	0	0
UniRef90_A0A0K9CLH2	0	0	0	0	0	0	0	0	0	0	0	0	0	0	0	0	0	0
UniRef90_A0A0K9CLH5	0	0	0	0	0	0	0	0	0	0	0	0	0	0	0	0	0	0
UniRef90_A0A0K9CLI1	0	0	0	0	0	0	0	0	0	0	0	0	0	0	0	0	0	0
UniRef90_A0A0K9CLI5	0	0	0	0	0	0	0	0	0	0	0	0	0	0	0	0	0	0
UniRef90_A0A0K9CLI8	0	0	0	0	0	0	0	0	0	0	0	0	0	0	0	0	0	0
UniRef90_A0A0K9CLK4	0	0	0	0	0	0	0	0	0	0	0	0	0	0	0	0	0	0
UniRef90_A0A0K9CLK7	0	0	0	0	0	0	0	0	0	0	0	0	0	0	0	0	0	0
UniRef90_A0A0K9CLL2	0	0	0	0	0	0	0	0	0	0	0	0	0	0	0	0	0	0
UniRef90_A0A0K9CLL7	0	0	0	0	0	0	0	0	0	0	0	0	0	0	0	0	0	0
UniRef90_A0A0K9CLM0	0	0	0	0	0	0	0	0	0	0	0	0	0	0	0	0	0	0
UniRef90_A0A0K9CLM9	0	0	0	0	0	0	0	0	0	0	0	0	0	0	0	0	0	0
UniRef90_A0A0K9CLN7	0	0	0	0	0	0	0	0	0	0	0	0	0	0	0	0	0	0
UniRef90_A0A0K9CLP0	0	0	0	0	0	0	0	0	0	0	0	0	0	0	0	0	0	0
UniRef90_A0A0K9CLP3	0	0	0	0	0	0	0	0	0	0	1	0	0	0	0	0	0	0
UniRef90_A0A0K9CLQ1	0	0	0	0	0	0	0	0	0	0	0	0	0	0	0	0	0	0
UniRef90_A0A0K9CLQ4	0	0	0	0	0	0	0	0	0	0	0	0	1	0	0	0	0	0
UniRef90_A0A0K9CLQ6	0	0	0	0	0	1	0	0	0	0	0	0	0	0	0	0	0	0
UniRef90_A0A0K9CLQ9	0	0	0	0	0	0	0	0	0	0	0	0	0	0	0	0	0	0
UniRef90_A0A0K9CLR9	0	0	0	0	0	0	0	0	0	0	0	0	0	0	0	0	0	0
UniRef90_A0A0K9CLS6	0	0	0	0	0	0	0	0	0	0	0	0	0	0	0	0	0	0
UniRef90_A0A0K9CLS9	0	0	0	0	0	0	0	0	0	0	0	0	0	0	0	0	0	0
UniRef90_A0A0K9CLT3	0	0	0	0	0	0	0	0	0	0	0	0	0	0	0	0	0	0
UniRef90_A0A0K9CLT6	0	0	0	0	0	0	0	0	0	0	0	0	0	0	0	0	0	0
UniRef90_A0A0K9CLU1	0	0	0	0	0	0	0	0	0	0	0	0	0	0	0	0	0	0
UniRef90_A0A0K9CLU3	0	0	0	0	0	0	0	0	0	0	0	0	0	0	0	0	0	0
UniRef90_A0A0K9CLU8	0	0	0	0	0	0	0	0	0	0	0	0	0	0	0	0	0	0
UniRef90_A0A0K9CLV5	0	0	0	0	0	0	0	0	0	0	0	0	0	0	0	0	0	0
UniRef90_A0A0K9CLW0	0	0	0	0	0	0	0	0	0	0	0	0	0	0	0	0	0	0
UniRef90_A0A0K9CLX0	0	0	0	0	0	0	0	0	0	0	0	0	0	0	0	0	0	0
UniRef90_A0A0K9CLX3	0	0	0	0	0	0	0	0	0	0	0	0	0	0	1	0	0	0
UniRef90_A0A0K9CLY5	0	0	0	0	0	0	0	0	0	0	0	0	0	0	0	0	0	0
UniRef90_A0A0K9CM10	0	0	0	0	0	0	0	0	0	0	0	0	0	0	0	0	0	0
UniRef90_A0A0K9CM14	0	0	0	0	0	0	0	0	0	0	0	0	0	0	0	0	0	1
UniRef90_A0A0K9CM22	0	0	0	0	0	0	0	0	0	0	0	0	0	0	0	0	0	0
UniRef90_A0A0K9CM26	0	0	0	0	0	0	0	0	0	0	0	0	0	0	0	0	0	0
UniRef90_A0A0K9CM36	1	0	0	0	1	1	0	1	0	0	1	0	1	0	0	0	0	1
UniRef90_A0A0K9CM42	0	0	0	0	0	0	0	0	0	0	0	0	0	0	0	0	0	0
UniRef90_A0A0K9CM44	0	0	0	0	0	0	0	0	0	0	0	0	0	0	0	0	0	1
UniRef90_A0A0K9CM57	0	0	0	0	0	0	0	0	0	0	0	0	0	0	0	0	0	0
UniRef90_A0A0K9CM58	0	0	0	0	0	0	0	0	0	0	0	0	0	0	0	0	0	0
UniRef90_A0A0K9CM62	0	0	0	0	0	0	0	0	0	0	0	0	0	0	0	0	0	0
UniRef90_A0A0K9CM63	0	0	0	0	0	0	0	0	0	0	0	0	0	0	0	0	0	0
UniRef90_A0A0K9CM73	0	0	0	0	0	0	0	0	0	0	0	0	0	0	0	0	0	0
UniRef90_A0A0K9CM76	0	0	0	0	0	0	0	0	0	0	0	0	0	0	0	0	0	0
UniRef90_A0A0K9CM81	0	0	0	0	0	0	0	0	1	0	0	0	0	0	0	0	0	0
UniRef90_A0A0K9CM86	0	0	0	0	0	0	0	0	0	0	0	0	0	0	0	0	0	0
UniRef90_A0A0K9CM90	0	0	0	0	0	0	0	0	0	0	0	0	0	0	0	0	0	0
UniRef90_A0A0K9CM95	0	0	0	0	0	0	0	0	0	0	0	0	0	0	0	0	0	0
UniRef90_A0A0K9CMB5	0	0	0	0	0	0	0	0	0	0	0	0	0	0	0	0	0	0
UniRef90_A0A0K9CMB9	0	0	0	0	0	0	0	0	0	0	0	0	0	0	0	0	0	0
UniRef90_A0A0K9CME2	0	0	0	0	0	0	0	0	0	0	0	0	0	0	0	0	0	0
UniRef90_A0A0K9CME8	0	0	0	0	0	0	0	0	0	0	0	0	0	0	0	0	0	0
UniRef90_A0A0K9CMF8	0	0	0	0	0	0	0	0	0	0	0	0	0	0	0	0	0	0
UniRef90_A0A0K9CMI6	0	0	0	0	0	0	0	0	0	0	0	0	0	0	0	0	0	0
UniRef90_A0A0K9CMJ3	0	0	0	0	0	0	0	0	0	0	0	0	0	0	0	0	0	0
UniRef90_A0A0K9CMJ7	0	0	0	0	0	0	0	0	0	0	0	0	0	0	0	0	0	0
UniRef90_A0A0K9CMK5	0	0	0	0	0	0	0	0	0	0	0	0	0	0	0	0	0	0
UniRef90_A0A0K9CMK6	0	0	0	0	0	0	0	0	0	0	0	0	0	0	0	0	0	0
UniRef90_A0A0K9CML3	0	0	0	0	0	1	0	0	0	0	0	0	0	0	0	0	0	0
UniRef90_A0A0K9CMM6	0	0	0	0	0	0	0	0	0	0	0	0	0	0	0	0	0	0
UniRef90_A0A0K9CMN1	0	0	0	0	0	0	0	0	0	0	0	0	0	0	0	0	0	0
UniRef90_A0A0K9CMN2	0	0	0	0	0	0	0	0	0	0	0	0	0	0	0	0	0	0
UniRef90_A0A0K9CMN5	0	0	0	0	0	0	0	0	0	0	0	0	0	0	0	0	0	0
UniRef90_A0A0K9CMN8	0	0	0	0	0	0	0	0	0	0	0	0	0	0	0	0	0	0
UniRef90_A0A0K9CMP0	0	0	0	0	0	0	0	0	0	0	0	0	0	0	0	0	0	0
UniRef90_A0A0K9CMP4	0	0	0	0	0	0	0	0	0	0	0	0	0	0	0	0	0	0
UniRef90_A0A0K9CMP9	0	0	0	0	0	1	0	0	0	0	0	0	0	0	0	0	0	1
UniRef90_A0A0K9CMR9	0	0	0	0	0	0	0	0	0	0	0	0	0	0	0	0	0	0
UniRef90_A0A0K9CMS0	0	0	0	0	1	0	0	0	0	0	0	0	0	0	0	0	0	0
UniRef90_A0A0K9CMS4	0	0	0	0	0	0	0	0	0	0	0	0	0	0	0	0	0	0
UniRef90_A0A0K9CMS7	0	0	0	0	0	0	0	0	0	0	0	0	0	0	0	0	0	0
UniRef90_A0A0K9CMT1	0	0	0	0	0	0	0	0	0	0	0	0	0	0	0	0	0	0
UniRef90_A0A0K9CMT5	0	0	0	0	0	0	0	0	0	0	0	0	0	0	0	0	0	0
UniRef90_A0A0K9CMT8	0	0	0	0	0	0	0	0	0	0	1	0	0	0	0	0	0	0
UniRef90_A0A0K9CMT9	0	0	0	0	0	0	0	0	0	0	0	0	0	0	0	0	0	0
UniRef90_A0A0K9CMU5	0	0	0	0	0	0	0	0	0	0	0	0	0	0	0	0	0	0
UniRef90_A0A0K9CMU9	0	0	0	0	0	0	0	0	0	0	0	0	0	0	0	0	0	0
UniRef90_A0A0K9CMV4	0	0	0	0	0	1	0	0	0	0	0	0	0	0	0	0	0	0
UniRef90_A0A0K9CMW0	0	0	0	0	0	0	0	0	0	0	0	0	0	0	0	0	0	0
UniRef90_A0A0K9CMW2	0	0	0	0	0	0	0	0	0	0	0	0	0	0	0	0	0	0
UniRef90_A0A0K9CMW5	0	0	0	0	0	0	0	0	0	0	0	0	0	0	0	0	0	0
UniRef90_A0A0K9CMW7	0	0	0	0	0	0	0	0	0	0	0	0	0	0	0	0	0	0
UniRef90_A0A0K9CMX0	0	0	0	0	0	0	0	0	0	0	0	0	0	0	0	0	0	0
UniRef90_A0A0K9CMX2	0	0	0	0	0	0	0	0	0	0	1	0	0	0	0	0	0	1
UniRef90_A0A0K9CMX6	0	0	0	0	0	0	0	0	0	0	0	0	0	0	0	0	0	0
UniRef90_A0A0K9CMZ4	0	0	0	0	0	0	0	0	0	0	0	0	0	0	0	0	0	0
UniRef90_A0A0K9CMZ8	0	0	0	0	0	0	0	0	0	0	0	0	0	0	0	0	0	0
UniRef90_A0A0K9CN13	0	0	0	0	0	0	0	0	0	0	0	0	0	0	0	0	0	0
UniRef90_A0A0K9CN14	0	0	0	0	0	0	0	0	0	0	0	0	0	0	0	0	0	0
UniRef90_A0A0K9CN18	0	0	0	0	0	0	0	0	0	0	0	0	0	0	0	0	0	0
UniRef90_A0A0K9CN20	0	0	0	0	0	1	0	0	0	0	0	0	0	0	0	0	0	0
UniRef90_A0A0K9CN23	0	0	0	0	0	0	0	0	0	0	0	0	0	0	0	0	0	0
UniRef90_A0A0K9CN25	0	0	0	0	0	0	0	0	0	0	0	0	0	0	0	0	0	0
UniRef90_A0A0K9CN28	0	0	0	0	0	0	0	0	0	0	0	0	0	0	0	0	0	0
UniRef90_A0A0K9CN31	0	0	0	0	0	0	0	0	0	0	0	0	0	0	0	0	0	0
UniRef90_A0A0K9CN33	0	0	0	0	0	0	0	0	0	0	0	0	0	0	0	1	0	1
UniRef90_A0A0K9CN37	0	0	0	0	0	0	0	0	0	0	0	0	0	0	0	0	0	0
UniRef90_A0A0K9CN46	0	0	0	0	0	0	0	0	0	0	0	0	0	0	0	0	0	0
UniRef90_A0A0K9CN50	0	0	0	0	0	0	0	0	0	0	0	0	0	0	0	0	0	0
UniRef90_A0A0K9CN51	0	0	0	0	0	0	0	0	0	0	0	0	0	0	0	0	0	0
UniRef90_A0A0K9CN55	0	0	0	0	0	0	0	0	0	0	0	0	0	0	0	0	0	0
UniRef90_A0A0K9CN56	0	0	0	0	0	0	0	0	0	0	0	0	0	0	0	0	0	0
UniRef90_A0A0K9CN57	1	0	0	1	0	1	0	1	1	0	0	1	0	0	1	1	0	0
UniRef90_A0A0K9CN60	0	0	0	0	0	0	0	0	0	0	0	0	0	0	0	0	0	0
UniRef90_A0A0K9CN61	0	0	0	0	0	0	0	0	0	0	0	0	0	0	0	0	0	0
UniRef90_A0A0K9CN62	0	0	0	0	0	0	0	0	0	0	0	0	0	0	0	0	0	0
UniRef90_A0A0K9CN65	0	0	0	0	0	0	0	0	0	0	0	0	0	0	0	0	0	0
UniRef90_A0A0K9CN66	0	0	0	0	0	0	0	0	0	0	0	0	0	0	0	0	0	0
UniRef90_A0A0K9CN69	0	0	0	0	0	0	0	0	0	0	0	0	0	0	0	0	0	0
UniRef90_A0A0K9CN70	0	0	0	0	0	0	0	0	0	0	0	0	0	0	0	0	0	0
UniRef90_A0A0K9CN72	0	0	0	0	0	0	0	0	0	0	0	0	0	0	0	0	0	0
UniRef90_A0A0K9CN74	0	0	0	0	0	0	0	0	0	0	0	0	1	0	0	0	0	0
UniRef90_A0A0K9CN75	0	0	0	0	0	0	0	0	0	0	0	0	0	0	0	0	0	0
UniRef90_A0A0K9CN79	0	0	0	0	0	0	0	0	0	0	0	0	0	0	0	0	0	0
UniRef90_A0A0K9CN83	0	0	0	0	0	0	0	0	0	0	0	0	0	0	0	0	0	0
UniRef90_A0A0K9CN84	0	0	0	0	0	0	0	0	0	0	0	0	0	0	0	0	0	0
UniRef90_A0A0K9CN86	0	0	0	0	0	0	0	0	0	0	0	0	0	0	0	0	0	0
UniRef90_A0A0K9CN90	0	0	0	0	0	0	0	0	0	0	0	0	0	0	0	0	0	0
UniRef90_A0A0K9CN94	0	0	0	0	0	0	0	0	0	0	0	0	0	0	0	0	0	0
UniRef90_A0A0K9CN98	0	0	0	0	0	0	0	0	0	0	0	0	0	0	0	0	0	0
UniRef90_A0A0K9CNA3	0	0	0	0	0	0	0	0	0	0	0	0	0	0	0	0	0	0
UniRef90_A0A0K9CNA4	0	0	0	0	0	0	0	0	0	0	0	0	0	0	0	0	0	0
UniRef90_A0A0K9CNA7	0	0	0	0	0	0	0	0	0	0	0	0	0	0	0	0	0	0
UniRef90_A0A0K9CNA8	0	0	0	0	0	0	0	0	0	0	0	0	0	0	0	0	0	0
UniRef90_A0A0K9CNB2	0	0	0	0	0	0	0	0	0	0	0	0	0	0	0	0	1	1
UniRef90_A0A0K9CNB9	0	0	0	0	0	0	0	0	0	0	0	0	0	0	0	0	0	0
UniRef90_A0A0K9CNC4	0	0	0	0	0	0	0	0	0	0	0	0	0	0	0	0	0	0
UniRef90_A0A0K9CNC5	0	0	0	0	0	0	0	0	0	0	0	0	0	0	0	0	0	0
UniRef90_A0A0K9CNC7	0	0	0	0	0	0	0	0	0	0	0	0	0	0	0	0	0	0
UniRef90_A0A0K9CND1	0	0	0	0	0	0	0	0	0	0	0	0	0	0	0	0	0	0
UniRef90_A0A0K9CND4	0	0	0	0	0	0	0	0	0	0	0	0	0	0	0	0	0	0
UniRef90_A0A0K9CND8	0	0	0	0	0	0	0	0	0	0	0	0	0	0	0	0	0	0
UniRef90_A0A0K9CND9	0	0	0	0	0	0	0	0	0	0	0	0	0	0	0	0	0	0
UniRef90_A0A0K9CNE2	0	0	0	0	0	0	0	0	0	0	0	0	0	0	0	0	0	0
UniRef90_A0A0K9CNE6	0	0	0	0	0	0	0	0	0	0	0	0	0	0	0	0	0	0
UniRef90_A0A0K9CNF3	0	0	0	0	0	0	0	0	0	0	0	0	0	0	0	0	0	0
UniRef90_A0A0K9CNF4	0	0	0	0	0	0	0	0	0	0	0	0	0	0	0	0	0	0
UniRef90_A0A0K9CNF7	0	0	0	0	0	0	0	0	0	0	0	0	0	0	0	0	0	0
UniRef90_A0A0K9CNF9	0	0	0	0	0	0	0	0	0	0	0	0	0	0	0	0	0	0
UniRef90_A0A0K9CNG1	0	0	0	0	0	1	0	0	0	0	0	0	0	0	0	0	0	0
UniRef90_A0A0K9CNG2	0	0	0	0	0	0	0	0	0	0	0	0	0	0	0	0	0	0
UniRef90_A0A0K9CNG3	0	0	0	0	0	0	0	0	0	0	0	0	0	0	0	0	0	0
UniRef90_A0A0K9CNG8	0	0	0	0	0	0	0	0	0	0	1	0	0	0	0	0	0	0
UniRef90_A0A0K9CNH0	0	0	0	1	0	0	1	0	0	0	0	0	0	1	0	0	1	0
UniRef90_A0A0K9CNH3	0	0	0	0	0	1	0	0	0	0	0	0	0	0	0	0	0	0
UniRef90_A0A0K9CNH4	0	0	0	0	0	0	0	0	0	0	0	0	0	0	0	0	0	0
UniRef90_A0A0K9CNH5	0	0	0	0	0	0	0	0	0	0	1	0	0	0	0	0	0	0
UniRef90_A0A0K9CNH6	0	0	0	0	0	0	0	0	0	0	0	0	0	0	0	0	0	0
UniRef90_A0A0K9CNH7	0	0	0	0	0	0	0	0	0	0	0	0	0	0	0	0	0	0
UniRef90_A0A0K9CNH8	0	0	0	0	0	0	0	0	0	0	0	0	0	0	0	0	0	0
UniRef90_A0A0K9CNH9	0	0	0	0	0	0	0	0	0	0	0	0	0	0	0	0	0	0
UniRef90_A0A0K9CNI2	0	0	0	0	0	0	0	0	0	0	0	0	0	0	0	0	0	0
UniRef90_A0A0K9CNI3	0	0	0	0	0	0	0	0	0	0	0	0	0	0	0	0	0	0
UniRef90_A0A0K9CNI6	0	0	0	1	0	0	1	0	0	0	0	0	0	0	0	0	0	0
UniRef90_A0A0K9CNI8	0	0	0	0	0	1	0	0	0	0	0	0	0	0	0	0	0	0
UniRef90_A0A0K9CNI9	0	0	0	0	0	0	0	0	0	0	0	0	0	0	0	0	0	0
UniRef90_A0A0K9CNJ1	0	0	0	0	0	0	0	0	0	0	0	0	0	0	0	0	0	0
UniRef90_A0A0K9CNJ3	0	0	0	0	0	0	0	0	0	0	0	0	0	0	0	0	1	1
UniRef90_A0A0K9CNJ6	0	0	0	0	0	0	0	0	0	0	0	0	0	0	0	0	0	0
UniRef90_A0A0K9CNJ7	0	0	0	0	0	0	0	0	0	0	0	0	0	0	0	0	0	0
UniRef90_A0A0K9CNJ8	0	0	0	0	0	0	0	0	0	0	0	0	0	0	0	0	0	0
UniRef90_A0A0K9CNK0	0	0	0	0	0	0	0	0	1	0	0	0	0	0	0	0	0	0
UniRef90_A0A0K9CNK1	0	0	0	0	0	0	0	0	0	0	0	0	0	0	0	0	0	0
UniRef90_A0A0K9CNK4	0	0	0	0	0	0	0	0	0	0	0	0	0	0	0	0	0	0
UniRef90_A0A0K9CNK5	0	0	0	0	0	0	0	0	0	0	0	0	0	0	0	1	0	0
UniRef90_A0A0K9CNK6	0	0	0	0	0	0	0	0	0	0	0	0	0	0	0	0	0	0
UniRef90_A0A0K9CNK7	0	0	0	0	0	0	0	0	0	0	0	0	0	0	0	0	0	0
UniRef90_A0A0K9CNL1	0	0	0	0	0	0	0	0	0	0	1	0	0	0	0	0	0	0
UniRef90_A0A0K9CNL2	0	0	0	0	0	0	0	0	0	0	0	0	0	0	0	0	0	0
UniRef90_A0A0K9CNL7	0	0	0	0	0	0	0	0	0	0	0	0	0	0	0	0	0	0
UniRef90_A0A0K9CNL8	0	0	0	0	0	0	0	0	0	0	0	0	0	0	0	0	0	0
UniRef90_A0A0K9CNL9	0	0	0	0	0	0	0	0	0	0	0	0	0	0	0	0	0	0
UniRef90_A0A0K9CNM5	0	0	0	0	0	0	0	0	0	0	0	0	0	0	0	0	0	0
UniRef90_A0A0K9CNM9	0	0	0	0	0	0	0	0	0	1	0	0	0	0	0	0	0	0
UniRef90_A0A0K9CNN0	0	0	0	0	0	0	0	0	0	0	0	0	0	0	0	0	0	0
UniRef90_A0A0K9CNN3	0	0	0	0	0	0	0	0	0	0	0	0	0	0	0	0	0	0
UniRef90_A0A0K9CNN4	0	0	0	0	0	0	0	0	0	0	0	0	0	0	0	0	0	0
UniRef90_A0A0K9CNN6	0	0	0	0	0	0	0	0	0	0	0	0	0	0	0	0	0	0
UniRef90_A0A0K9CNN8	0	0	0	0	0	0	0	0	0	0	0	0	0	0	0	0	0	0
UniRef90_A0A0K9CNN9	0	0	0	0	0	0	0	0	0	0	0	0	0	0	0	0	0	1
UniRef90_A0A0K9CNP0	0	0	0	0	0	0	0	0	0	0	0	0	0	0	0	0	0	0
UniRef90_A0A0K9CNP3	0	0	0	0	0	0	0	0	0	0	0	0	0	0	0	0	0	0
UniRef90_A0A0K9CNP4	0	0	0	0	0	0	0	0	0	0	0	0	0	0	0	0	0	0
UniRef90_A0A0K9CNP7	0	0	0	0	0	0	0	0	0	0	0	0	0	0	0	0	0	0
UniRef90_A0A0K9CNP8	0	0	1	0	0	0	0	0	0	0	0	0	0	0	0	0	0	0
UniRef90_A0A0K9CNP9	0	0	0	0	0	0	0	0	0	0	0	0	0	0	0	0	0	0
UniRef90_A0A0K9CNQ2	0	0	0	0	0	0	0	0	0	0	0	0	0	0	0	0	0	0
UniRef90_A0A0K9CNQ3	0	0	0	0	0	0	0	0	0	0	0	0	0	0	0	0	0	0
UniRef90_A0A0K9CNQ4	0	0	0	0	0	0	0	0	0	1	0	0	0	0	0	0	0	0
UniRef90_A0A0K9CNQ8	0	0	0	0	0	0	0	0	0	0	0	0	0	0	0	0	0	0
UniRef90_A0A0K9CNR5	0	0	0	0	0	0	0	0	0	0	0	0	0	0	0	0	0	0
UniRef90_A0A0K9CNR9	0	0	0	0	0	0	0	0	0	0	0	0	0	0	0	0	0	0
UniRef90_A0A0K9CNS0	0	0	0	0	0	0	0	0	0	0	0	0	0	0	0	0	1	0
UniRef90_A0A0K9CNS3	0	0	0	0	0	0	0	0	0	0	0	0	0	0	0	0	0	0
UniRef90_A0A0K9CNS6	0	0	0	0	0	0	0	0	0	0	0	0	0	0	0	0	0	0
UniRef90_A0A0K9CNS8	0	0	0	0	0	0	0	0	0	0	0	0	0	0	0	0	0	0
UniRef90_A0A0K9CNT0	0	0	0	0	0	0	0	0	0	0	0	0	0	0	0	0	0	0
UniRef90_A0A0K9CNT1	0	0	0	0	0	1	0	0	0	0	0	0	0	0	0	0	0	0
UniRef90_A0A0K9CNT5	0	0	0	0	0	0	0	0	0	0	0	0	0	0	0	0	0	0
UniRef90_A0A0K9CNU0	0	0	0	0	0	0	0	0	0	0	0	0	0	0	0	0	0	0
UniRef90_A0A0K9CNU3	0	0	0	0	0	0	1	0	0	1	0	0	0	0	0	0	0	0
UniRef90_A0A0K9CNV3	0	0	0	0	0	0	0	0	0	0	0	0	0	0	0	0	0	0
UniRef90_A0A0K9CNW1	0	0	0	0	0	0	0	0	0	0	0	0	0	0	0	0	0	0
UniRef90_A0A0K9CNW5	0	0	0	0	0	0	0	0	0	0	0	0	0	0	0	0	0	0
UniRef90_A0A0K9CNX1	0	0	0	0	0	0	0	0	0	0	0	0	0	0	0	0	0	0
UniRef90_A0A0K9CNX5	0	0	0	0	0	0	0	0	0	0	0	0	0	0	0	0	0	0
UniRef90_A0A0K9CNY1	0	0	0	0	0	0	0	0	0	0	0	0	0	0	0	0	0	0
UniRef90_A0A0K9CNY3	0	0	0	0	0	0	0	0	0	0	0	0	0	0	0	0	0	0
UniRef90_A0A0K9CNY9	0	0	0	0	0	0	0	0	0	0	0	0	0	0	0	0	0	0
UniRef90_A0A0K9CNZ3	0	0	0	0	0	0	0	0	0	0	0	0	0	0	0	0	0	0
UniRef90_A0A0K9CNZ8	0	0	0	0	0	0	0	0	0	0	0	0	0	0	0	0	0	0
UniRef90_A0A0K9CP02	0	0	0	0	0	0	0	0	0	0	0	0	0	0	0	0	0	0
UniRef90_A0A0K9CP06	0	0	0	0	0	0	0	0	0	0	0	0	0	0	0	0	0	0
UniRef90_A0A0K9CP10	0	0	0	0	0	0	0	0	0	0	0	0	0	0	0	0	0	0
UniRef90_A0A0K9CP15	0	0	0	0	0	0	0	0	0	0	0	0	0	0	0	0	0	0
UniRef90_A0A0K9CP20	0	0	0	0	0	0	0	0	0	0	0	0	0	0	0	0	0	0
UniRef90_A0A0K9CP24	0	0	1	0	0	1	1	1	1	0	1	0	1	0	1	0	0	0
UniRef90_A0A0K9CP35	0	0	0	0	0	0	0	0	0	0	0	0	0	0	0	0	0	0
UniRef90_A0A0K9CP39	0	0	0	0	0	0	0	0	0	0	0	0	0	0	0	0	0	0
UniRef90_A0A0K9CP47	0	0	0	0	0	0	0	0	0	0	0	0	0	0	0	0	0	0
UniRef90_A0A0K9CP54	0	0	0	0	0	0	0	0	0	0	0	0	0	0	0	0	0	0
UniRef90_A0A0K9CP65	0	0	0	0	0	0	0	0	0	0	0	0	0	0	0	0	0	0
UniRef90_A0A0K9CP69	0	0	0	0	0	0	0	0	0	0	0	0	0	0	0	0	0	0
UniRef90_A0A0K9CP73	0	0	0	0	0	0	0	0	0	0	0	0	0	0	0	0	0	0
UniRef90_A0A0K9CP76	0	0	0	0	0	0	0	0	0	0	0	0	0	0	0	0	0	0
UniRef90_A0A0K9CP77	0	0	0	0	0	0	0	1	0	0	0	0	0	0	0	0	0	0
UniRef90_A0A0K9CP82	0	0	0	0	0	0	0	0	0	0	0	0	0	0	0	0	0	0
UniRef90_A0A0K9CP85	0	0	0	0	0	0	0	0	0	0	0	0	0	0	0	0	0	0
UniRef90_A0A0K9CP87	0	0	0	0	0	0	0	0	0	0	0	0	0	0	0	0	0	0
UniRef90_A0A0K9CPA0	0	0	0	0	0	0	0	0	0	0	0	0	0	0	0	0	0	0
UniRef90_A0A0K9CPA8	0	0	0	0	0	0	0	0	0	0	0	0	0	0	0	0	0	0
UniRef90_A0A0K9CPC4	0	0	0	0	0	0	0	0	0	0	0	0	0	0	0	0	0	0
UniRef90_A0A0K9CPC6	0	0	0	0	0	0	0	0	0	0	0	0	0	0	0	0	0	0
UniRef90_A0A0K9CPE8	0	0	0	0	0	0	0	0	0	0	0	0	0	0	0	0	0	0
UniRef90_A0A0K9CPF3	0	0	0	0	0	0	0	0	0	0	0	0	0	0	0	0	0	0
UniRef90_A0A0K9CPF8	0	0	0	0	0	0	0	0	0	0	0	0	0	0	0	0	0	0
UniRef90_A0A0K9CPF9	0	0	0	0	0	0	0	0	0	0	0	0	0	0	0	0	0	0
UniRef90_A0A0K9CPG4	0	0	0	0	0	0	0	0	0	0	0	0	0	0	0	0	0	0
UniRef90_A0A0K9CPG8	0	0	0	0	0	0	0	0	0	0	0	0	0	0	0	0	0	0
UniRef90_A0A0K9CPI0	0	0	0	0	0	0	0	0	0	0	0	0	0	0	0	0	0	0
UniRef90_A0A0M1VRP2	1	0	0	0	0	0	0	0	0	0	1	0	0	1	0	1	0	0
UniRef90_A0A0M1VRQ0	1	0	1	1	0	0	0	1	0	0	0	0	1	1	0	0	0	0
UniRef90_A0A0M1VRR2	1	0	0	0	0	0	0	0	0	0	1	0	0	1	0	1	0	0
UniRef90_A0A0M1VRS3	0	0	0	0	0	0	0	0	0	0	0	0	1	0	0	0	0	0
UniRef90_A0A0M1VRS9	0	0	0	1	0	0	0	1	0	0	0	0	1	1	0	1	0	0
UniRef90_A0A0M1VRT5	0	0	0	0	0	0	0	0	0	0	0	0	1	0	0	0	0	0
UniRef90_A0A0M1VRU0	0	0	0	0	0	0	0	0	0	0	0	0	0	0	0	0	0	0
UniRef90_A0A0M1VRW8	0	0	0	0	0	0	0	0	0	0	0	0	1	0	0	0	0	0
UniRef90_A0A0M1VRX0	0	0	0	0	0	0	1	0	0	1	0	0	0	0	1	0	0	0
UniRef90_A0A0M1VRY0	0	0	0	0	0	0	0	0	0	0	0	0	0	0	0	0	0	0
UniRef90_A0A0M1VRZ2	0	0	1	0	1	1	1	1	1	1	1	1	1	1	1	1	1	1
UniRef90_A0A0M1VS08	0	0	0	0	0	0	0	0	0	0	0	0	0	0	0	0	0	0
UniRef90_A0A0M1VS13	0	0	0	0	0	0	0	0	0	0	0	0	0	0	1	0	0	0
UniRef90_A0A0M1VS31	0	0	0	0	0	0	0	0	0	0	0	0	0	0	0	0	0	0
UniRef90_A0A0M1VS43	0	0	0	0	0	0	0	0	0	0	0	0	0	0	0	0	0	0
UniRef90_A0A0M1VS82	1	1	1	1	1	1	1	1	1	1	1	1	1	1	1	0	1	1
UniRef90_A0A0M1VS85	1	1	1	1	1	1	1	1	1	1	1	1	1	1	1	1	1	1
UniRef90_A0A0M1VS96	0	0	0	0	0	0	0	0	0	0	0	0	0	0	0	0	0	0
UniRef90_A0A0M1VSA4	0	0	0	0	0	0	0	0	0	1	1	0	1	0	0	0	0	0
UniRef90_A0A0M1VSA6	0	0	0	0	0	0	0	0	0	0	0	0	1	0	0	0	0	0
UniRef90_A0A0M1VSB0	0	0	0	0	0	0	0	0	0	0	0	0	1	0	0	0	0	0
UniRef90_A0A0M1VSB4	0	0	0	0	0	0	0	0	0	0	0	0	0	0	1	0	0	0
UniRef90_A0A0M1VSB7	1	0	1	1	1	1	1	1	1	1	1	1	1	1	1	1	1	1
UniRef90_A0A0M1VSC0	0	0	0	0	0	0	0	0	0	0	0	0	0	0	0	0	0	0
UniRef90_A0A0M1VSF2	0	0	0	0	0	0	0	0	0	0	0	1	0	0	0	0	0	0
UniRef90_A0A0M1VSJ4	0	0	0	0	0	0	0	0	0	0	0	0	0	0	0	0	0	0
UniRef90_A0A0M1VSJ5	0	0	0	0	0	0	0	0	0	0	0	0	0	0	0	0	0	0
UniRef90_A0A0M1VSL4	0	0	1	0	0	1	1	1	0	0	1	1	1	0	1	1	1	1
UniRef90_A0A0M1VSL9	0	0	0	0	0	0	0	0	0	0	0	0	0	0	0	0	0	0
UniRef90_A0A0M1VSQ4	1	0	0	1	1	0	1	1	0	1	0	0	0	1	0	0	0	1
UniRef90_A0A0M1VSR6	0	0	0	0	0	0	0	0	0	0	0	0	0	0	0	0	0	0
UniRef90_A0A0M1VSR9	0	0	0	0	0	0	0	0	0	0	0	0	0	0	0	0	0	0
UniRef90_A0A0M1VSS6	0	0	0	0	0	0	0	0	0	0	0	1	0	0	0	0	0	0
UniRef90_A0A0M1VSS7	0	0	0	0	0	0	0	0	0	0	0	0	0	0	0	0	0	0
UniRef90_A0A0M1VST0	0	0	0	0	0	0	0	0	0	0	0	1	0	0	0	0	0	0
UniRef90_A0A0M1VST7	0	0	0	0	0	0	0	0	0	0	0	0	0	0	0	0	0	0
UniRef90_A0A0M1VSU5	1	0	0	0	0	0	0	0	0	0	0	0	0	0	0	0	0	0
UniRef90_A0A0M1VSX0	1	0	0	0	0	0	0	0	0	0	0	0	0	0	1	0	0	0
UniRef90_A0A0M1VSY1	0	0	0	0	0	0	0	0	0	0	0	0	0	0	1	0	0	0
UniRef90_A0A0M1VSY2	0	0	0	0	0	0	0	0	0	1	0	0	0	0	1	0	0	0
UniRef90_A0A0M1VSZ1	0	0	0	0	0	0	0	0	0	0	0	0	0	0	0	0	0	0
UniRef90_A0A0M1VSZ9	0	0	0	0	0	0	0	0	0	0	0	0	0	0	0	0	0	0
UniRef90_A0A0M1VT00	0	0	0	0	0	0	0	0	0	0	0	0	0	0	0	0	0	0
UniRef90_A0A0M1VT22	1	0	1	0	0	1	1	1	1	1	1	0	1	0	1	1	1	1
UniRef90_A0A0M1VT25	0	0	0	0	0	0	0	0	0	0	0	0	0	0	0	0	0	0
UniRef90_A0A0M1VT40	0	0	0	0	0	0	0	0	0	0	0	0	0	0	0	0	0	0
UniRef90_A0A0M1VT43	0	0	0	0	0	0	0	0	0	0	0	0	0	0	0	0	0	0
UniRef90_A0A0M1VT50	0	0	0	0	0	0	0	0	0	0	0	0	0	0	1	0	0	0
UniRef90_A0A0M1VT55	0	0	0	0	0	0	0	0	0	0	0	0	0	0	0	0	0	0
UniRef90_A0A0M1VT56	1	1	1	1	1	1	1	1	1	1	1	1	1	1	1	1	1	1
UniRef90_A0A0M1VT68	0	0	0	0	0	0	0	0	0	0	0	0	0	0	0	0	0	0
UniRef90_A0A0M1VT72	0	0	0	0	0	0	0	0	0	0	0	0	0	0	0	0	0	0
UniRef90_A0A0M1VT73	0	0	0	0	0	0	0	0	0	0	0	0	0	0	0	0	0	0
UniRef90_A0A0M1VT75	0	0	0	0	0	0	0	1	0	0	0	0	0	0	1	0	0	0
UniRef90_A0A0M1VT83	0	0	0	0	0	0	0	0	0	0	0	0	0	0	0	0	0	0
UniRef90_A0A0M1VT89	0	0	0	0	0	0	0	0	0	0	0	1	0	0	0	0	0	0
UniRef90_A0A0M1VTA5	1	0	0	0	0	0	0	0	0	0	0	0	1	0	0	0	0	0
UniRef90_A0A0M1VTB1	0	0	0	0	0	0	0	0	0	0	0	0	0	0	0	0	0	0
UniRef90_A0A0M1VTB3	0	0	0	0	0	0	0	0	0	0	0	0	0	0	0	0	0	0
UniRef90_A0A0M1VTB6	1	1	1	1	1	1	1	1	1	1	1	1	1	1	1	1	1	1
UniRef90_A0A0M1VTC3	0	0	0	0	0	0	0	0	0	0	0	0	0	0	0	0	0	0
UniRef90_A0A0M1VTC7	1	1	1	1	1	1	1	1	1	1	1	1	1	1	1	1	1	1
UniRef90_A0A0M1VTF6	0	0	0	0	0	0	0	0	0	0	0	0	0	0	0	0	0	0
UniRef90_A0A0M1VTH7	0	0	0	0	0	0	0	0	0	0	0	0	0	0	0	0	0	0
UniRef90_A0A0M1VTI9	0	0	0	0	0	0	0	0	0	0	0	0	0	0	0	0	0	0
UniRef90_A0A0M1VTJ5	0	0	0	0	0	0	0	0	0	0	0	0	0	0	0	0	0	0
UniRef90_A0A0M1VTK1	0	0	0	0	0	0	0	0	0	0	0	0	0	0	0	0	0	0
UniRef90_A0A0M1VTK2	0	0	1	0	0	0	0	1	0	0	0	0	0	0	0	0	0	0
UniRef90_A0A0M1VTL0	0	0	0	0	0	0	0	0	0	0	0	0	0	0	0	0	0	0
UniRef90_A0A0M1VTL6	0	0	0	0	0	0	0	0	0	0	0	0	0	0	0	0	0	0
UniRef90_A0A0M1VTM0	0	0	0	0	0	0	0	0	0	0	0	0	0	0	0	0	0	0
UniRef90_A0A0M1VTN0	0	0	0	0	0	0	0	0	0	0	0	0	0	0	1	0	0	0
UniRef90_A0A0M1VTP0	0	0	0	0	0	0	0	0	0	0	0	0	0	0	0	0	0	0
UniRef90_A0A0M1VTP1	1	0	0	1	0	0	0	0	0	0	0	1	0	0	1	0	1	0
UniRef90_A0A0M1VTP8	0	0	0	0	0	0	0	0	0	0	0	0	0	0	0	0	0	0
UniRef90_A0A0M1VTQ7	0	0	0	0	0	0	0	0	0	0	0	0	0	0	0	0	0	0
UniRef90_A0A0M1VTR3	0	0	0	0	0	0	0	0	0	0	0	0	0	0	1	0	0	0
UniRef90_A0A0M1VTS3	0	0	0	0	0	0	0	0	0	0	0	0	0	0	0	0	0	0
UniRef90_A0A0M1VTS6	0	0	0	0	0	0	0	0	0	0	0	1	0	0	1	0	0	0
UniRef90_A0A0M1VTS9	0	0	0	0	0	1	0	0	1	0	1	0	1	0	1	0	1	0
UniRef90_A0A0M1VTU2	0	0	1	0	0	0	0	0	0	0	0	0	0	0	0	0	0	0
UniRef90_A0A0M1VTU7	1	0	1	1	1	1	1	1	1	1	1	1	1	1	1	1	1	1
UniRef90_A0A0M1VTV0	0	0	1	0	0	0	0	1	0	0	0	0	0	0	0	0	0	0
UniRef90_A0A0M1VTV2	0	0	0	0	0	0	0	0	0	0	0	0	0	0	0	0	0	0
UniRef90_A0A0M1VTV8	1	1	1	1	1	1	1	1	1	1	1	1	1	1	1	1	1	1
UniRef90_A0A0M1VTX1	0	0	0	0	0	0	0	0	0	0	0	0	0	0	0	0	0	0
UniRef90_A0A0M1VTX3	0	0	0	0	0	0	0	0	0	0	0	0	0	0	0	0	0	0
UniRef90_A0A0M1VTX5	0	0	0	0	0	0	0	0	0	0	0	0	0	0	0	0	0	0
UniRef90_A0A0M1VTZ1	1	1	1	0	1	1	1	1	0	1	1	1	0	0	0	0	0	0
UniRef90_A0A0M1VU02	0	0	0	0	0	0	0	0	0	0	0	0	0	0	0	0	0	0
UniRef90_A0A0M1VU10	0	0	0	0	0	0	0	0	0	0	0	0	0	0	1	0	0	0
UniRef90_A0A0M1VU11	1	1	1	1	1	1	1	1	1	1	1	1	1	1	1	1	1	1
UniRef90_A0A0M1VU17	0	0	0	0	0	0	0	0	0	0	0	0	0	0	0	0	0	0
UniRef90_A0A0M1VU33	1	1	1	1	1	1	1	1	1	1	1	1	1	1	1	1	1	1
UniRef90_A0A0M1VU53	0	1	0	0	0	0	0	0	0	0	0	1	0	0	1	0	0	0
UniRef90_A0A0M1VU59	0	0	0	0	0	0	0	0	0	0	0	0	0	0	0	0	0	0
UniRef90_A0A0M1VU60	0	0	0	0	0	0	0	0	0	0	0	0	0	0	0	0	0	0
UniRef90_A0A0M1VU72	1	1	0	1	1	0	1	0	1	0	0	1	0	1	1	0	0	0
UniRef90_A0A0M1VU85	0	0	0	0	0	0	0	0	0	0	0	0	0	0	0	0	0	0
UniRef90_A0A0M1VU86	0	0	0	0	0	0	0	0	0	0	0	1	0	0	0	0	0	0
UniRef90_A0A0M1VU92	0	1	0	0	0	0	0	0	0	0	0	1	0	0	0	0	0	0
UniRef90_A0A0M1VU95	0	0	0	0	0	0	0	0	0	0	0	0	0	0	0	0	0	0
UniRef90_A0A0M1VUA0	0	0	0	0	0	0	0	0	0	0	0	0	0	0	1	0	0	0
UniRef90_A0A0M1VUA8	1	0	1	0	0	1	1	1	1	1	1	1	1	0	1	1	0	1
UniRef90_A0A0M1VUD4	0	0	0	0	0	0	0	0	0	0	0	1	0	0	0	0	0	0
UniRef90_A0A0M1VUE4	0	0	0	0	0	0	0	0	0	0	0	0	0	0	0	0	0	0
UniRef90_A0A0M1VUE6	0	0	0	0	0	0	0	0	0	0	0	0	0	0	0	0	0	1
UniRef90_A0A0M1VUE8	0	0	0	0	0	0	0	0	0	0	0	0	0	0	0	0	0	1
UniRef90_A0A0M1VUF0	0	0	0	0	0	0	0	0	0	0	0	0	0	0	0	0	0	1
UniRef90_A0A0M1VUF3	0	0	0	0	0	0	0	0	0	0	0	0	0	0	0	0	0	1
UniRef90_A0A0M1VUF5	0	0	0	0	0	0	0	0	0	0	0	0	0	0	0	0	0	0
UniRef90_A0A0M1VUF6	0	0	0	0	0	0	0	0	0	0	0	0	0	0	0	0	0	0
UniRef90_A0A0M1VUG1	0	0	0	0	0	0	0	0	0	0	0	0	0	0	0	0	0	0
UniRef90_A0A0M1VUG2	0	0	0	0	0	0	0	0	0	0	0	0	0	0	0	0	0	0
UniRef90_A0A0M1VUG4	0	0	0	0	0	0	0	0	0	0	0	0	0	0	0	0	0	0
UniRef90_A0A0M1VUG7	0	0	0	0	0	0	0	0	0	0	0	0	0	0	0	0	1	0
UniRef90_A0A0M1VUG9	0	0	0	0	0	0	0	0	0	0	0	0	0	0	0	0	0	1
UniRef90_A0A0M1VUH0	0	0	0	0	0	0	0	0	0	0	0	0	0	0	0	0	1	0
UniRef90_A0A0M1VUH1	0	0	0	0	0	0	0	0	0	1	0	0	0	0	0	0	0	0
UniRef90_A0A0M1VUH3	0	0	0	0	0	0	0	0	0	0	0	0	0	0	0	0	0	1
UniRef90_A0A0M1VUH4	0	0	0	0	0	0	0	0	0	0	0	0	0	0	0	0	0	0
UniRef90_A0A0M1VUH5	0	0	0	0	0	0	0	0	0	0	0	0	0	0	0	0	1	0
UniRef90_A0A0M1VUH6	1	0	0	0	0	0	0	0	0	0	0	1	0	0	1	0	0	0
UniRef90_A0A0M1VUH7	0	0	0	0	0	0	0	0	0	0	0	0	0	0	0	0	1	0
UniRef90_A0A0M1VUI0	0	0	0	0	0	0	0	0	0	0	0	0	0	0	0	0	1	0
UniRef90_A0A0M1VUJ0	0	0	0	0	0	1	0	0	0	0	0	0	0	0	0	0	0	0
UniRef90_A0A0M1VUJ1	0	0	0	0	0	0	0	0	0	0	0	0	0	0	0	0	0	1
UniRef90_A0A0M1VUJ4	0	0	0	0	0	0	0	0	0	0	0	0	0	0	0	0	0	0
UniRef90_A0A0M1VUJ5	0	0	0	1	1	0	0	0	0	0	0	0	0	0	0	0	0	0
UniRef90_A0A0M1VUJ6	0	0	0	0	0	0	0	0	0	0	0	0	0	0	0	0	0	1
UniRef90_A0A0M1VUJ7	0	0	0	0	0	0	0	0	0	0	0	0	0	0	0	0	0	0
UniRef90_A0A0M1VUK1	0	0	0	0	0	0	0	0	0	0	0	0	0	0	0	0	1	1
UniRef90_A0A0M1VUK2	0	0	0	0	0	0	0	0	0	0	0	0	0	0	0	0	1	0
UniRef90_A0A0M1VUK7	0	0	0	0	0	0	0	0	0	0	0	0	0	0	0	0	1	0
UniRef90_A0A0M1VUL0	0	0	0	0	0	0	0	0	0	0	0	0	0	0	0	0	1	0
UniRef90_A0A0M1VUM1	0	0	0	0	0	0	0	0	0	0	0	0	0	0	0	0	0	0
UniRef90_A0A0M1VUM2	0	0	0	0	0	0	0	0	0	0	0	0	0	0	0	0	0	0
UniRef90_A0A0M1VUM4	0	0	0	1	0	0	1	0	0	1	0	0	0	0	0	0	0	0
UniRef90_A0A0M1VUM6	0	0	0	0	0	0	0	0	0	0	1	0	0	0	0	0	1	1
UniRef90_A0A0M1VUN1	0	0	0	0	0	0	0	0	0	0	0	0	0	0	0	0	0	0
UniRef90_A0A0M1VUN2	0	0	0	0	0	0	0	0	0	0	0	0	0	0	0	0	0	0
UniRef90_A0A0M1VUP5	0	0	0	0	0	0	0	0	0	0	0	0	0	0	0	0	1	0
UniRef90_A0A0M1VUP7	0	0	0	0	0	0	0	0	0	0	0	0	0	0	0	0	0	0
UniRef90_A0A0M1VUQ4	0	0	0	0	0	0	0	0	0	0	0	0	0	0	0	0	0	0
UniRef90_A0A0M1VUQ5	0	0	0	0	0	0	0	0	0	0	0	0	0	0	0	0	1	0
UniRef90_A0A0M1VUR0	0	0	0	0	0	0	0	0	0	0	0	0	0	0	0	0	0	0
UniRef90_A0A0M1VUR3	0	0	0	0	0	1	0	0	0	0	0	0	0	0	0	0	0	0
UniRef90_A0A0M1VUR9	0	0	0	0	0	0	0	0	0	0	0	0	0	0	0	0	0	0
UniRef90_A0A0M1VUS8	0	0	0	0	0	0	0	0	0	0	0	1	0	0	0	0	0	0
UniRef90_A0A0M1VUT0	0	0	0	0	0	0	0	0	0	0	1	0	0	0	1	0	0	1
UniRef90_A0A0M1VUT3	0	0	0	0	0	0	0	0	0	0	0	0	0	0	0	0	0	0
UniRef90_A0A0M1VUT7	1	0	0	1	1	0	0	1	0	0	1	1	0	1	1	0	0	0
UniRef90_A0A0M1VUU0	0	0	0	0	0	0	0	0	0	0	0	0	0	0	0	0	0	0
UniRef90_A0A0M1VUV9	0	0	0	0	0	0	0	0	0	0	0	0	0	0	0	0	0	0
UniRef90_A0A0M1VUX6	1	1	1	1	0	1	1	1	1	1	0	1	1	1	1	0	1	1
UniRef90_A0A0M1VV00	0	0	0	0	0	0	0	0	0	0	0	0	0	0	1	0	0	0
UniRef90_A0A0M1VV17	0	0	0	0	0	0	0	0	0	0	0	0	0	0	1	0	0	0
UniRef90_A0A0M1VV25	0	0	0	0	0	0	0	0	0	0	0	0	0	0	1	0	0	0
UniRef90_A0A0M1VV44	0	0	0	0	0	0	0	0	0	0	0	0	0	0	0	0	0	0
UniRef90_A0A0M1VV51	1	0	0	1	1	1	0	0	1	0	0	0	1	1	1	0	0	1
UniRef90_A0A0M1VV57	0	0	0	0	0	0	0	0	0	0	0	0	0	0	0	0	0	0
UniRef90_A0A0M1VV58	0	0	0	0	0	0	0	0	0	0	0	0	0	0	0	0	0	1
UniRef90_A0A0M1VV61	0	0	0	0	0	0	0	0	0	0	0	0	0	0	0	0	0	0
UniRef90_A0A0M1VV68	0	0	0	0	0	0	0	0	0	0	0	0	0	0	0	0	0	0
UniRef90_A0A0M1VV69	0	0	0	0	0	0	0	0	0	0	0	0	0	0	0	0	0	0
UniRef90_A0A0M1VV74	0	0	0	0	0	0	0	0	0	0	0	0	0	0	0	0	0	0
UniRef90_A0A0M1VV75	0	0	0	0	0	0	0	0	0	0	0	0	0	0	0	0	0	0
UniRef90_A0A0M1VV78	0	0	0	0	0	0	0	0	0	0	0	0	0	0	0	0	0	0
UniRef90_A0A0M1VV79	0	0	0	0	0	0	0	0	0	0	0	0	0	0	0	0	0	0
UniRef90_A0A0M1VV82	0	0	0	0	0	0	0	0	0	0	0	0	0	0	0	0	0	0
UniRef90_A0A0M1VV90	0	0	0	0	0	0	0	0	0	0	0	0	0	0	0	0	1	0
UniRef90_A0A0M1VV91	0	0	0	0	0	0	0	0	0	0	0	0	0	0	0	0	0	0
UniRef90_A0A0M1VV93	0	1	0	0	0	0	0	0	0	0	0	0	0	0	1	0	0	0
UniRef90_A0A0M1VVA0	0	0	0	0	0	0	0	0	0	0	0	0	0	0	0	0	0	0
UniRef90_A0A0M1VVA1	0	0	0	0	0	0	0	0	0	0	0	0	0	0	0	0	1	0
UniRef90_A0A0M1VVA5	0	0	0	0	0	0	0	0	0	0	0	0	0	0	0	0	0	0
UniRef90_A0A0M1VVA6	0	0	0	0	0	0	0	0	0	0	0	0	0	0	0	0	0	0
UniRef90_A0A0M1VVA7	0	0	0	0	0	0	0	0	0	0	0	0	0	0	0	0	0	0
UniRef90_A0A0M1VVA8	0	0	0	0	0	0	0	0	0	0	0	0	0	0	0	0	0	0
UniRef90_A0A0M1VVB0	0	0	0	0	0	0	0	0	0	0	0	0	0	0	0	0	0	0
UniRef90_A0A0M1VVB2	0	0	0	0	0	0	0	0	0	0	0	0	0	0	0	0	0	0
UniRef90_A0A0M1VVB3	0	0	0	0	0	0	0	0	0	0	0	0	0	0	0	0	0	0
UniRef90_A0A0M1VVB4	0	0	0	0	0	0	0	0	0	0	0	0	0	0	0	0	0	0
UniRef90_A0A0M1VVB8	0	0	0	0	0	0	0	0	0	0	0	0	0	0	0	0	0	0
UniRef90_A0A0M1VVC1	0	0	0	0	0	0	0	0	0	0	0	0	0	0	0	0	0	0
UniRef90_A0A0M1VVC2	0	0	0	0	0	0	0	0	0	0	0	0	0	0	0	0	0	0
UniRef90_A0A0M1VVC7	0	0	0	0	0	0	0	0	0	0	0	0	0	0	0	0	0	0
UniRef90_A0A0M1VVD0	1	1	0	0	0	0	0	1	0	0	0	1	0	0	1	0	0	0
UniRef90_A0A0M1VVD5	0	0	0	0	0	0	0	0	0	0	0	0	0	0	0	0	0	0
UniRef90_A0A0M1VVD9	0	0	0	0	0	0	0	0	0	0	0	0	0	0	0	0	0	0
UniRef90_A0A0M1VVE0	0	0	0	0	0	0	0	0	0	0	0	1	0	0	0	0	0	0
UniRef90_A0A0M1VVE4	0	0	0	0	0	0	0	0	0	0	0	0	0	0	0	0	0	0
UniRef90_A0A0M1VVE7	0	0	0	0	0	0	0	0	0	0	0	0	0	0	0	0	0	0
UniRef90_A0A0M1VVE9	0	0	0	0	0	0	0	0	0	0	0	0	0	0	0	0	0	0
UniRef90_A0A0M1VVF6	0	0	0	0	0	0	0	0	0	0	0	0	0	0	0	0	0	0
UniRef90_A0A0M1VVG1	0	0	0	0	0	0	0	0	0	0	0	0	0	0	0	0	0	0
UniRef90_A0A0M1VVG7	0	0	0	0	0	0	0	0	0	0	0	0	0	0	0	0	0	0
UniRef90_A0A0M1VVH5	0	0	0	0	0	0	0	0	0	0	0	0	0	0	0	0	0	0
UniRef90_A0A0M1VVI7	0	0	0	0	0	0	0	0	0	0	0	0	0	0	1	0	0	0
UniRef90_A0A0M1VVJ4	0	0	0	0	0	0	0	0	0	0	0	0	0	0	0	0	0	0
UniRef90_A0A0M1VVK9	0	0	0	0	0	0	0	0	0	0	0	0	0	0	0	0	0	0
UniRef90_A0A0M1VVL3	0	0	0	0	0	0	0	0	0	0	0	0	0	0	0	0	0	0
UniRef90_A0A0M1VVL7	0	0	0	0	0	0	0	0	0	0	0	0	0	0	0	0	0	0
UniRef90_A0A0M1VVL8	0	1	1	0	0	1	1	1	0	1	1	1	1	0	0	1	0	1
UniRef90_A0A0M1VVM3	0	0	0	0	0	0	0	0	0	0	0	0	0	0	0	0	0	0
UniRef90_A0A0M1VVQ0	0	0	0	0	0	0	1	0	0	1	0	1	0	0	1	0	0	0
UniRef90_A0A0M1VVQ6	0	0	1	0	0	0	0	0	0	0	0	0	0	0	1	0	0	0
UniRef90_A0A0M1VVR2	1	0	0	0	0	0	0	0	0	0	0	1	0	0	0	0	0	0
UniRef90_A0A0M1VVR5	0	0	0	0	0	0	0	0	0	0	0	1	0	0	1	0	0	0
UniRef90_A0A0M1VVS3	0	0	1	0	0	1	0	1	1	1	1	1	1	0	1	1	1	1
UniRef90_A0A0M1VVU1	0	0	0	0	0	0	0	0	0	0	0	0	0	0	0	0	0	0
UniRef90_A0A0M1VVU2	0	0	0	0	0	0	0	0	0	0	0	0	0	0	1	0	0	0
UniRef90_A0A0M1VVV2	0	0	0	0	0	0	0	0	0	0	0	0	0	0	0	0	0	0
UniRef90_A0A0M1VVV4	0	0	0	0	0	0	0	0	0	0	0	0	0	0	0	0	0	0
UniRef90_A0A0M1VVW2	0	0	0	0	0	0	0	0	0	0	0	0	0	0	0	0	0	0
UniRef90_A0A0M1VVW6	0	0	0	0	0	0	0	0	0	0	0	0	0	0	0	0	0	0
UniRef90_A0A0M1VVX1	1	1	0	0	0	1	1	1	1	0	0	1	1	0	1	0	0	1
UniRef90_A0A0M1VVY6	0	0	0	0	0	0	0	0	0	0	0	0	0	0	0	0	0	0
UniRef90_A0A0M1VVZ0	0	0	0	0	0	0	0	0	0	0	0	0	0	0	0	0	0	0
UniRef90_A0A0M1VW02	0	0	0	0	0	0	0	0	0	0	0	0	0	1	0	0	0	0
UniRef90_A0A0M1VW07	0	0	0	0	0	0	0	0	0	0	0	0	0	0	0	0	0	0
UniRef90_A0A0M1VW14	0	0	0	0	0	0	0	0	0	0	0	0	0	0	0	0	0	0
UniRef90_A0A0M1VW20	0	0	0	0	0	0	0	0	0	0	0	0	0	0	0	0	0	0
UniRef90_A0A0M1VW24	0	0	0	0	0	0	0	0	0	0	0	0	0	0	0	0	0	0
UniRef90_A0A0M1VW28	0	0	0	0	0	0	0	0	0	0	0	0	0	0	0	0	0	0
UniRef90_A0A0M1VW38	0	0	0	0	0	0	0	0	0	0	0	0	0	0	0	0	0	0
UniRef90_A0A0M1VW68	0	0	0	0	0	0	0	0	0	0	0	0	0	0	0	0	0	0
UniRef90_A0A0M1VW77	0	0	0	0	0	0	0	1	0	0	0	0	0	0	0	0	0	0
UniRef90_A0A0M1VWA1	0	0	0	0	0	0	0	0	0	0	0	0	0	0	0	0	0	0
UniRef90_A0A0M1VWA5	0	0	0	0	0	0	0	0	0	0	0	0	0	0	0	0	0	0
UniRef90_A0A0M1VWA9	0	0	0	0	0	0	0	0	0	0	0	0	0	0	0	0	0	0
UniRef90_A0A0M1VWB0	0	0	0	0	0	0	0	0	0	0	0	0	0	0	0	0	0	0
UniRef90_A0A0M1VWB5	0	0	0	0	0	0	0	0	0	1	0	0	0	0	0	0	0	0
UniRef90_A0A0M1VWB8	0	0	0	0	0	0	0	0	0	0	0	0	0	0	1	0	0	0
UniRef90_A0A0M1VWF6	0	0	0	0	0	0	0	0	0	0	0	0	0	0	0	0	0	0
UniRef90_A0A0M1VWF8	0	0	0	0	0	0	0	0	0	0	0	0	0	0	0	0	0	0
UniRef90_A0A0M1VWF9	0	0	0	0	0	0	0	0	0	0	0	0	0	0	0	0	0	0
UniRef90_A0A0M1VWG8	0	0	0	0	0	0	0	0	0	0	0	0	0	0	0	0	0	0
UniRef90_A0A0M1VWH6	0	0	0	0	0	0	0	0	0	0	0	0	0	0	0	0	0	0
UniRef90_A0A0M1VWH9	0	0	0	0	0	0	0	0	0	0	0	1	0	0	0	0	0	0
UniRef90_A0A0M1VWI1	0	0	0	0	0	0	0	0	0	0	0	0	0	0	0	0	0	0
UniRef90_A0A0M1VWI8	0	0	0	0	0	0	0	0	0	0	0	0	0	0	0	0	0	0
UniRef90_A0A0M1VWJ4	0	0	0	0	0	0	0	0	0	0	0	0	0	0	0	0	0	0
UniRef90_A0A0M1VWL0	1	0	0	0	0	0	0	0	0	0	0	0	0	0	0	0	1	0
UniRef90_A0A0M1VWL4	0	0	0	0	0	0	0	0	0	0	0	0	0	0	0	0	0	0
UniRef90_A0A0M1VWM1	1	1	0	1	1	0	0	0	0	0	0	1	0	1	0	0	0	0
UniRef90_A0A0M1VWN0	0	0	1	0	0	1	0	1	1	1	1	0	0	0	1	0	0	1
UniRef90_A0A0M1VWP4	0	0	0	0	0	0	0	0	0	0	0	0	0	0	1	0	0	0
UniRef90_A0A0M1VWQ7	0	1	0	0	0	1	0	0	0	0	1	1	0	0	0	0	0	0
UniRef90_A0A0M1VWQ8	1	1	1	1	1	1	1	1	1	1	1	1	1	1	1	1	1	1
UniRef90_A0A0M1VWS9	0	0	0	0	0	0	1	0	0	1	0	0	0	0	0	0	0	0
UniRef90_A0A0M1VWW3	0	0	0	0	0	0	0	0	0	0	0	0	0	0	0	0	0	0
UniRef90_A0A0M1VWX6	0	0	0	0	0	0	0	0	0	0	0	0	0	0	0	0	0	0
UniRef90_A0A0M1VWX7	0	0	0	0	0	0	0	0	0	0	0	1	0	0	1	0	0	0
UniRef90_A0A0M1VX04	0	0	0	0	0	0	0	0	0	0	0	1	0	0	0	0	0	0
UniRef90_A0A0M1VX19	0	0	0	0	0	1	0	0	0	1	1	1	0	0	0	1	0	1
UniRef90_A0A0M1VX22	0	0	0	0	0	0	0	0	0	0	0	0	0	0	0	0	0	0
UniRef90_A0A0M1VX55	0	0	0	0	0	0	0	0	0	0	0	0	0	0	1	0	0	0
UniRef90_A0A0M1VX65	0	0	0	0	0	0	0	0	0	0	0	0	0	0	0	0	0	0
UniRef90_A0A0M1VX78	0	0	0	0	0	0	0	0	0	0	0	1	0	0	1	0	0	0
UniRef90_A0A0M1VX93	0	0	0	0	0	0	0	0	0	0	0	0	0	0	0	0	0	0
UniRef90_A0A0M1VXD3	0	0	0	0	0	0	0	0	0	0	0	0	0	0	0	0	0	0
UniRef90_A0A0M1VXD4	0	0	0	0	0	0	0	0	0	0	0	0	0	0	0	0	0	0
UniRef90_A0A0M1VXF3	0	0	0	0	0	0	0	0	0	0	0	0	0	0	1	0	0	0
UniRef90_A0A0M1VXF9	0	1	1	1	0	0	0	0	0	1	0	1	0	0	1	0	0	0
UniRef90_A0A0M1VXH1	0	0	0	0	0	0	0	0	0	0	0	0	0	0	0	0	0	0
UniRef90_A0A0M1VXJ1	1	0	0	1	1	0	0	0	0	0	0	0	0	1	1	0	0	0
UniRef90_A0A0M1VXJ9	0	0	0	0	0	0	1	0	0	1	0	0	0	0	1	0	0	0
UniRef90_A0A0M1VXK8	1	0	0	0	0	0	0	0	0	0	0	0	0	0	0	0	0	0
UniRef90_A0A0M1VXL5	0	0	0	0	0	0	0	0	0	0	0	0	0	0	0	0	0	0
UniRef90_A0A0M1VXL6	0	0	0	0	0	0	0	0	0	0	0	0	0	0	0	0	0	0
UniRef90_A0A0M1VXN4	1	0	1	0	0	0	0	1	1	0	1	1	1	0	1	1	0	1
UniRef90_A0A0M1VXS7	0	0	0	0	0	0	0	0	0	0	0	0	0	0	0	0	0	0
UniRef90_A0A0M1VXX7	0	0	0	0	0	0	0	0	0	0	0	1	0	0	0	0	0	0
UniRef90_A0A0M1VY23	0	0	0	0	0	0	0	0	0	0	0	1	0	0	1	0	0	0
UniRef90_A0A0M1VY29	1	1	1	0	0	1	1	1	1	1	0	1	1	0	1	1	1	1
UniRef90_A0A0M1VY49	0	0	0	0	0	0	0	0	0	0	0	0	0	0	0	0	0	0
UniRef90_A0A0M3URJ9	0	0	0	0	0	0	0	0	0	0	0	0	0	0	0	0	0	0
UniRef90_A0A0M3URK6	0	0	0	0	0	1	0	0	1	0	1	0	1	0	1	1	0	0
UniRef90_A0A0M3URN8	0	0	0	0	0	0	0	0	0	0	0	0	0	0	1	1	0	0
UniRef90_A0A0M3URP0	0	0	0	0	0	0	0	0	0	0	0	0	0	0	0	0	0	0
UniRef90_A0A0M3URP2	0	0	0	0	0	0	0	0	0	0	0	0	0	0	0	0	0	0
UniRef90_A0A0M3URQ0	0	0	0	0	0	0	0	0	0	0	0	0	0	0	0	0	0	0
UniRef90_A0A0M3URQ6	1	1	1	0	0	1	1	1	1	1	1	1	1	1	1	1	1	1
UniRef90_A0A0M3URS4	0	0	0	0	0	0	1	0	0	1	0	0	0	0	0	0	0	0
UniRef90_A0A0M3URT2	0	0	0	0	0	0	0	0	0	0	0	0	0	0	0	0	0	0
UniRef90_A0A0M3URV0	0	0	0	0	0	0	0	0	0	0	0	0	0	0	0	0	0	0
UniRef90_A0A0M3URV2	0	0	0	0	0	0	0	0	1	0	0	0	0	0	1	0	0	0
UniRef90_A0A0M3URV3	0	0	0	0	0	0	0	0	0	0	0	0	0	0	0	0	0	0
UniRef90_A0A0M3URV7	0	0	0	0	0	0	0	0	1	0	0	0	0	0	0	0	0	0
UniRef90_A0A0M3URW3	0	0	0	0	0	1	1	0	0	1	1	0	0	0	0	0	0	0
UniRef90_A0A0M3URW9	0	0	0	0	0	1	0	0	0	0	1	0	0	0	0	0	0	0
UniRef90_A0A0M3URY2	0	0	0	0	0	0	0	0	0	0	0	0	0	0	0	0	0	0
UniRef90_A0A0M3US03	1	0	1	1	0	1	1	1	1	1	1	1	1	0	1	1	1	1
UniRef90_A0A0M3US05	0	1	1	0	1	1	1	1	1	1	1	1	1	1	1	1	1	1
UniRef90_A0A0M3US06	1	1	1	1	1	1	1	1	1	1	1	1	1	1	1	1	1	1
UniRef90_A0A0M3US37	0	0	0	0	0	0	0	0	0	0	0	0	0	0	0	0	0	0
UniRef90_A0A0M3US41	0	0	0	0	0	0	0	0	0	0	0	0	0	0	0	0	0	0
UniRef90_A0A0M3US69	0	0	0	0	0	0	1	0	0	1	0	0	0	0	0	1	0	0
UniRef90_A0A0M3US91	0	0	0	0	0	0	0	0	0	0	0	0	0	0	0	0	0	0
UniRef90_A0A0M3US96	0	0	0	0	0	0	0	0	0	0	0	0	0	0	0	0	0	0
UniRef90_A0A0M3USA0	0	1	1	0	0	1	1	0	1	0	1	1	1	0	0	1	0	0
UniRef90_A0A0M3USA7	0	0	0	0	0	0	0	0	0	0	0	0	0	0	0	0	0	0
UniRef90_A0A0M3USB4	0	0	0	0	0	0	0	0	0	0	0	0	0	0	0	0	0	0
UniRef90_A0A0M3USB6	0	0	0	1	1	0	0	0	0	0	0	0	0	1	0	1	0	0
UniRef90_A0A0M3USC7	0	0	1	0	0	1	0	1	0	0	1	0	0	0	0	0	0	0
UniRef90_A0A0M3USE8	0	0	0	0	0	0	0	0	0	0	0	0	0	0	0	0	0	0
UniRef90_A0A0M3USG8	0	1	1	0	1	1	0	1	0	1	1	1	1	0	1	0	0	0
UniRef90_A0A0M3USH6	1	0	0	0	0	1	0	0	0	0	0	1	0	0	0	0	0	0
UniRef90_A0A0M3USI5	0	0	0	0	0	0	1	0	0	1	0	0	0	0	0	0	0	0
UniRef90_A0A0M3USJ0	0	0	0	0	0	0	0	0	0	0	0	0	0	0	0	0	0	0
UniRef90_A0A0M3USJ5	0	0	0	0	0	0	1	0	0	1	0	0	0	0	0	0	0	0
UniRef90_A0A0M3USJ9	0	0	0	0	0	0	0	0	0	0	0	0	0	0	0	0	0	0
UniRef90_A0A0M3USK7	0	0	0	0	0	0	0	0	0	0	0	0	0	0	0	1	0	0
UniRef90_A0A0M3USL4	0	1	0	0	0	0	0	0	0	0	0	0	0	0	0	0	0	0
UniRef90_A0A0M3USN7	0	0	0	0	0	0	0	0	0	0	1	0	0	0	0	0	0	0
UniRef90_A0A0M3USN9	0	0	0	0	0	0	0	0	0	0	0	0	0	0	0	0	0	0
UniRef90_A0A0M3USP1	0	0	0	0	0	0	0	0	0	0	0	0	0	0	0	0	0	0
UniRef90_A0A0M3USQ5	0	0	0	0	1	0	0	0	0	0	0	0	0	0	0	0	1	0
UniRef90_A0A0M3UST0	0	0	0	0	0	0	0	0	0	0	0	0	0	0	0	1	0	0
UniRef90_A0A0M3UST8	0	0	0	0	0	0	0	0	0	0	0	0	0	0	0	0	0	0
UniRef90_A0A0M3USU0	0	0	0	0	0	0	0	0	0	0	0	0	0	0	0	0	0	0
UniRef90_A0A0M3USU2	0	0	0	0	0	0	0	0	0	0	0	0	0	0	0	0	0	0
UniRef90_A0A0M3USX1	0	0	1	0	0	0	0	1	0	0	1	0	0	0	0	1	1	0
UniRef90_A0A0M3USX7	0	0	0	0	0	0	0	0	0	0	0	0	0	0	0	0	0	0
UniRef90_A0A0M3USY5	0	0	0	0	0	0	0	0	0	0	0	0	0	0	0	0	0	0
UniRef90_A0A0M3UU10	0	0	1	0	0	1	0	0	1	0	1	0	1	0	0	1	1	1
UniRef90_A0A0M3UUK7	1	1	0	0	0	1	1	0	0	1	1	0	1	0	1	0	1	0
UniRef90_A0A0M3UUY0	0	0	1	1	1	1	0	1	1	0	1	1	1	1	1	0	1	1
UniRef90_A0A0M3UV18	0	0	0	0	0	0	0	0	0	0	0	0	0	0	0	1	0	0
UniRef90_A0A0M3UWN3	0	0	0	0	0	0	0	0	0	0	0	0	0	0	0	0	0	0
UniRef90_A0A0M3UWY8	1	0	0	1	1	0	0	0	0	0	0	0	0	1	0	0	1	0
UniRef90_A0A0M3UX90	1	0	0	0	0	0	0	0	0	0	0	1	0	0	0	0	0	0
UniRef90_A0A0M3UXA6	0	0	0	0	0	0	0	0	0	0	0	0	0	0	0	0	0	0
UniRef90_A0A0M3UXF8	0	0	0	0	0	0	0	0	0	0	0	0	0	0	0	0	0	0
UniRef90_A0A0M3UXJ6	0	0	0	0	0	0	0	0	0	0	0	0	0	0	0	0	0	0
UniRef90_A0A0M4RDI7	0	0	0	0	0	0	1	0	0	0	0	0	0	0	0	0	0	0
UniRef90_A0A0M4RDK1	0	0	0	0	0	0	0	0	0	0	0	0	0	0	0	0	0	0
UniRef90_A0A0M4RDZ3	0	0	0	0	0	1	0	0	0	0	0	0	0	0	0	0	0	0
UniRef90_A0A0M4RE77	0	0	0	0	0	0	0	0	0	0	0	1	1	0	0	0	0	0
UniRef90_A0A0M4REC9	0	0	0	0	0	0	0	0	0	0	0	0	0	0	0	0	0	0
UniRef90_A0A0M4REF6	0	0	0	0	0	0	0	0	0	0	0	0	0	0	0	0	0	0
UniRef90_A0A0M4REH6	0	0	0	0	0	0	0	0	0	0	0	0	0	1	0	0	0	0
UniRef90_A0A0M4REJ1	0	0	0	0	0	0	0	0	0	0	0	0	0	1	0	0	0	0
UniRef90_A0A0M4REM2	0	0	0	0	0	0	0	0	0	0	0	0	0	0	0	0	0	0
UniRef90_A0A0M4RF88	0	0	0	0	0	0	0	0	0	0	0	0	0	0	0	0	0	0
UniRef90_A0A0M4RFK5	1	1	0	0	0	1	1	1	0	1	1	1	1	1	1	1	1	0
UniRef90_A0A0M4RFL8	0	0	0	0	0	0	0	0	0	0	0	0	0	0	0	0	0	0
UniRef90_A0A0M4RG05	0	0	0	0	0	1	0	0	0	0	1	0	0	0	0	0	0	0
UniRef90_A0A0M4RG36	1	0	0	0	0	0	0	0	1	0	0	1	0	0	0	0	0	0
UniRef90_A0A0M4RG57	0	0	0	0	0	0	1	0	0	1	0	0	0	0	0	0	0	0
UniRef90_A0A0M4RG90	0	0	0	0	0	0	0	0	0	0	0	0	0	0	0	0	0	0
UniRef90_A0A0M4RGK0	0	0	0	0	0	0	0	0	0	0	0	0	0	0	0	0	0	0
UniRef90_A0A0M4RGY4	0	0	0	0	0	0	0	0	0	0	0	0	0	0	0	0	0	0
UniRef90_A0A0M4RGZ8	0	0	0	0	0	0	0	0	0	0	0	0	0	0	0	0	0	0
UniRef90_A0A0M4RIY6	0	0	0	0	0	0	0	0	0	0	0	0	0	0	0	0	0	0
UniRef90_A0A0M4RJ43	0	0	0	0	0	0	0	0	0	0	0	0	0	0	0	0	0	0
UniRef90_A0A0M4RJC7	1	1	0	0	1	1	1	1	1	1	1	1	1	1	1	1	1	1
UniRef90_A0A0M4RJG4	0	1	0	0	0	0	0	1	0	0	1	1	0	0	0	1	1	0
UniRef90_A0A0M4RJL9	0	0	0	0	0	0	1	0	0	0	0	0	0	0	0	0	0	0
UniRef90_A0A0M4RJS9	0	0	0	0	0	0	0	0	0	0	0	0	0	0	0	0	0	0
UniRef90_A0A0M4RJT2	0	0	0	0	0	0	0	0	0	0	0	0	0	0	0	0	0	0
UniRef90_A0A0M4RJW3	0	0	1	0	0	1	0	1	1	0	1	0	1	0	0	1	1	1
UniRef90_A0A0M4RJX7	0	0	0	0	0	0	0	0	0	0	0	0	0	0	0	0	0	0
UniRef90_A0A0M4RK03	0	0	0	0	0	0	0	0	0	0	0	0	0	0	0	0	0	0
UniRef90_A0A0M4RK64	0	0	0	0	0	0	0	0	0	0	0	0	0	0	0	0	0	0
UniRef90_A0A0M4RKA5	0	0	0	0	0	0	0	0	0	0	0	0	0	0	0	0	0	0
UniRef90_A0A0M4RKF3	0	0	0	0	0	0	0	0	0	0	0	0	0	0	0	0	0	0
UniRef90_A0A0M4RKL0	0	0	1	0	1	1	1	1	1	1	1	1	1	1	1	1	1	1
UniRef90_A0A0M4RLK2	0	0	1	0	0	1	1	1	1	1	0	0	1	0	0	0	1	1
UniRef90_A0A0M4RLQ5	0	0	0	0	1	0	0	0	0	0	0	0	0	0	0	0	1	0
UniRef90_A0A0M4RLY1	0	0	0	0	0	0	0	0	0	0	0	0	0	0	0	0	0	0
UniRef90_A0A0M4RM20	0	0	0	0	0	0	0	0	0	0	0	0	0	0	0	0	0	0
UniRef90_A0A0M4RME9	0	0	0	0	0	0	0	0	0	0	0	0	0	0	0	0	0	0
UniRef90_A0A0M4RMK2	1	1	1	0	0	0	1	1	1	1	0	1	1	0	0	0	1	0
UniRef90_A0A0M4RMP1	0	0	0	0	0	0	0	0	0	0	0	0	0	0	0	0	0	0
UniRef90_A0A0M4RMR4	0	0	0	0	0	0	0	0	0	0	0	0	0	0	0	0	0	0
UniRef90_A0A0M4RMS4	0	0	0	0	0	0	0	0	0	0	0	0	0	0	0	0	0	0
UniRef90_A0A0M4RNC6	0	0	0	0	0	0	0	0	0	0	0	0	0	0	0	0	0	0
UniRef90_A0A0M4RND5	0	0	0	0	0	0	0	0	0	0	0	0	0	0	0	0	0	0
UniRef90_A0A0M4RNE3	0	0	0	0	0	1	1	0	0	1	1	0	0	0	0	0	0	0
UniRef90_A0A0M4RNF1	0	0	0	0	0	1	1	0	0	1	1	0	0	0	0	0	0	0
UniRef90_A0A0M4RNF9	0	0	0	0	0	0	0	0	0	0	0	0	0	0	0	0	0	0
UniRef90_A0A0M4RNJ0	0	0	0	0	0	0	0	0	0	0	0	0	0	0	0	0	0	0
UniRef90_A0A0M4RNJ7	0	0	0	0	0	0	0	0	0	0	0	0	0	0	0	0	0	0
UniRef90_A0A0M4RNK4	0	0	0	0	0	0	0	0	0	0	0	0	0	0	0	0	0	0
UniRef90_A0A0M4RNP9	0	0	0	0	0	0	0	0	0	0	0	0	0	0	0	0	0	1
UniRef90_A0A0M4RNR2	0	0	1	0	1	0	0	1	1	0	0	0	1	0	0	0	0	1
UniRef90_A0A0M4RPF2	1	1	0	0	0	0	1	0	0	1	0	0	0	0	1	0	1	0
UniRef90_A0A0M4RPK1	0	0	0	0	0	0	0	0	0	0	0	0	0	0	0	0	0	0
UniRef90_A0A0M4RQP0	0	0	0	0	0	0	0	0	0	0	0	0	0	0	0	0	0	0
UniRef90_A0A0M4RQS9	0	0	0	0	0	0	0	0	0	0	0	0	0	0	0	1	0	0
UniRef90_A0A0M4RR09	0	0	0	0	0	0	0	0	1	0	0	1	0	0	1	0	0	0
UniRef90_A0A0M4RR36	0	0	0	0	0	0	1	0	0	1	0	0	0	0	0	0	0	0
UniRef90_A0A0M4RR71	0	0	0	0	0	0	0	0	0	0	0	0	0	0	0	0	0	0
UniRef90_A0A0M4RR79	0	0	0	0	0	0	0	0	0	0	0	0	0	0	0	0	0	1
UniRef90_A0A0M4RRI3	0	0	0	0	0	0	0	1	0	0	0	0	0	0	0	0	0	0
UniRef90_A0A0M4RRQ1	1	1	1	1	0	1	1	1	1	1	1	1	1	0	0	1	1	1
UniRef90_A0A0M4RTN4	1	0	0	1	0	0	0	0	0	0	0	0	0	0	0	0	0	0
UniRef90_A0A0M4RUU7	0	0	0	0	0	0	0	0	0	0	0	0	0	0	0	0	0	0
UniRef90_A0A0M4RUV5	0	0	1	0	0	1	0	0	0	0	1	0	1	0	1	1	1	0
UniRef90_A0A0M4RUZ6	0	0	0	0	0	1	0	0	1	0	1	0	0	0	0	1	0	1
UniRef90_A0A0M4RV05	0	0	0	0	0	0	1	0	0	1	0	0	1	0	0	1	0	1
UniRef90_A0A0M4RVB3	0	0	0	0	0	0	0	0	0	0	0	0	0	0	0	0	0	0
UniRef90_A0A0M4RVC1	0	0	0	0	0	0	0	0	1	0	0	0	0	0	1	0	0	0
UniRef90_A0A0M4RVG3	0	0	1	0	0	1	0	0	1	0	1	0	1	0	1	0	0	1
UniRef90_A0A0M4RVM2	0	0	1	0	0	0	0	1	0	0	1	0	1	0	0	0	0	1
UniRef90_A0A0M4RVR4	0	0	0	0	0	0	0	0	0	0	1	0	0	0	0	1	0	0
UniRef90_A0A0M4RVV2	0	1	0	0	0	0	0	0	0	0	0	0	0	0	0	0	0	1
UniRef90_A0A0M4RVV3	0	0	1	1	0	1	1	1	1	1	1	1	1	0	1	1	1	1
UniRef90_A0A0M4RVX3	0	0	1	0	0	0	0	0	0	0	0	1	1	0	0	0	0	0
UniRef90_A0A0M4RVY9	0	0	0	0	0	1	0	0	0	0	0	0	0	0	0	0	0	0
UniRef90_A0A0M4RW14	0	0	0	0	0	0	0	1	0	0	0	0	0	0	0	0	0	0
UniRef90_A0A0M4RW24	0	0	0	0	0	0	0	0	0	0	0	0	0	0	0	0	0	0
UniRef90_A0A0M4RW32	0	0	0	0	0	0	0	0	0	0	0	0	0	0	0	0	0	0
UniRef90_A0A0M4RW38	0	0	0	0	0	0	0	0	0	0	0	0	0	0	0	0	0	0
UniRef90_A0A0M4RW62	0	0	0	0	0	0	0	0	0	0	0	0	0	0	1	0	0	0
UniRef90_A0A0M4RW70	0	0	0	0	0	0	0	0	0	0	0	0	0	0	0	0	0	0
UniRef90_A0A0M4RW85	0	0	0	0	0	0	0	0	1	0	0	0	0	0	0	0	0	0
UniRef90_A0A0M4RWC1	0	0	0	0	0	0	1	0	0	1	0	0	0	0	0	1	0	0
UniRef90_A0A0M4RWQ2	0	0	0	0	0	0	0	0	0	0	0	0	0	0	0	0	0	0
UniRef90_A0A0M4RWR0	0	0	0	0	0	0	0	0	0	0	1	0	0	0	0	0	0	0
UniRef90_A0A0M4RWT8	0	0	0	0	0	0	0	0	0	0	0	0	0	0	0	0	0	0
UniRef90_A0A0M4RWU1	0	0	0	0	0	0	0	0	0	0	0	0	0	1	0	0	0	0
UniRef90_A0A0M4RWU6	0	0	0	0	0	0	0	0	0	0	0	0	0	1	0	0	0	0
UniRef90_A0A0M4RWW0	0	0	0	0	0	0	0	0	0	0	0	0	0	0	1	0	0	0
UniRef90_A0A0M4RX12	0	0	0	0	0	0	0	0	0	0	0	0	0	0	0	0	0	0
UniRef90_A0A0M4RX26	0	0	1	0	0	1	0	0	0	0	0	0	0	0	0	0	0	0
UniRef90_A0A0M4RXD2	0	0	0	0	0	0	0	0	0	0	0	0	0	0	0	0	0	0
UniRef90_A0A0M4RXH0	0	0	0	0	0	0	0	0	0	0	0	0	0	0	0	0	0	0
UniRef90_A0A0M4RXH6	0	0	0	0	0	0	0	0	0	0	0	0	0	0	0	0	0	0
UniRef90_A0A0M4RXK8	0	0	0	0	0	0	0	0	0	0	0	0	1	0	0	0	0	1
UniRef90_A0A0M4RXL6	0	0	0	0	0	0	0	0	0	0	0	0	0	0	0	0	0	0
UniRef90_A0A0M4RXM3	1	1	0	0	0	0	1	0	0	1	0	0	0	0	0	0	0	0
UniRef90_A0A0M4RXP0	0	0	0	0	0	0	0	0	0	0	0	1	0	0	0	0	0	0
UniRef90_A0A0M4RXP1	0	0	0	0	0	0	0	0	0	0	0	0	0	0	0	0	0	0
UniRef90_A0A0M4RXS2	0	0	0	0	0	0	0	0	0	0	0	0	0	0	0	0	0	0
UniRef90_A0A0M4RXW8	0	0	1	0	0	1	1	1	1	1	1	0	1	0	0	1	1	1
UniRef90_A0A0M4RXW9	0	0	0	0	0	1	1	0	0	0	1	0	1	0	0	0	0	1
UniRef90_A0A0M4RY00	0	0	0	0	0	0	0	0	0	0	0	0	0	0	0	0	0	0
UniRef90_A0A0M4RY05	0	0	0	0	0	0	0	0	0	0	0	0	0	0	0	0	0	0
UniRef90_A0A0M4RY30	0	0	0	0	0	0	0	0	0	0	0	0	1	0	0	0	0	0
UniRef90_A0A0M4RY88	0	1	0	0	0	0	0	0	0	0	0	0	0	0	0	0	0	0
UniRef90_A0A0M4RYE1	0	0	0	0	0	0	0	0	0	0	0	0	0	0	0	0	0	0
UniRef90_A0A0M4RYE8	0	0	0	0	0	0	0	0	0	0	0	0	0	0	0	0	0	0
UniRef90_A0A0M4RYF4	0	0	0	0	0	0	0	0	0	0	0	0	0	0	0	0	0	0
UniRef90_A0A0M4RYH2	0	0	0	0	0	0	0	0	0	0	0	0	0	0	0	0	0	0
UniRef90_A0A0M4RYM2	0	0	0	0	1	1	0	0	1	0	1	0	1	1	0	1	1	1
UniRef90_A0A0M4RYM5	1	1	1	1	1	1	1	1	1	1	1	1	1	1	1	1	1	1
UniRef90_A0A0M4RYT4	0	0	0	0	0	0	0	0	0	0	0	1	0	0	0	0	0	0
UniRef90_A0A0M4RYT7	0	0	0	0	0	1	0	1	1	1	1	0	1	0	0	0	1	1
UniRef90_A0A0M4RYU2	0	0	0	0	0	0	0	0	0	0	0	0	1	0	0	0	1	0
UniRef90_A0A0M4RYV6	0	0	1	0	0	0	0	1	0	0	0	0	1	0	0	0	0	1
UniRef90_A0A0M4RYY4	0	0	0	0	0	0	0	0	0	0	0	0	0	0	0	0	0	0
UniRef90_A0A0M4RZG7	1	0	0	1	0	0	0	0	0	1	0	0	0	0	0	0	0	0
UniRef90_A0A0M4S2X4	0	0	0	0	0	0	0	0	0	1	0	0	0	0	0	0	0	0
UniRef90_A0A0M4S390	1	1	1	1	1	1	1	1	1	1	0	1	1	1	1	0	1	1
UniRef90_A0A0M4S3B3	1	1	1	1	1	1	1	1	1	1	0	1	1	0	1	0	1	1
UniRef90_A0A0M4S3M3	1	0	0	0	0	0	0	0	1	0	0	0	0	0	0	0	0	0
UniRef90_A0A0M4S4T9	1	0	0	0	0	0	0	0	0	0	0	0	0	0	0	0	0	0
UniRef90_A0A0M4S699	0	0	1	0	0	0	0	1	0	0	0	0	0	0	0	0	0	0
UniRef90_A0A0M4S6F1	1	0	0	0	0	0	0	0	0	0	0	0	0	0	0	0	0	0
UniRef90_A0A0M4SA10	1	0	0	0	0	0	0	0	0	0	0	0	0	0	0	0	0	0
UniRef90_A0A0M4SBK5	1	0	0	1	1	0	0	0	0	0	0	0	0	0	0	0	1	0
UniRef90_A0A0M4SBX6	0	0	0	0	0	0	0	0	0	0	0	0	0	0	0	0	0	0
UniRef90_A0A0M4SC00	0	0	0	0	0	0	0	0	0	0	0	0	0	0	0	0	0	0
UniRef90_A0A0M4SC08	0	0	0	0	0	0	0	0	0	0	0	0	0	0	0	0	0	0
UniRef90_A0A0M4SCK7	0	0	0	0	0	0	0	0	0	0	1	0	0	0	0	0	0	0
UniRef90_A0A0M4SCL4	0	0	0	0	0	0	0	0	0	0	0	0	0	0	0	0	0	0
UniRef90_A0A0M4SCN9	0	0	0	0	0	0	0	0	0	0	0	0	0	0	0	0	0	0
UniRef90_A0A0M4SCR2	0	0	0	0	0	0	0	0	0	0	0	0	0	0	0	0	0	0
UniRef90_A0A0M4SCS0	0	0	0	0	0	0	0	0	0	0	0	0	0	0	0	0	0	0
UniRef90_A0A0M4SCY8	0	0	0	0	0	0	0	0	0	0	0	0	0	0	0	0	1	0
UniRef90_A0A0M4SDI6	1	1	0	0	0	0	0	0	0	0	0	0	0	0	0	0	0	0
UniRef90_A0A0M4SDJ9	0	1	1	0	0	1	1	1	1	1	0	0	1	0	1	0	1	1
UniRef90_A0A0M4SDK7	0	0	0	0	0	0	0	0	0	0	0	0	0	0	0	0	0	0
UniRef90_A0A0M4SDQ0	0	0	0	0	0	0	0	0	0	0	0	0	0	0	1	1	0	1
UniRef90_A0A0M4SDV9	0	0	0	0	0	0	0	0	0	0	0	0	0	0	0	0	0	0
UniRef90_A0A0M4SE59	0	0	0	0	0	1	0	0	0	0	0	0	0	0	0	0	0	0
UniRef90_A0A0M4SED6	0	1	0	0	0	0	0	0	0	0	0	0	0	0	0	0	0	0
UniRef90_A0A0M4SEI0	0	0	0	0	0	0	0	0	0	0	0	0	0	0	0	0	0	0
UniRef90_A0A0M4SEP5	0	0	0	0	0	0	1	0	0	1	0	0	0	0	0	0	0	0
UniRef90_A0A0M4SF71	0	0	0	0	0	0	0	0	0	0	0	0	0	0	0	0	0	0
UniRef90_A0A0M4SF80	0	0	0	0	0	0	0	0	0	0	0	0	0	0	0	0	0	0
UniRef90_A0A0M4SFG1	0	0	1	0	0	0	0	1	0	0	0	0	0	0	0	0	0	0
UniRef90_A0A0M4SFJ9	0	0	0	0	0	0	0	0	0	0	0	0	0	0	0	0	0	0
UniRef90_A0A0M4SFM5	0	0	0	0	0	0	0	0	0	0	0	0	0	0	0	0	0	0
UniRef90_A0A0M4SMD6	0	1	1	0	0	1	1	1	1	1	0	0	1	0	1	1	1	0
UniRef90_A0A0M4SMY1	0	0	0	0	0	0	0	0	0	0	0	0	0	0	0	0	1	0
UniRef90_A0A0M4SNB9	0	0	0	0	0	0	0	0	0	0	0	0	0	0	0	0	0	0
UniRef90_A0A0M4SNC7	0	0	0	0	0	0	0	0	0	0	0	0	0	1	1	0	0	0
UniRef90_A0A0M4SNF1	0	0	0	0	0	0	1	1	0	0	1	0	0	0	0	0	0	0
UniRef90_A0A0M4SNH7	0	1	0	0	1	0	0	0	0	0	0	0	0	0	0	0	0	1
UniRef90_A0A0M4SNP6	0	0	0	0	0	0	0	0	0	0	0	0	0	0	0	0	0	0
UniRef90_A0A0M4SNU6	0	0	0	0	0	0	0	0	0	0	0	0	0	0	0	0	0	0
UniRef90_A0A0M4SNV5	0	0	0	0	0	0	0	0	0	0	0	0	0	0	0	0	0	0
UniRef90_A0A0M4SP04	0	0	0	0	0	1	1	0	0	1	0	0	0	0	0	0	0	0
UniRef90_A0A0M4SP11	0	0	0	0	0	1	1	0	0	1	0	0	0	0	0	0	0	0
UniRef90_A0A0M4SP22	0	0	0	0	0	1	0	0	0	0	1	0	0	0	0	0	0	0
UniRef90_A0A0M4SP31	0	0	0	0	0	0	0	0	0	0	0	0	0	0	0	0	0	0
UniRef90_A0A0M4SP48	0	0	0	0	0	0	0	0	0	0	0	0	0	0	0	0	0	0
UniRef90_A0A0M4SP51	0	0	0	0	0	0	0	0	0	0	0	0	0	1	0	0	0	0
UniRef90_A0A0M4SP53	0	0	0	0	0	0	0	0	0	0	0	0	0	0	0	0	0	0
UniRef90_A0A0M4SPF0	0	0	0	0	0	0	0	0	0	0	0	0	0	0	0	0	0	0
UniRef90_A0A0M4SPK8	0	0	0	0	0	0	0	0	0	0	0	0	0	1	0	0	0	0
UniRef90_A0A0M4SPM1	0	0	0	0	0	0	0	0	0	0	0	0	0	0	0	0	0	0
UniRef90_A0A0M4SPP0	0	0	0	0	0	0	0	0	0	0	0	0	0	0	0	0	0	0
UniRef90_A0A0M4SQG2	0	0	0	0	0	0	0	0	0	0	0	0	0	0	0	0	0	0
UniRef90_A0A0M4SQL4	0	0	0	0	0	0	1	1	0	1	0	0	0	0	0	0	0	0
UniRef90_A0A0M4SQM1	0	0	0	0	0	0	0	0	0	0	0	0	0	0	0	0	0	0
UniRef90_A0A0M4SQM4	0	0	0	0	0	0	0	0	0	0	0	0	0	0	0	0	0	0
UniRef90_A0A0M4SQP2	1	1	0	1	0	0	1	0	0	1	0	0	0	0	0	0	0	0
UniRef90_A0A0M4SQR2	0	0	0	0	0	0	0	1	0	0	0	0	0	0	0	0	0	0
UniRef90_A0A0M4SQV4	0	0	1	0	0	1	1	0	1	1	1	0	1	0	0	1	1	1
UniRef90_A0A0M4SR21	0	0	1	0	0	1	0	1	1	0	1	0	1	0	0	1	1	0
UniRef90_A0A0M4SRA3	0	0	0	0	0	0	0	0	0	0	0	0	0	0	0	0	0	0
UniRef90_A0A0M4SRE8	1	0	0	0	0	0	0	0	0	0	0	0	0	0	0	0	0	0
UniRef90_A0A0M4SRF8	0	1	0	0	0	0	0	0	0	0	0	0	0	0	0	1	1	0
UniRef90_A0A0M4SRH3	0	0	0	0	0	0	0	0	0	0	0	0	0	0	0	0	0	0
UniRef90_A0A0M4SRK7	0	0	0	0	0	0	0	0	0	0	0	0	0	0	0	0	0	0
UniRef90_A0A0M4SRL6	0	0	1	0	0	0	0	0	0	0	0	0	0	0	0	0	0	0
UniRef90_A0A0M4SRM8	0	0	0	0	0	0	1	0	0	0	0	0	1	0	0	0	0	0
UniRef90_A0A0M4SRU8	0	0	1	0	0	1	1	0	1	1	0	0	1	0	0	1	1	1
UniRef90_A0A0M4SRX2	0	0	0	0	0	0	0	0	0	0	0	0	0	0	0	0	0	0
UniRef90_A0A0M4SS06	0	0	0	0	0	0	1	0	0	1	0	0	0	0	1	0	0	0
UniRef90_A0A0M4SS08	0	0	0	0	0	0	0	0	0	0	0	0	0	0	0	0	0	0
UniRef90_A0A0M4SS15	0	0	0	0	0	0	0	0	0	0	0	0	0	0	0	0	0	0
UniRef90_A0A0M4SS28	0	0	0	0	0	0	0	0	0	0	0	0	0	0	0	0	0	0
UniRef90_A0A0M4SSI8	0	0	0	0	0	0	0	0	0	0	0	0	0	0	0	0	0	0
UniRef90_A0A0M4SST7	0	0	0	1	0	0	0	0	0	0	0	0	0	0	0	0	0	0
UniRef90_A0A0M4SU21	1	1	0	0	0	0	0	0	0	0	0	1	0	0	0	0	1	0
UniRef90_A0A0M4SV33	1	0	0	0	0	0	0	0	0	0	0	0	0	0	0	0	0	0
UniRef90_A0A0M4SVW3	0	0	1	0	0	1	0	0	0	0	0	0	1	0	0	0	0	1
UniRef90_A0A0M4T6Y5	0	0	1	0	0	0	0	0	0	0	0	0	0	0	0	0	0	0
UniRef90_A0A0M4T756	0	0	1	0	0	0	0	1	0	0	0	0	0	0	0	0	0	0
UniRef90_A0A0M5M5R4	0	0	0	0	0	0	0	0	0	0	0	0	0	0	0	0	0	0
UniRef90_A0A0M5M5S5	0	0	0	0	0	0	0	0	0	0	0	0	1	0	0	0	0	1
UniRef90_A0A0M5M5V3	0	0	0	0	0	0	0	0	0	0	0	0	0	0	0	0	0	0
UniRef90_A0A0M5M5V7	0	0	0	0	0	0	0	0	0	0	0	0	0	0	0	0	0	0
UniRef90_A0A0M5M5V9	0	0	0	0	0	0	0	0	0	0	0	0	0	0	0	0	0	0
UniRef90_A0A0M5M5Z1	0	0	1	0	0	1	0	1	0	0	1	0	0	0	0	1	1	1
UniRef90_A0A0M5M606	0	0	0	0	0	0	0	0	0	0	0	0	0	0	0	0	0	0
UniRef90_A0A0M5M612	0	0	0	0	0	1	1	0	0	0	1	0	0	0	0	0	0	0
UniRef90_A0A0M5M614	0	0	0	0	0	0	0	0	0	0	0	0	0	0	0	0	0	0
UniRef90_A0A0M5M615	0	0	0	0	0	1	1	0	0	0	1	0	0	0	0	0	0	0
UniRef90_A0A0M5M622	0	0	0	0	0	0	0	0	0	0	0	0	0	0	0	0	0	0
UniRef90_A0A0M5M624	0	0	0	0	0	0	0	0	0	0	0	0	0	0	0	0	0	0
UniRef90_A0A0M5M625	0	0	0	0	0	0	0	0	0	0	0	0	0	1	0	0	0	0
UniRef90_A0A0M5M636	0	0	0	0	0	0	0	0	0	0	0	0	0	0	0	0	0	0
UniRef90_A0A0M5M637	0	0	0	0	0	0	0	0	0	0	0	0	0	0	0	0	0	0
UniRef90_A0A0M5M645	0	0	0	0	0	0	1	0	0	1	0	0	0	0	0	0	0	0
UniRef90_A0A0M5M646	0	0	0	0	0	0	0	0	0	0	0	0	0	0	0	1	0	0
UniRef90_A0A0M5M673	0	0	0	0	0	0	0	0	0	0	0	0	0	0	0	0	0	0
UniRef90_A0A0M5M689	0	0	0	0	0	0	0	0	0	0	0	0	0	0	0	0	0	0
UniRef90_A0A0M5M6B0	0	0	0	0	0	0	0	0	0	0	0	0	0	0	0	0	0	0
UniRef90_A0A0M5M6E1	0	0	0	0	0	0	0	0	0	0	0	0	0	0	0	0	0	0
UniRef90_A0A0M5M6G9	1	1	1	1	0	1	1	1	1	1	1	1	1	1	1	1	1	1
UniRef90_A0A0M5M6K7	0	0	0	0	0	0	0	0	0	0	0	0	0	0	0	0	0	0
UniRef90_A0A0M5M6M7	0	0	0	0	0	0	0	0	0	0	0	0	0	0	0	0	0	0
UniRef90_A0A0M5M6Q2	0	0	0	0	0	0	0	0	0	0	0	0	0	0	0	0	0	0
UniRef90_A0A0M5M6V0	0	0	0	0	0	0	0	0	0	0	0	0	0	0	0	0	0	0
UniRef90_A0A0M5M6Y1	0	0	0	0	0	0	0	0	0	0	0	0	0	0	0	0	0	0
UniRef90_A0A0M5M7X3	0	0	1	0	0	1	0	1	0	0	1	0	0	0	0	1	1	1
UniRef90_A0A0M5M8C2	0	0	0	0	0	0	0	0	0	0	0	0	0	0	0	0	0	0
UniRef90_A0A0M5M8D3	0	0	1	0	0	1	1	1	1	1	1	0	1	0	0	1	1	1
UniRef90_A0A0M5M8L5	0	0	0	0	0	0	0	0	0	0	0	0	0	0	0	0	0	0
UniRef90_A0A0M5MA13	1	0	0	0	0	0	0	0	0	0	0	0	0	0	0	0	0	0
UniRef90_A0A0M5MA75	0	0	0	0	0	0	0	0	0	0	0	0	0	0	0	0	0	0
UniRef90_A0A0M5MAC0	1	1	1	1	0	1	0	1	0	0	0	0	1	0	0	0	0	0
UniRef90_A0A0M5MAE1	0	0	0	0	0	0	0	0	0	0	0	0	0	1	1	0	0	0
UniRef90_A0A0M5MAT0	0	0	0	0	0	0	0	0	0	0	0	0	0	0	0	0	0	0
UniRef90_A0A0M5MAV9	0	0	1	0	0	0	0	0	0	0	0	0	0	0	0	0	0	0
UniRef90_A0A0M5MBM3	0	1	0	0	0	0	0	0	0	0	0	0	0	0	0	0	0	0
UniRef90_A0A0M5MBN3	0	0	0	0	0	0	0	0	0	0	0	0	0	0	0	0	0	0
UniRef90_A0A0M5MBQ6	0	0	0	0	0	0	0	0	0	0	0	0	0	0	0	0	0	0
UniRef90_A0A0M5MBS0	1	0	0	0	0	0	0	0	0	0	0	0	0	0	0	0	0	0
UniRef90_A0A0M5MC17	0	0	0	0	0	0	0	0	0	0	0	0	0	0	0	0	0	1
UniRef90_A0A0M5MC41	0	0	0	0	0	0	0	0	0	0	0	0	0	0	0	0	0	0
UniRef90_A0A0M5MC80	0	0	0	0	0	0	0	0	0	0	0	0	0	0	0	0	0	0
UniRef90_A0A0M5MC88	0	0	1	0	0	1	1	1	0	1	1	0	1	0	0	1	1	0
UniRef90_A0A0M5MC91	0	0	0	0	0	1	0	0	0	0	1	0	0	0	0	0	0	0
UniRef90_A0A0M5MCB1	0	0	0	0	0	0	0	0	0	0	0	0	0	0	0	0	0	0
UniRef90_A0A0M5MCF9	0	0	0	0	0	0	0	0	0	0	0	0	0	0	0	0	0	0
UniRef90_A0A0M5MCG6	0	0	0	1	1	0	0	0	0	0	0	0	1	1	0	0	0	0
UniRef90_A0A0M5MCM5	0	1	0	0	0	0	0	0	0	0	0	0	0	0	0	0	0	0
UniRef90_A0A0M5MCP3	0	0	0	0	0	0	1	0	0	1	0	1	0	0	0	1	0	0
UniRef90_A0A0M5MCU7	0	0	0	0	0	0	0	0	0	0	0	0	0	0	0	0	0	0
UniRef90_A0A0M5ME86	0	0	0	0	0	0	0	0	0	0	0	0	0	0	0	0	0	0
UniRef90_A0A0M5MGE2	0	0	0	0	0	0	0	0	0	0	0	0	0	0	0	0	0	0
UniRef90_A0A0S1YRM2	1	1	1	1	0	1	1	1	1	1	1	1	1	1	1	1	1	1
UniRef90_A0A0S1YRM6	0	0	0	0	0	0	0	0	0	0	0	0	0	0	0	0	0	0
UniRef90_A0A0S1YRN2	0	0	0	0	0	0	0	0	0	0	0	0	0	0	0	0	0	0
UniRef90_A0A0S1YRN8	0	1	0	0	0	1	0	0	0	0	0	0	0	0	0	0	0	0
UniRef90_A0A0S1YRR1	0	0	0	0	0	0	0	0	0	0	0	0	0	0	0	0	0	0
UniRef90_A0A0S1YRV6	0	0	0	0	0	0	0	0	0	0	0	0	0	0	0	0	0	0
UniRef90_A0A0S1YRZ8	0	0	0	0	0	0	0	0	0	0	0	0	0	0	0	0	0	0
UniRef90_A0A0S1YSE8	0	0	0	0	0	0	0	0	0	0	0	0	0	0	0	0	0	0
UniRef90_A0A0S1YSF1	1	0	0	0	0	0	1	0	0	1	0	0	0	0	0	0	0	0
UniRef90_A0A0S1YSQ6	0	1	1	1	1	0	0	1	0	0	0	0	0	0	0	1	1	1
UniRef90_A0A0S1YST3	0	0	0	0	0	0	0	0	0	0	0	0	0	0	0	0	0	0
UniRef90_A0A0S1YSX8	0	1	0	0	0	0	1	0	0	0	0	1	0	0	0	0	0	0
UniRef90_A0A0S1YSY4	0	1	0	0	0	0	0	0	0	0	0	0	0	0	0	0	0	0
UniRef90_A0A0S1YT02	0	0	0	0	0	0	0	0	0	0	0	0	0	0	0	0	0	0
UniRef90_A0A0S1YT61	0	1	0	0	0	0	0	0	1	0	0	0	0	0	0	1	0	1
UniRef90_A0A0S1YTA7	0	1	0	1	1	0	0	0	1	0	0	0	0	1	0	0	0	0
UniRef90_A0A0S1YTD8	0	0	1	0	0	0	0	1	0	0	1	0	0	0	0	0	0	0
UniRef90_A0A0S1YTL8	0	0	0	0	0	0	0	0	0	0	0	0	0	0	0	0	0	0
UniRef90_A0A0S1YTS6	0	0	0	0	0	0	0	1	0	0	0	0	0	0	0	0	0	0
UniRef90_A0A0S1YTW3	0	0	1	1	1	0	0	1	0	0	0	0	1	1	0	0	0	1
UniRef90_A0A0S1YTX6	0	0	0	0	0	0	0	0	0	0	0	0	0	0	0	0	0	0
UniRef90_A0A0S1YTY4	0	0	0	0	0	0	0	0	0	0	0	0	0	0	0	0	0	0
UniRef90_A0A0S1YU10	0	0	0	0	0	0	0	0	0	0	0	0	0	0	0	0	0	0
UniRef90_A0A0S1YU34	0	0	0	1	0	0	0	0	0	0	0	0	0	1	0	0	0	0
UniRef90_A0A0S1YU95	0	0	0	0	0	0	0	0	0	0	0	0	0	0	0	0	0	0
UniRef90_A0A0S1YUA4	0	0	0	0	0	0	0	0	0	0	0	0	0	0	0	0	0	0
UniRef90_A0A0S1YUE0	0	0	0	0	0	0	0	0	0	0	0	0	0	0	0	0	0	0
UniRef90_A0A0S1YUM1	1	1	1	1	1	1	1	1	1	1	1	1	1	1	1	1	1	1
UniRef90_A0A0S1YUP2	0	0	0	0	0	0	0	0	0	0	0	0	0	0	0	0	0	0
UniRef90_A0A0S1YUU0	0	0	0	0	0	0	0	0	0	0	0	0	1	0	0	0	1	1
UniRef90_A0A0S1YUU7	1	1	1	1	0	1	1	1	1	1	1	1	1	0	1	1	1	1
UniRef90_A0A0S1YUY6	0	0	0	0	0	0	0	0	0	0	0	0	0	0	0	0	0	0
UniRef90_A0A0S1YV07	0	0	0	0	0	0	0	0	0	0	0	0	0	0	0	0	0	0
UniRef90_A0A0S1YV96	1	0	0	0	0	1	1	1	1	1	0	1	0	0	1	1	0	1
UniRef90_A0A0S1YVB5	0	1	0	0	0	1	0	0	0	0	0	0	0	0	0	0	0	0
UniRef90_A0A0S1YVH4	0	0	0	0	1	0	0	0	0	0	0	0	0	0	0	0	0	0
UniRef90_A0A0S1YVK2	0	0	0	0	0	0	0	0	0	0	0	0	0	0	0	0	0	0
UniRef90_A0A0S1YVM2	1	1	1	1	1	1	1	1	1	1	1	1	1	1	1	1	1	1
UniRef90_A0A0S1YVS5	0	0	0	0	1	0	0	0	0	0	0	0	0	1	0	0	0	0
UniRef90_A0A0S1YVT1	0	0	0	0	0	0	0	0	0	0	0	0	0	0	0	0	0	0
UniRef90_A0A0S1YVT8	0	0	0	0	0	0	0	0	0	0	0	0	0	0	0	0	0	0
UniRef90_A0A0S1YVV3	0	0	0	0	0	0	0	0	0	0	0	0	0	0	0	0	0	0
UniRef90_A0A0S1YVV6	0	0	0	0	0	0	0	0	0	0	0	0	0	0	0	0	0	0
UniRef90_A0A0S1YVV7	0	0	0	0	0	0	0	0	0	0	0	0	0	0	0	0	0	0
UniRef90_A0A0S1YVX6	0	0	0	0	0	0	0	0	0	0	0	0	0	0	0	0	0	0
UniRef90_A0A0S1YVY3	0	1	1	1	1	1	1	1	0	1	1	0	1	0	1	1	1	1
UniRef90_A0A0S1YWB4	0	0	0	0	0	0	0	0	0	0	0	0	0	0	0	0	0	0
UniRef90_A0A0S1YWB5	0	0	0	0	0	0	0	0	0	0	0	0	0	0	0	0	0	0
UniRef90_A0A0S1YWB6	0	0	0	0	0	0	0	0	0	0	0	1	0	0	0	0	0	0
UniRef90_A0A0S1YWC0	0	0	0	0	0	0	0	0	0	0	0	0	0	0	0	0	0	0
UniRef90_A0A0S1YWC8	0	0	0	0	0	0	0	0	0	0	0	0	0	0	0	0	0	0
UniRef90_A0A0S1YWD1	0	0	0	0	0	0	0	0	0	0	0	1	0	0	0	0	0	0
UniRef90_A0A0S1YWD8	0	0	0	0	0	0	0	0	0	0	0	1	0	0	0	0	0	0
UniRef90_A0A0S1YWG2	0	0	0	0	0	0	0	0	0	0	0	1	0	0	0	0	0	0
UniRef90_A0A0S1YWG4	1	1	1	1	1	1	1	1	1	1	1	1	1	1	1	1	1	1
UniRef90_A0A0S1YWH3	0	0	0	0	0	0	0	0	0	0	0	0	0	0	0	0	0	0
UniRef90_A0A0S1YWT2	0	0	0	0	0	0	0	0	0	0	0	0	0	0	0	0	0	0
UniRef90_A0A0S1YWU3	0	0	1	0	0	0	1	1	0	0	0	0	0	0	0	0	0	0
UniRef90_A0A0S1YWW6	0	0	0	0	0	0	0	0	0	0	0	0	0	0	0	0	0	0
UniRef90_A0A0S1YX08	0	0	0	0	0	0	0	0	0	0	0	0	0	0	0	0	0	0
UniRef90_A0A0S1YX11	0	0	0	0	0	0	0	0	0	0	0	0	0	0	0	0	0	0
UniRef90_A0A0S1YX39	0	0	0	0	0	0	0	0	0	0	0	0	0	0	0	0	0	0
UniRef90_A0A0S1YX81	0	0	0	0	0	0	0	0	0	0	0	0	0	0	0	0	0	0
UniRef90_A0A0S1YX83	0	0	0	0	0	0	0	0	0	0	0	0	0	0	0	0	0	0
UniRef90_A0A0S1YXC9	0	0	0	0	0	0	0	0	0	0	0	0	0	0	0	0	0	0
UniRef90_A0A0S1YXG0	1	1	1	1	1	1	1	1	1	1	1	1	1	1	1	1	1	1
UniRef90_A0A0S1YXM0	0	0	0	0	0	0	0	0	0	0	0	0	0	0	0	0	0	0
UniRef90_A0A0S1YXP2	0	0	0	0	0	0	0	0	0	0	0	0	0	0	0	0	0	0
UniRef90_A0A0S1YXQ5	1	1	1	0	0	1	1	1	1	1	1	1	1	1	1	1	1	1
UniRef90_A0A0S1YXQ7	0	0	0	0	0	0	0	0	0	0	0	0	0	0	0	0	0	0
UniRef90_A0A0S1YXV0	0	1	0	0	0	0	0	0	0	0	0	0	0	0	0	0	0	0
UniRef90_A0A0S1YXV5	0	0	0	0	0	0	0	0	0	0	0	0	1	0	0	0	0	0
UniRef90_A0A0S1YXV8	0	0	0	0	0	0	0	0	0	0	0	0	0	0	0	0	0	0
UniRef90_A0A0S1YY05	0	0	0	0	0	0	0	0	0	0	0	0	0	0	0	0	0	0
UniRef90_A0A0S1YY06	0	0	0	0	0	0	0	0	0	0	0	0	0	0	0	0	0	0
UniRef90_A0A0S1YY27	1	1	0	0	0	0	0	0	0	0	0	0	0	0	0	0	1	0
UniRef90_A0A0S1YY36	0	0	0	0	0	0	0	0	0	0	0	0	0	0	0	0	0	0
UniRef90_A0A0S1YY55	1	1	1	1	1	1	1	1	1	1	1	1	1	1	1	1	1	1
UniRef90_A0A0S1YY59	0	0	0	0	0	0	0	0	0	0	0	0	0	0	0	0	0	0
UniRef90_A0A0S1YY96	0	0	0	0	0	0	0	0	0	0	0	0	0	0	0	0	0	0
UniRef90_A0A0S1YYG6	0	0	0	0	0	0	0	0	0	0	0	1	0	0	0	0	0	0
UniRef90_A0A0S2ZCT0	0	0	0	0	0	0	0	0	0	0	0	0	0	0	0	0	0	0
UniRef90_A0A0S2ZCU4	0	0	0	0	0	0	0	0	0	0	0	0	0	0	0	0	0	0
UniRef90_A0A0S2ZCU6	1	1	0	0	0	0	1	1	0	1	0	1	0	1	1	0	1	0
UniRef90_A0A0S2ZCX3	0	0	0	0	0	0	0	0	0	0	0	0	0	0	0	0	0	0
UniRef90_A0A0S2ZCX6	0	0	0	0	0	0	0	0	0	0	0	0	0	0	0	0	0	0
UniRef90_A0A0S2ZD03	0	0	0	0	0	0	0	0	0	0	0	0	0	1	0	0	0	0
UniRef90_A0A0S2ZD38	0	0	0	0	0	0	0	0	0	0	0	0	0	0	0	0	0	0
UniRef90_A0A0S2ZD40	0	0	1	0	0	0	0	1	0	0	0	0	0	0	0	0	0	0
UniRef90_A0A0S2ZD43	0	0	0	0	0	0	0	0	0	0	0	0	0	0	0	0	0	0
UniRef90_A0A0S2ZD58	0	0	0	0	0	0	0	0	0	0	0	0	0	0	0	1	0	0
UniRef90_A0A0S2ZD69	0	0	0	0	0	0	0	0	0	0	0	0	0	0	0	0	0	0
UniRef90_A0A0S2ZD76	0	0	0	0	0	0	0	0	0	0	0	0	0	0	0	0	0	0
UniRef90_A0A0S2ZD79	0	0	0	0	0	0	0	0	0	0	0	0	0	0	0	0	0	0
UniRef90_A0A0S2ZD92	0	0	0	0	0	0	0	0	0	0	0	0	0	1	0	0	0	0
UniRef90_A0A0S2ZD94	0	0	0	0	0	0	0	0	0	0	0	0	0	0	0	0	0	0
UniRef90_A0A0S2ZDA1	0	0	0	0	0	0	0	0	0	0	0	0	0	0	0	0	0	0
UniRef90_A0A0S2ZDA8	0	0	0	0	0	0	0	0	0	0	0	0	0	0	0	0	0	0
UniRef90_A0A0S2ZDB2	0	0	0	0	0	0	0	0	0	0	0	0	0	0	0	0	0	0
UniRef90_A0A0S2ZDD9	0	0	1	0	0	0	0	1	0	0	0	0	0	0	0	0	0	0
UniRef90_A0A0S2ZDH4	0	0	0	0	0	0	0	0	0	0	0	0	0	0	0	0	0	0
UniRef90_A0A0S2ZDK4	0	0	1	0	0	0	0	1	0	0	0	0	0	0	0	0	0	0
UniRef90_A0A0S2ZDQ3	0	0	0	0	0	0	0	0	0	0	0	0	0	0	0	0	0	0
UniRef90_A0A0S2ZDR4	0	0	0	1	0	0	0	0	0	0	0	0	0	0	0	0	0	0
UniRef90_A0A0S2ZDS7	0	0	0	0	0	0	0	0	0	0	0	0	0	0	0	0	0	0
UniRef90_A0A0S2ZDT6	0	0	0	0	0	0	0	0	0	0	0	0	0	0	0	0	0	0
UniRef90_A0A0S2ZDY7	0	0	0	0	0	0	0	0	0	0	0	0	0	0	0	0	0	0
UniRef90_A0A0S2ZE06	0	0	1	0	0	0	0	0	0	0	0	0	0	0	0	0	0	0
UniRef90_A0A0S2ZE40	0	0	0	0	0	0	0	0	0	0	0	0	0	0	0	0	0	0
UniRef90_A0A0S2ZE41	0	0	1	0	0	0	0	1	0	0	0	0	0	0	0	0	0	0
UniRef90_A0A0S2ZE46	0	0	0	0	0	0	0	0	0	0	0	0	0	0	0	0	0	0
UniRef90_A0A0S2ZE47	0	0	0	0	0	0	0	1	0	0	0	0	0	0	0	0	0	0
UniRef90_A0A0S2ZE54	0	0	1	0	0	0	0	0	0	0	0	0	0	0	0	0	0	0
UniRef90_A0A0S2ZE57	0	0	1	0	0	0	0	1	0	0	0	0	0	0	0	0	0	0
UniRef90_A0A0S2ZE63	0	0	0	0	0	0	0	0	0	0	0	0	0	0	0	0	0	0
UniRef90_A0A0S2ZE64	0	0	1	0	0	0	0	0	0	0	0	0	0	0	0	0	0	0
UniRef90_A0A0S2ZE85	0	0	1	0	0	0	0	1	0	0	0	0	0	0	0	0	0	0
UniRef90_A0A0S2ZE90	0	0	1	0	0	0	0	0	0	0	0	0	0	0	0	0	0	0
UniRef90_A0A0S2ZE92	0	0	1	0	0	0	0	0	0	0	0	0	0	0	0	0	0	0
UniRef90_A0A0S2ZEB8	0	0	0	0	0	0	0	0	0	0	0	0	0	0	0	0	0	0
UniRef90_A0A0S2ZED3	0	0	0	0	0	0	0	1	0	0	0	0	0	0	0	0	0	0
UniRef90_A0A0S2ZED9	0	0	0	0	1	0	0	0	0	0	0	0	0	0	0	0	0	0
UniRef90_A0A0S2ZEE9	0	0	0	0	0	0	0	0	0	0	0	0	0	0	0	0	0	0
UniRef90_A0A0S2ZEF9	0	0	0	0	0	0	0	0	0	0	0	0	0	0	0	0	0	0
UniRef90_A0A0S2ZEJ6	0	0	1	0	0	0	0	1	0	0	0	0	0	0	0	0	0	0
UniRef90_A0A0S2ZEK1	0	0	0	0	0	0	0	0	0	0	0	0	0	0	0	0	0	0
UniRef90_A0A0S2ZEN6	0	0	0	0	0	0	0	0	0	0	0	0	0	0	0	0	0	0
UniRef90_A0A0S2ZEV3	0	0	0	0	0	0	0	0	0	0	0	0	0	0	0	0	0	0
UniRef90_A0A0S2ZEZ0	0	0	1	0	0	0	0	0	0	0	0	0	0	0	0	0	0	0
UniRef90_A0A0S2ZF22	0	0	0	0	0	0	0	0	0	0	0	0	0	0	0	0	0	0
UniRef90_A0A0S2ZF64	0	0	0	0	0	0	0	0	0	0	0	0	0	0	0	0	0	0
UniRef90_A0A0S2ZF78	0	0	0	0	0	0	0	0	0	0	0	0	0	0	0	0	0	0
UniRef90_A0A0S2ZFG1	0	0	0	0	0	0	0	0	0	0	0	0	0	0	0	0	0	0
UniRef90_A0A0S2ZFM7	0	1	0	0	0	0	0	0	0	0	0	0	0	0	0	0	0	0
UniRef90_A0A0S2ZFS6	0	0	0	0	0	0	0	0	0	0	0	0	0	0	0	0	0	0
UniRef90_A0A0S2ZFV7	0	0	0	0	0	0	0	0	0	0	0	0	1	0	0	0	0	0
UniRef90_A0A0S2ZFW9	0	0	0	0	0	0	0	0	0	0	0	0	1	0	0	1	0	0
UniRef90_A0A0S2ZFY9	0	0	0	0	0	0	0	0	0	0	0	0	0	0	0	0	0	0
UniRef90_A0A0S2ZG67	0	0	0	0	0	0	0	0	0	0	0	0	0	0	0	0	0	0
UniRef90_A0A0S2ZGA3	0	0	0	0	0	0	0	0	0	0	0	0	0	0	0	0	0	0
UniRef90_A0A0S2ZGD8	0	0	0	0	0	0	0	0	0	0	0	0	0	0	0	0	0	0
UniRef90_A0A0S2ZGF7	0	0	0	0	0	0	0	0	0	0	0	0	0	0	0	0	0	0
UniRef90_A0A0S2ZGG3	0	0	0	0	0	0	0	0	0	0	0	0	0	0	0	0	0	0
UniRef90_A0A0S2ZGH7	1	0	0	0	0	0	0	0	0	0	0	0	0	0	0	0	0	0
UniRef90_A0A0S2ZGN2	0	0	0	0	0	0	0	0	0	0	0	0	0	0	0	0	0	0
UniRef90_A0A0S2ZH36	0	0	0	0	1	0	0	0	0	0	0	0	0	1	0	0	0	0
UniRef90_A0A0S2ZHC2	0	0	0	0	0	0	0	0	0	0	0	0	0	0	0	0	0	0
UniRef90_A0A0S2ZHD4	0	0	0	0	0	0	0	0	0	0	0	0	0	0	0	0	0	0
UniRef90_A0A0S2ZHE6	0	0	0	0	0	0	0	0	0	0	0	0	0	0	0	0	0	0
UniRef90_A0A0S2ZHR4	0	0	0	0	0	0	0	0	0	0	0	0	0	0	0	0	0	0
UniRef90_A0A0S2ZHR6	0	1	0	0	0	0	0	0	0	0	0	0	0	0	0	0	0	0
UniRef90_A0A0S2ZI62	0	0	1	0	0	0	0	0	0	0	1	0	0	0	0	0	0	0
UniRef90_A0A0S2ZI82	0	0	0	0	0	0	0	0	0	0	0	0	0	0	0	0	0	0
UniRef90_A0A0S2ZIF2	0	0	0	0	0	0	0	0	0	0	0	0	0	0	0	0	0	0
UniRef90_A0A0S2ZIG0	0	0	0	0	0	0	0	0	0	0	0	0	0	0	0	0	0	0
UniRef90_A0A0S2ZIQ2	0	0	0	0	0	0	0	0	0	0	0	0	0	0	0	0	0	0
UniRef90_A0A0S2ZJ28	0	0	0	0	0	0	0	0	0	0	0	0	0	0	0	0	0	0
UniRef90_A0A0S2ZJ73	0	0	0	0	0	0	0	0	0	0	0	0	0	0	0	0	0	0
UniRef90_A0A0S2ZJF3	0	1	0	0	0	0	0	0	0	0	0	0	0	0	0	0	0	0
UniRef90_A0A0S2ZJF6	0	1	0	0	0	0	0	0	0	0	0	0	0	0	0	0	0	0
UniRef90_A0A0S2ZJG3	0	0	0	0	0	0	0	0	0	1	0	0	0	0	0	0	0	0
UniRef90_A0A0S2ZJH5	0	0	0	1	1	0	0	0	0	0	0	0	1	0	0	0	0	1
UniRef90_A0A0S2ZJJ2	0	0	0	0	0	0	0	0	0	0	0	0	0	0	0	0	0	0
UniRef90_A0A0S2ZJM9	0	0	0	0	0	0	0	0	0	0	0	0	0	0	0	0	0	0
UniRef90_A0A0S2ZJP8	1	0	0	0	0	0	0	1	0	1	0	1	0	0	0	0	0	0
UniRef90_A0A0S2ZJV4	0	0	0	0	0	0	0	0	0	0	0	0	0	0	0	0	0	0
UniRef90_A0A0S2ZJW3	0	0	0	0	0	1	0	0	0	0	0	0	0	0	0	0	0	0
UniRef90_A0A0S2ZJX1	0	0	0	0	0	0	0	0	0	0	0	0	0	0	0	0	0	0
UniRef90_A0A0S2ZK23	0	0	0	0	0	0	0	0	0	0	0	0	0	0	0	0	0	0
UniRef90_A0A0S2ZK49	0	0	0	0	0	0	0	0	0	0	0	0	0	0	0	0	0	0
UniRef90_A0A0S2ZK60	0	1	0	0	0	0	0	0	0	0	0	1	0	1	0	0	0	0
UniRef90_A0A0S2ZK66	0	1	0	0	0	0	0	0	0	0	0	0	0	0	0	0	0	0
UniRef90_A0A0S2ZK83	0	0	0	0	0	0	0	0	0	0	0	0	0	0	0	0	0	0
UniRef90_A0A0S2ZK87	1	1	0	0	0	0	0	0	0	0	0	0	0	0	0	0	0	0
UniRef90_A0A0S2ZKC4	1	1	1	1	1	1	1	1	1	1	1	1	1	1	1	1	1	1
UniRef90_A0A0S2ZKD3	0	0	0	0	0	0	0	0	0	0	0	0	0	0	0	0	0	0
UniRef90_A0A0S2ZKE4	0	0	0	0	0	0	0	0	0	0	0	0	0	0	0	0	0	0
UniRef90_A0A0S2ZKF1	0	0	0	0	0	0	0	0	0	0	0	0	0	0	0	0	0	0
UniRef90_A0A0S2ZKF5	1	1	1	1	1	1	1	1	1	1	1	1	1	1	1	0	0	1
UniRef90_A0A0S2ZKI3	1	1	1	1	1	1	1	1	1	1	0	1	0	1	1	0	1	0
UniRef90_A0A0S2ZKI5	0	0	0	0	0	0	0	0	0	0	0	0	0	0	0	0	0	0
UniRef90_A0A0S2ZKK7	1	1	0	0	0	0	1	0	0	1	0	1	0	0	0	0	0	0
UniRef90_A0A0S2ZKL2	0	0	0	0	0	0	0	0	0	0	0	0	0	0	0	0	0	0
UniRef90_A0A0S2ZKL6	0	1	0	0	0	0	0	0	0	0	0	0	0	0	0	0	0	0
UniRef90_A0A0S2ZKN0	0	0	0	0	0	0	0	0	0	0	0	0	0	0	0	0	0	0
UniRef90_A0A0S2ZKN6	0	1	0	0	0	0	0	0	0	0	0	0	0	0	0	0	0	0
UniRef90_A0A0S2ZKS8	0	0	0	0	0	0	0	0	0	0	0	0	0	0	0	0	0	0
UniRef90_A0A0S2ZKX0	0	0	0	0	0	0	0	0	0	0	0	0	0	0	0	0	0	0
UniRef90_A0A0S2ZKX3	0	0	0	0	0	0	0	0	0	0	0	0	0	0	0	0	0	0
UniRef90_A0A0S2ZKY8	0	0	0	0	0	0	0	0	0	0	0	0	0	0	0	0	0	0
UniRef90_A0A0S2ZKZ9	0	0	0	0	0	0	0	0	0	0	0	0	0	0	0	0	0	0
UniRef90_A0A0S2ZL08	1	1	1	1	1	1	1	1	1	1	0	1	1	1	1	1	1	1
UniRef90_A0A0S2ZL09	0	0	0	0	0	0	0	0	0	0	0	0	0	0	0	0	0	0
UniRef90_A0A0S2ZL17	0	0	0	0	0	0	0	0	0	0	0	0	0	0	0	0	0	0
UniRef90_A0A0S2ZL20	1	1	1	0	1	1	1	1	1	1	1	1	0	1	0	0	1	1
UniRef90_A0A0S2ZL25	0	0	0	0	0	0	0	0	0	0	0	0	0	0	0	0	0	0
UniRef90_A0A0S2ZL26	0	0	0	0	0	0	0	0	0	0	0	0	0	0	0	0	0	0
UniRef90_A0A0S2ZL34	0	1	0	0	0	0	0	1	0	0	0	0	0	0	0	0	0	0
UniRef90_A0A0S2ZL69	1	1	1	1	1	1	1	1	1	1	1	1	1	1	1	1	1	1
UniRef90_A0A0S2ZL80	1	1	0	0	0	1	0	0	0	0	1	1	0	0	1	1	0	0
UniRef90_A0A0S2ZL81	0	0	0	0	0	0	0	0	0	0	0	0	0	0	0	0	0	0
UniRef90_A0A0S2ZL83	0	0	0	0	0	0	0	0	0	0	0	0	0	0	0	0	0	0
UniRef90_A0A0S2ZL92	0	0	0	0	0	0	0	0	0	0	0	0	0	0	0	0	0	0
UniRef90_A0A0S2ZLA7	0	0	0	0	0	0	0	0	0	0	0	0	0	0	0	0	0	0
UniRef90_A0A0S2ZLB4	0	0	0	0	0	0	0	0	0	0	0	0	0	0	0	0	0	0
UniRef90_A0A0S2ZLC4	0	0	0	0	0	0	0	0	0	0	0	0	0	0	0	0	0	0
UniRef90_A0A0S2ZLC6	1	1	1	0	0	0	1	1	0	1	0	1	0	0	1	0	1	0
UniRef90_A0A0S2ZLC7	0	0	0	0	0	0	0	0	0	0	0	0	0	0	0	0	0	0
UniRef90_A0A0S2ZLC9	0	1	0	0	0	0	0	0	0	0	0	0	0	0	0	0	0	0
UniRef90_A0A0S2ZLD8	0	0	0	0	0	1	0	0	1	0	0	0	0	0	0	0	0	1
UniRef90_A0A0S2ZLG1	0	0	0	0	0	0	0	0	0	0	0	0	0	0	0	0	0	0
UniRef90_A0A0S2ZLJ5	0	0	0	0	0	0	0	0	0	0	0	0	0	0	0	0	0	0
UniRef90_A0A0S2ZLL8	0	0	0	0	0	0	0	0	0	0	0	0	0	0	0	0	0	0
UniRef90_A0A0S2ZLM0	1	0	0	0	1	0	0	0	0	0	0	0	0	0	0	0	0	0
UniRef90_A0A0S2ZLN0	0	0	0	1	1	0	0	0	0	0	0	0	0	1	0	0	0	0
UniRef90_A0A0S2ZLP3	0	0	0	0	0	0	0	0	0	0	0	0	0	0	0	0	0	0
UniRef90_A0A0S2ZLP7	0	0	0	0	0	0	0	0	0	0	0	0	0	0	0	0	0	0
UniRef90_A0A0S2ZLP8	0	0	0	0	0	0	0	0	0	0	0	1	0	0	0	0	0	0
UniRef90_A0A0S2ZLP9	0	0	0	0	0	0	0	0	0	0	0	1	0	0	0	0	0	0
UniRef90_A0A0S2ZLR0	0	0	0	0	0	0	0	0	0	0	0	0	0	0	0	0	0	0
UniRef90_A0A0S2ZLS2	0	0	0	0	0	0	0	0	0	0	0	0	0	0	0	0	0	0
UniRef90_A0A0S2ZLT0	0	0	0	1	0	0	0	0	0	0	0	0	0	0	0	0	0	0
UniRef90_A0A0S2ZLV2	0	0	0	0	0	0	0	0	0	0	0	0	0	0	0	0	0	0
UniRef90_A0A0S2ZLV5	0	0	0	0	1	0	0	0	0	0	0	0	0	0	0	0	0	0
UniRef90_A0A0S2ZM14	0	1	0	0	0	0	0	0	0	0	0	0	0	0	0	0	0	0
UniRef90_A0A0S2ZM19	0	0	0	0	0	0	0	0	0	0	0	0	0	0	0	0	0	0
UniRef90_A0A0S2ZM36	0	0	0	0	0	0	0	0	0	0	0	0	0	0	0	0	0	0
UniRef90_A0A0S2ZM51	0	0	0	0	0	0	0	0	0	0	0	0	0	0	0	0	0	0
UniRef90_A0A0S2ZM53	0	0	0	0	0	0	0	0	0	0	0	0	0	0	0	0	0	0
UniRef90_A0A0S2ZM68	0	0	0	0	0	0	0	0	0	0	0	0	0	0	0	0	0	0
UniRef90_A0A0S2ZM78	0	0	0	1	0	0	0	0	0	0	1	1	0	0	0	0	1	0
UniRef90_A0A0S2ZM79	0	0	0	0	0	0	0	0	0	0	0	1	0	0	0	0	0	0
UniRef90_A0A0S2ZM82	0	0	0	0	0	0	0	0	0	0	0	0	0	0	0	0	0	0
UniRef90_A0A0S2ZMB2	0	0	0	0	0	0	0	0	0	0	0	0	0	0	0	0	0	0
UniRef90_A0A0S2ZME3	0	0	0	0	0	0	0	0	0	0	0	0	0	0	0	0	0	0
UniRef90_A0A0S2ZMF2	0	0	0	0	0	0	0	0	0	0	0	1	0	0	0	0	0	0
UniRef90_A0A0S2ZMF6	1	1	1	1	1	1	1	1	1	1	1	1	1	1	1	1	1	1
UniRef90_A0A0S2ZMG1	0	0	0	0	0	0	0	0	0	0	0	0	0	0	0	0	0	0
UniRef90_A0A0S2ZMH8	1	1	1	1	1	1	1	1	1	1	1	1	1	1	1	1	0	1
UniRef90_A0A0S2ZMJ0	0	0	0	0	0	0	0	0	0	0	0	0	0	0	0	0	0	0
UniRef90_A0A0S2ZMJ9	0	0	0	0	0	0	0	0	0	0	0	0	0	0	0	0	0	0
UniRef90_A0A0S2ZMM0	0	0	0	0	0	0	1	0	0	0	0	0	0	0	0	0	0	0
UniRef90_A0A0S2ZMM7	0	0	0	0	0	0	1	0	0	1	0	0	0	0	0	0	0	0
UniRef90_A0A0S2ZMN9	0	1	0	1	0	0	0	0	0	0	0	1	0	0	0	0	0	0
UniRef90_A0A0S2ZMP1	0	1	0	0	0	0	0	0	0	0	0	1	0	0	0	0	0	0
UniRef90_A0A0S2ZMP7	0	0	0	0	0	0	0	0	0	0	0	0	0	0	0	0	0	0
UniRef90_A0A0S2ZMQ9	0	0	0	0	0	0	0	0	0	0	0	0	0	0	0	0	0	0
UniRef90_A0A0S2ZMV5	0	0	0	0	0	0	0	0	0	0	0	0	0	0	0	0	0	0
UniRef90_A0A0S2ZMX4	1	1	0	0	0	0	0	0	0	0	0	0	0	0	0	0	0	0
UniRef90_A0A0S2ZMZ2	0	0	0	0	0	0	0	0	0	0	0	0	0	0	0	0	0	0
UniRef90_A0A0S2ZN16	0	0	0	1	0	0	0	0	0	0	0	1	0	0	0	0	1	0
UniRef90_A0A0S2ZN21	0	0	0	0	0	0	0	0	0	1	0	0	0	0	0	0	0	0
UniRef90_A0A0S2ZN33	0	0	0	0	0	0	0	0	0	0	0	0	0	0	0	0	0	0
UniRef90_A0A0S2ZN69	1	0	0	0	0	0	0	0	0	0	0	0	0	0	1	0	0	0
UniRef90_A0A0S2ZN72	0	0	0	0	0	0	0	0	0	0	0	0	0	0	0	0	0	0
UniRef90_A0A0S2ZN99	0	0	0	0	1	0	0	0	0	0	0	0	0	1	0	0	0	0
UniRef90_A0A0S2ZNA0	0	0	0	0	0	0	0	0	1	0	0	0	0	0	0	0	0	0
UniRef90_A0A0S2ZNB9	0	0	0	0	0	0	0	0	0	0	0	0	0	0	0	0	0	0
UniRef90_A0A0S2ZND8	0	1	0	0	0	0	0	0	0	0	0	0	0	0	0	0	0	0
UniRef90_A0A0S2ZNE3	0	1	0	0	1	0	0	0	0	1	0	0	0	1	0	0	0	0
UniRef90_A0A0S2ZNE6	0	0	0	0	0	0	0	0	0	0	0	0	0	0	0	0	0	0
UniRef90_A0A0S2ZNF7	0	0	0	0	0	0	0	0	0	0	0	0	0	0	0	0	0	0
UniRef90_A0A0S2ZNH2	0	1	0	0	0	0	0	0	0	0	0	0	0	0	1	0	0	0
UniRef90_A0A0S2ZNI8	0	0	0	0	0	0	0	0	0	0	0	0	0	0	0	0	0	0
UniRef90_A0A0S2ZNK2	0	0	0	0	0	0	0	0	0	0	0	0	0	0	0	0	0	0
UniRef90_A0A0S2ZNM3	0	1	0	0	0	0	0	0	0	1	0	0	0	0	0	0	0	0
UniRef90_A0A0S2ZNR7	1	0	0	1	0	0	0	0	0	0	0	1	0	0	1	0	0	0
UniRef90_A0A0S2ZNS2	1	0	0	0	0	0	0	0	0	0	0	0	0	0	1	0	0	0
UniRef90_A0A0S2ZNS5	0	0	0	0	0	0	0	0	0	0	0	0	0	0	0	0	0	0
UniRef90_A0A0S2ZNT5	0	1	0	0	0	0	1	0	0	1	0	0	0	0	0	0	0	0
UniRef90_A0A0S2ZNT6	0	0	0	0	0	0	0	0	0	0	0	0	0	0	0	0	0	0
UniRef90_A0A0S2ZNU9	0	0	0	0	0	0	0	0	0	0	0	0	0	0	0	0	0	0
UniRef90_A0A0S2ZNV7	0	1	0	0	0	0	1	0	0	1	0	0	0	0	0	0	0	0
UniRef90_A0A0S2ZP00	0	1	0	0	0	0	0	0	0	0	0	0	0	0	0	0	0	0
UniRef90_A0A0S2ZP10	0	0	0	0	0	0	0	0	0	0	0	0	0	0	0	0	0	0
UniRef90_A0A0S2ZP12	1	0	0	0	0	0	0	0	0	0	0	0	0	0	0	0	0	0
UniRef90_A0A0S2ZP33	1	1	1	0	0	1	1	1	0	1	0	1	1	0	1	0	0	1
UniRef90_A0A0S2ZP36	0	0	0	0	0	0	0	0	0	0	0	0	0	0	0	0	0	0
UniRef90_A0A0S2ZP57	0	0	0	0	0	0	0	0	0	0	0	0	0	0	0	0	0	0
UniRef90_A0A0S2ZP67	1	1	1	1	1	1	1	1	1	1	1	1	1	1	1	1	1	1
UniRef90_A0A0S2ZP69	0	0	0	0	0	0	0	0	0	0	0	0	0	0	0	0	0	0
UniRef90_A0A0S2ZP70	0	0	0	0	0	0	0	0	0	0	0	0	0	0	0	0	0	0
UniRef90_A0A0S2ZP71	0	0	0	0	0	0	0	0	0	0	0	0	0	0	0	0	0	0
UniRef90_A0A0S2ZP80	0	0	0	0	0	0	0	0	0	0	0	0	0	0	0	0	0	0
UniRef90_A0A0S2ZP91	0	0	0	0	0	0	0	0	0	0	0	0	0	0	0	0	0	0
UniRef90_A0A0S2ZPB8	0	0	0	0	0	1	1	0	0	1	0	0	0	0	0	0	0	0
UniRef90_A0A0S2ZPG1	0	0	0	0	0	0	0	0	0	0	0	0	0	0	0	0	0	0
UniRef90_A0A0S2ZPK2	0	0	0	0	0	0	0	0	0	0	0	0	0	0	0	0	0	0
UniRef90_A0A0S2ZPK6	0	0	0	0	0	0	0	0	0	0	0	0	0	0	0	0	0	0
UniRef90_A0A0S2ZPN0	0	0	0	0	0	0	0	0	0	0	0	0	0	0	0	0	0	0
UniRef90_A0A0S2ZPN8	0	0	0	0	0	0	1	0	0	1	0	0	0	0	0	0	0	0
UniRef90_A0A0S2ZPP7	0	0	0	0	0	0	0	0	0	0	0	0	0	0	0	0	0	0
UniRef90_A0A0S2ZPQ4	0	0	0	0	0	0	0	0	0	0	0	0	0	0	0	0	0	0
UniRef90_A0A0S2ZPQ6	0	0	0	0	0	0	0	0	0	0	0	0	0	0	0	0	0	0
UniRef90_A0A0S2ZPW4	0	0	0	0	0	0	0	0	0	0	0	0	0	0	0	0	0	0
UniRef90_A0A0S2ZPX9	0	0	0	0	0	0	0	0	0	0	0	0	0	0	0	0	0	0
UniRef90_A0A0S2ZPZ1	0	0	0	0	0	0	1	0	0	1	0	0	0	0	0	0	0	0
UniRef90_A0A0S2ZQ04	0	0	0	0	0	0	0	0	0	0	0	0	0	0	0	0	0	0
UniRef90_A0A0S2ZQ11	1	1	0	0	0	0	1	0	0	1	0	0	0	0	0	0	0	0
UniRef90_A0A0S2ZQ33	0	0	0	0	0	0	0	0	0	0	0	0	0	0	0	0	0	0
UniRef90_A0A0S2ZQ50	0	1	0	0	0	0	0	0	0	0	0	0	0	0	0	0	0	0
UniRef90_A0A0S2ZQ52	1	0	0	1	0	0	0	0	0	0	0	1	0	0	0	0	1	0
UniRef90_A0A0S2ZQ58	0	0	0	0	0	0	0	0	0	0	0	0	0	0	0	0	0	0
UniRef90_A0A0S2ZQ64	0	0	0	0	0	0	0	0	0	0	0	0	0	0	0	0	0	0
UniRef90_A0A0S2ZQ73	0	0	0	0	0	0	0	0	0	0	0	0	0	0	0	0	0	0
UniRef90_A0A0S2ZQ90	0	0	0	1	1	0	0	0	0	0	0	0	0	0	0	0	0	0
UniRef90_A0A0S2ZQA2	0	0	0	0	0	0	0	0	0	0	0	0	0	0	0	0	0	0
UniRef90_A0A0S2ZQF7	0	1	0	0	0	0	0	0	0	0	0	0	1	0	0	0	0	0
UniRef90_A0A0S2ZQG0	0	0	0	0	0	0	0	0	0	0	0	0	0	1	0	0	0	0
UniRef90_A0A0S2ZQG2	0	0	0	0	0	0	0	0	0	0	0	1	0	0	0	0	0	0
UniRef90_A0A0S2ZQJ7	0	0	0	0	0	0	0	0	0	0	0	0	0	1	0	0	0	0
UniRef90_A0A0S2ZQJ9	0	0	0	0	0	0	0	0	0	0	0	0	0	0	0	0	0	0
UniRef90_A0A0S2ZQK8	0	0	0	0	0	0	0	0	0	1	0	0	0	0	0	0	0	0
UniRef90_A0A0S2ZQM8	0	0	0	0	0	0	0	0	0	0	0	0	0	0	0	0	0	0
UniRef90_A0A0S2ZQN1	0	1	0	0	0	0	0	0	0	0	0	0	0	0	0	0	0	0
UniRef90_A0A0S2ZQQ1	0	0	0	0	0	0	0	0	0	0	0	0	0	0	0	0	0	0
UniRef90_A0A0S2ZQQ6	0	0	0	0	0	0	0	0	0	0	0	0	0	0	0	0	0	0
UniRef90_A0A0S2ZQQ7	0	0	0	0	0	0	0	0	0	0	0	0	0	0	0	0	0	0
UniRef90_A0A0S2ZQQ9	0	0	0	0	0	0	0	0	0	0	0	0	0	0	0	0	0	0
UniRef90_A0A0S2ZQS1	0	0	0	0	0	0	0	0	0	0	0	0	0	0	0	0	0	0
UniRef90_A0A0S2ZQS4	0	0	0	0	0	0	0	0	0	0	0	0	0	0	0	0	0	0
UniRef90_A0A0S2ZQU2	0	0	0	0	0	0	0	0	0	0	0	0	0	0	0	0	0	0
UniRef90_A0A0S2ZQV3	0	0	0	0	0	0	0	0	0	0	0	0	0	1	0	0	0	0
UniRef90_A0A0S2ZQV6	0	0	0	0	0	0	0	0	0	0	0	0	0	0	0	0	0	0
UniRef90_A0A0S2ZQV7	0	0	0	0	0	0	0	0	0	0	0	0	0	0	0	0	0	0
UniRef90_A0A0S2ZQV8	0	0	0	0	0	0	0	0	0	0	0	0	0	0	0	0	0	0
UniRef90_A0A0S2ZQW4	0	0	0	0	0	0	0	0	0	0	0	0	0	0	0	0	0	0
UniRef90_A0A0S2ZQY9	0	0	0	0	0	0	0	0	0	0	0	0	0	0	0	0	0	0
UniRef90_A0A0S2ZR06	0	0	0	0	0	0	0	0	0	0	0	0	0	0	0	0	0	0
UniRef90_A0A0S2ZR11	0	0	0	0	0	0	0	0	0	0	0	0	0	0	0	0	0	0
UniRef90_A0A0S2ZR13	0	0	0	0	0	0	0	0	0	0	0	0	0	0	0	0	0	0
UniRef90_A0A0S2ZR22	0	0	0	0	0	0	0	0	0	0	0	0	0	0	0	0	0	0
UniRef90_A0A0S2ZR26	0	0	0	0	0	0	0	0	0	1	0	1	0	0	0	0	0	0
UniRef90_A0A0S2ZR49	0	0	0	0	0	0	0	0	0	0	0	0	0	0	0	0	0	0
UniRef90_A0A0S2ZR54	1	1	1	1	1	0	1	1	0	1	0	1	0	1	1	0	0	0
UniRef90_A0A0S2ZR55	0	0	0	0	0	0	0	0	0	0	0	0	0	0	0	0	0	0
UniRef90_A0A0S2ZR83	0	0	0	0	0	0	0	0	0	0	0	0	0	1	0	0	0	0
UniRef90_A0A0S2ZR84	0	0	0	0	0	0	0	0	0	0	0	0	0	0	0	0	0	0
UniRef90_A0A0S2ZR86	0	0	0	0	0	0	0	0	0	0	0	0	0	0	0	0	0	0
UniRef90_A0A0S2ZR94	1	1	0	0	0	0	1	0	0	1	0	1	0	0	1	0	0	0
UniRef90_A0A0S2ZRA2	0	0	0	0	0	0	0	0	0	0	0	0	0	1	0	0	0	0
UniRef90_A0A0S2ZRB0	0	0	0	0	0	0	0	0	0	0	0	0	0	0	0	0	0	0
UniRef90_A0A0S2ZRB8	0	0	0	0	0	0	0	0	0	0	0	0	0	1	0	0	0	0
UniRef90_A0A0S2ZRC2	0	0	0	0	0	0	0	0	0	0	0	0	0	0	0	0	0	0
UniRef90_A0A0S2ZRD8	0	0	0	0	0	0	0	0	0	0	0	0	0	0	0	0	0	0
UniRef90_A0A0S2ZRE2	0	0	0	0	0	0	0	0	0	0	0	0	0	0	0	0	0	0
UniRef90_A0A0S2ZRE5	0	0	0	0	0	0	0	0	0	0	0	0	0	0	0	0	0	0
UniRef90_A0A0S2ZRF2	0	0	0	0	0	0	0	0	0	0	0	0	0	0	0	0	0	0
UniRef90_A0A0S2ZRG1	0	0	0	0	0	0	0	0	0	0	0	0	0	0	0	0	0	0
UniRef90_A0A0S2ZRH7	0	0	0	0	0	0	0	0	0	0	0	0	0	0	0	0	0	0
UniRef90_A0A0S2ZRH9	0	0	0	0	0	0	0	0	0	0	0	0	0	0	0	0	0	0
UniRef90_A0A0S2ZRI5	0	0	0	0	0	0	0	0	0	0	0	0	0	0	0	0	0	0
UniRef90_A0A0S2ZRK0	0	1	0	0	0	0	0	0	0	0	0	0	0	0	0	0	0	0
UniRef90_A0A0S2ZRK2	0	1	0	0	0	0	0	0	0	0	0	1	0	0	0	0	0	0
UniRef90_A0A0S2ZRK8	0	0	0	0	0	0	0	0	0	0	0	0	0	0	0	0	0	0
UniRef90_A0A0S2ZRL4	0	0	0	0	0	0	0	0	0	0	0	0	0	0	0	0	0	0
UniRef90_A0A0S2ZRN8	0	0	0	0	0	0	0	0	0	0	0	0	0	0	0	0	0	0
UniRef90_A0A0S2ZRR3	0	0	0	0	0	0	0	0	0	0	0	0	0	0	0	0	0	0
UniRef90_A0A0S2ZRS4	0	0	0	0	0	0	0	0	0	0	0	0	0	1	0	0	0	0
UniRef90_A0A0S2ZRS7	0	0	0	0	0	0	0	0	0	0	0	0	0	0	0	0	0	0
UniRef90_A0A0S2ZRU1	0	1	0	0	0	0	0	0	0	0	0	0	0	0	0	0	0	0
UniRef90_A0A0S2ZRU6	0	0	0	0	0	0	0	0	0	0	0	0	0	0	0	0	0	0
UniRef90_A0A0S2ZRW8	0	1	0	0	0	0	0	0	0	0	0	0	0	0	0	0	0	0
UniRef90_A0A0S2ZRX8	0	0	0	0	0	0	0	0	0	0	0	0	0	0	0	0	0	0
UniRef90_A0A0S2ZRY9	0	1	0	0	0	0	0	0	0	0	0	0	0	0	0	0	0	0
UniRef90_A0A0S2ZS06	0	0	0	0	0	0	0	0	0	0	0	1	0	0	0	0	0	0
UniRef90_A0A0S2ZS13	0	0	0	1	1	0	0	0	0	0	0	0	0	0	0	0	0	0
UniRef90_A0A0S2ZS14	0	0	0	0	1	0	0	0	0	0	0	0	0	0	0	0	0	0
UniRef90_A0A0S2ZS19	0	0	0	0	0	0	0	0	0	0	0	0	0	0	0	0	0	0
UniRef90_A0A0S2ZS64	1	0	0	0	0	0	0	0	0	0	0	0	0	0	0	0	0	0
UniRef90_A0A0S2ZS65	0	0	0	0	0	0	0	0	0	0	0	0	0	0	0	0	0	0
UniRef90_A0A0S2ZS96	0	0	0	0	1	0	0	0	0	0	0	0	0	0	0	0	0	0
UniRef90_A0A0S2ZSE3	0	0	0	0	0	0	0	0	0	0	0	0	1	0	0	1	0	0
UniRef90_A0A0S2ZSG8	0	0	0	1	1	0	0	0	0	0	0	0	0	1	0	0	0	0
UniRef90_A0A0S2ZSH1	0	0	0	0	0	0	0	0	0	0	0	0	0	0	0	0	0	0
UniRef90_A0A0S2ZSI5	0	0	0	0	0	0	0	0	0	0	0	0	1	0	0	0	0	0
UniRef90_A0A0S2ZSK3	0	0	0	0	0	0	0	0	0	0	0	0	0	0	0	0	0	0
UniRef90_A0A0S2ZSM2	0	0	0	0	0	0	0	0	0	0	0	0	1	0	0	0	0	0
UniRef90_A0A0S2ZSM5	0	0	0	0	0	0	0	0	0	0	0	0	0	0	0	0	0	0
UniRef90_A0A0S2ZSN3	1	1	1	0	1	0	1	1	1	1	1	1	1	1	1	0	1	1
UniRef90_A0A0S2ZSP4	0	0	0	0	0	0	0	0	0	0	0	0	0	0	0	0	0	0
UniRef90_A0A0S2ZSP8	0	0	0	0	0	0	0	0	0	0	0	0	0	0	0	0	0	0
UniRef90_A0A0S2ZSQ3	0	0	0	0	0	0	0	0	0	0	0	0	0	0	0	0	0	0
UniRef90_A0A0S2ZSS4	1	1	1	0	0	1	1	1	1	1	1	1	1	0	1	1	1	1
UniRef90_A0A0S2ZST4	1	1	1	0	0	1	1	1	1	1	1	1	1	0	1	0	1	1
UniRef90_A0A0S2ZST5	0	0	0	0	0	0	0	0	0	0	0	0	0	0	0	0	0	0
UniRef90_A0A0S2ZSV7	0	0	0	0	0	0	0	0	0	0	0	0	0	0	0	0	0	0
UniRef90_A0A0S2ZT30	0	0	0	0	0	0	0	0	0	0	0	0	0	0	0	0	0	0
UniRef90_A0A0S2ZT49	0	1	0	0	0	0	0	0	0	0	0	0	0	0	0	0	0	0
UniRef90_A0A0S2ZT56	0	0	0	0	0	0	0	0	0	0	0	0	0	0	0	0	0	0
UniRef90_A0A0S2ZT64	0	0	0	1	1	0	0	0	0	0	0	0	0	1	0	0	0	0
UniRef90_A0A0S2ZTC5	0	0	0	0	0	0	0	0	0	0	0	0	0	0	0	0	0	0
UniRef90_A0A0S2ZTF1	0	0	0	0	0	0	0	0	0	0	0	0	0	0	0	0	0	0
UniRef90_A0A0S2ZTG4	0	0	0	0	0	0	0	0	0	0	0	0	0	0	0	0	0	0
UniRef90_A0A0S2ZTG6	0	0	0	0	0	0	0	0	0	0	0	0	0	0	0	0	0	0
UniRef90_A0A0S2ZTG8	1	1	0	1	0	0	0	0	0	0	0	1	0	0	0	0	0	0
UniRef90_A0A0S2ZTH3	0	0	0	0	0	0	0	0	0	0	0	0	0	0	0	0	0	0
UniRef90_A0A0S2ZTJ5	0	0	0	0	0	0	0	0	0	0	0	0	0	0	0	0	0	0
UniRef90_A0A0S2ZTL7	0	0	0	0	0	0	0	0	0	0	0	0	0	0	0	0	0	0
UniRef90_A0A0S2ZTQ0	0	0	0	0	1	0	0	0	0	0	0	0	0	0	0	0	0	0
UniRef90_A0A0S2ZTQ6	0	0	0	0	0	0	0	0	0	0	0	0	0	0	0	0	0	0
UniRef90_A0A0S2ZTR8	0	0	0	0	0	0	0	0	0	0	0	0	0	0	0	0	0	0
UniRef90_A0A0S2ZTU6	0	0	0	1	1	0	0	0	0	0	0	0	0	1	0	0	0	0
UniRef90_A0A0S2ZTV1	0	0	0	0	0	0	0	0	0	0	0	0	0	0	0	0	0	0
UniRef90_A0A0S2ZU55	0	0	0	1	1	0	0	0	0	0	0	0	0	1	0	0	0	0
UniRef90_A0A0S2ZU73	1	0	1	0	0	1	1	1	1	1	0	1	1	1	1	0	1	1
UniRef90_A0A0S2ZUC1	0	0	0	0	0	0	0	0	0	0	0	0	0	0	0	0	0	0
UniRef90_A0A0S2ZUC5	0	1	1	0	1	0	0	1	0	0	0	0	0	0	0	1	1	1
UniRef90_A0A0S2ZUD5	0	0	0	0	0	0	0	0	0	0	0	0	0	0	0	0	0	0
UniRef90_A0A0S2ZUF4	1	1	1	0	1	1	1	1	1	0	0	1	1	1	1	0	1	1
UniRef90_A0A0S2ZUI9	0	1	0	0	0	0	0	0	1	0	0	0	0	0	0	1	0	1
UniRef90_A0A0S2ZUJ6	0	0	0	0	0	0	0	0	0	0	0	0	0	0	0	0	0	0
UniRef90_A0A0S2ZUM1	0	0	0	0	0	0	0	0	0	0	0	0	0	0	0	0	0	0
UniRef90_A0A0S2ZUP9	1	1	1	0	1	1	1	1	1	1	1	1	1	1	1	1	1	1
UniRef90_A0A0S2ZUR6	0	0	0	0	0	0	0	0	0	0	0	0	0	0	0	0	0	0
UniRef90_A0A0S2ZUU0	0	0	0	0	0	0	0	0	0	0	0	0	0	0	0	0	0	0
UniRef90_A0A0S2ZUV6	0	0	0	0	0	0	0	0	0	0	0	0	0	0	0	0	0	0
UniRef90_A0A0S2ZUV8	0	0	0	0	0	0	0	0	0	0	0	0	0	0	0	0	0	0
UniRef90_A0A0S2ZUV9	0	0	0	0	0	0	0	0	0	0	0	0	0	0	0	0	0	0
UniRef90_A0A0S2ZUW5	0	0	0	0	0	0	0	0	0	0	0	0	0	0	0	0	0	0
UniRef90_A0A0S2ZUZ1	0	0	0	0	0	0	0	0	0	0	0	0	0	0	0	0	0	0
UniRef90_A0A0S2ZUZ6	0	0	0	0	0	0	0	0	0	0	0	0	0	0	0	0	0	0
UniRef90_A0A0S2ZUZ8	0	0	0	0	0	0	0	0	0	0	0	0	0	0	0	0	0	0
UniRef90_A0A0S2ZUZ9	0	0	0	0	0	0	0	0	0	0	0	0	0	0	0	0	0	0
UniRef90_A0A0S2ZV30	0	0	0	0	0	0	0	0	0	0	0	0	0	0	0	0	0	0
UniRef90_A0A0S2ZV46	0	0	0	0	0	0	0	0	0	0	0	0	0	0	0	0	0	0
UniRef90_A0A0S2ZV54	0	0	0	0	0	0	0	0	0	0	0	0	0	0	0	0	0	0
UniRef90_A0A0S2ZV56	0	0	0	0	0	0	0	0	0	0	0	0	0	0	0	0	0	0
UniRef90_A0A0S2ZV57	0	0	0	0	0	0	0	0	0	0	0	0	0	0	0	0	0	0
UniRef90_A0A0S2ZVE9	0	1	1	0	0	1	0	0	1	0	1	0	1	0	1	0	0	1
UniRef90_A0A0S2ZVF1	0	0	0	0	0	0	0	0	0	0	0	0	0	0	0	0	0	0
UniRef90_A0A0S2ZVI5	0	0	0	0	0	0	0	0	0	0	0	0	0	0	0	0	0	0
UniRef90_A0A0S2ZVJ2	0	0	0	0	0	0	0	0	0	0	0	0	0	0	0	0	0	0
UniRef90_A0A0S2ZVJ5	0	0	0	1	1	0	1	0	0	0	0	1	0	1	1	0	0	0
UniRef90_A0A0S2ZVN1	0	0	0	0	0	0	0	0	0	0	0	0	0	0	0	0	0	0
UniRef90_A0A0S2ZVR7	0	0	0	1	1	0	0	0	0	0	0	0	0	1	0	0	0	0
UniRef90_A0A0S2ZVX7	0	0	0	0	0	0	0	0	0	0	0	0	0	0	0	0	0	0
UniRef90_A0A0S2ZVY1	0	0	0	0	0	0	0	0	0	0	0	0	0	0	0	0	0	0
UniRef90_A0A0S2ZW00	0	0	0	0	0	0	0	0	0	0	0	0	0	0	0	0	0	0
UniRef90_A0A0S2ZW07	0	0	0	0	0	0	0	0	0	0	0	1	0	0	0	0	0	0
UniRef90_A0A0S2ZW38	0	0	0	0	0	0	0	0	0	0	0	0	0	0	0	0	0	0
UniRef90_A0A0S2ZW42	0	0	0	0	0	0	0	0	0	0	0	0	0	0	0	0	0	0
UniRef90_A0A0S2ZW69	0	1	0	0	0	0	0	0	0	0	0	0	0	0	0	0	0	0
UniRef90_A0A0S2ZW75	0	0	0	0	0	0	0	0	0	0	0	1	0	0	0	0	0	0
UniRef90_A0A0S2ZW95	0	0	0	0	0	0	0	0	0	0	0	1	0	0	0	0	0	0
UniRef90_A0A0S2ZWB0	0	0	0	0	0	0	0	0	0	0	0	0	0	0	0	0	0	0
UniRef90_A0A0S2ZWB7	0	0	0	0	0	0	0	0	0	0	0	0	0	0	0	0	0	0
UniRef90_A0A0S2ZWB8	0	0	0	0	0	0	0	0	0	0	0	0	0	0	0	0	0	0
UniRef90_A0A0S2ZWC5	0	0	0	0	0	0	0	0	0	0	0	0	0	0	0	0	0	0
UniRef90_A0A0S2ZWF7	0	0	0	0	0	0	0	0	0	0	0	0	0	0	0	0	0	0
UniRef90_A0A0S2ZWH2	1	1	1	0	0	1	1	1	1	0	1	0	1	0	1	0	1	1
UniRef90_A0A0S2ZWJ9	0	0	0	0	0	0	0	0	0	0	0	0	0	0	0	0	0	0
UniRef90_A0A0S2ZWN3	0	0	0	0	0	0	0	0	0	0	0	0	0	0	0	0	0	0
UniRef90_A0A0S2ZWP0	0	0	0	0	0	0	0	0	0	0	0	1	0	0	0	0	0	0
UniRef90_A0A0S2ZWP4	0	0	0	0	0	0	0	0	0	0	0	0	0	0	0	0	0	0
UniRef90_A0A0S2ZWQ6	0	0	0	0	0	0	0	0	0	0	0	0	0	0	0	0	0	0
UniRef90_A0A0S2ZWQ9	0	0	0	0	0	0	0	0	0	0	0	0	0	0	0	0	0	0
UniRef90_A0A0S2ZWS4	0	0	1	0	0	0	0	1	0	0	0	0	0	1	0	0	0	0
UniRef90_A0A0S2ZWS6	0	0	0	0	0	0	0	0	0	0	0	0	0	0	0	0	0	0
UniRef90_A0A0S2ZWU7	0	0	0	0	0	0	0	0	0	0	0	0	0	0	0	0	0	0
UniRef90_A0A0S2ZWU8	0	0	0	0	0	0	0	0	0	0	0	0	0	0	0	0	0	0
UniRef90_A0A0S2ZWV5	0	0	0	0	0	0	0	0	0	0	0	0	0	0	0	0	0	0
UniRef90_A0A0S2ZWV8	0	0	0	0	0	0	0	0	0	0	0	0	0	0	0	0	0	0
UniRef90_A0A0S2ZWW0	0	0	0	0	0	0	0	0	0	0	0	1	0	0	0	0	0	0
UniRef90_A0A0S2ZWZ5	0	0	0	0	0	0	0	0	0	0	0	0	0	0	0	0	0	0
UniRef90_A0A0S2ZX01	0	0	0	0	0	0	0	0	0	0	0	0	0	0	0	0	0	0
UniRef90_A0A0S2ZX07	0	0	0	0	0	0	0	0	0	0	0	0	0	0	0	0	0	0
UniRef90_A0A0S2ZX19	1	1	1	1	1	1	1	1	1	1	1	1	1	1	1	1	1	1
UniRef90_A0A0S2ZX34	0	0	0	0	0	0	0	0	0	0	0	1	0	0	0	0	0	0
UniRef90_A0A0S2ZX47	0	0	0	0	0	0	0	0	0	0	0	0	0	0	0	0	0	0
UniRef90_A0A0S2ZX48	0	0	0	0	0	0	0	0	0	0	0	0	0	0	0	0	0	0
UniRef90_A0A0S2ZX69	0	0	0	0	0	0	0	0	0	0	0	0	0	0	0	0	0	0
UniRef90_A0A0S2ZX91	0	0	0	0	0	0	0	0	0	0	0	0	0	0	0	0	0	0
UniRef90_A0A0S2ZXF2	0	0	0	0	0	0	0	0	0	0	0	0	0	0	0	0	0	0
UniRef90_A0A0S2ZXH2	0	0	0	0	0	0	0	0	0	0	0	0	0	0	0	0	0	0
UniRef90_A0A0S2ZXL4	0	1	0	0	0	0	0	0	0	0	0	0	0	0	0	0	0	0
UniRef90_A0A0X3Y096	1	0	0	0	0	0	0	0	0	0	0	0	0	0	0	0	0	0
UniRef90_A0A0X3Y0F6	0	0	0	0	0	0	0	0	0	0	0	0	0	0	0	0	0	0
UniRef90_A0A0X3Y0G3	0	0	0	0	0	0	0	0	0	0	0	0	0	0	0	0	0	0
UniRef90_A0A0X3Y0G4	1	0	0	0	0	0	0	0	0	0	0	0	0	0	0	0	0	0
UniRef90_A0A0X3Y0T9	0	0	0	0	0	0	0	0	0	0	0	0	0	0	0	0	0	0
UniRef90_A0A0X3Y0U5	1	1	1	1	1	1	1	1	1	1	1	1	1	1	1	0	1	1
UniRef90_A0A0X3Y0V0	0	0	0	0	0	0	0	0	0	0	0	0	0	0	0	0	0	0
UniRef90_A0A0X3Y0X6	0	0	0	1	1	0	0	1	0	0	0	0	0	1	0	0	0	0
UniRef90_A0A0X3Y0Y0	0	0	0	0	0	0	0	0	0	0	0	0	0	0	0	0	0	0
UniRef90_A0A0X3Y0Y7	1	0	0	0	0	0	0	0	0	0	0	0	0	0	0	0	0	0
UniRef90_A0A0X3Y0Z6	0	0	0	0	0	0	0	0	0	0	1	0	0	0	0	0	0	0
UniRef90_A0A0X3Y101	0	0	0	0	0	0	0	0	0	0	0	0	0	0	0	0	0	0
UniRef90_A0A0X3Y125	1	0	0	0	0	0	0	0	0	0	0	0	0	0	0	0	0	0
UniRef90_A0A0X3Y142	0	0	0	0	0	0	0	0	0	0	0	0	0	0	0	0	0	0
UniRef90_A0A0X3Y152	1	0	0	0	0	0	0	0	0	0	0	0	0	0	0	0	0	0
UniRef90_A0A0X3Y187	0	0	0	0	0	0	0	0	0	0	0	0	0	0	0	0	0	0
UniRef90_A0A0X3Y1B3	1	0	0	0	0	0	1	0	0	0	0	0	0	0	0	0	0	0
UniRef90_A0A0X3Y1C4	1	0	0	0	0	0	0	0	0	0	0	0	0	0	0	0	0	0
UniRef90_A0A0X3Y1C7	0	0	0	0	0	0	0	0	0	0	0	0	0	0	0	0	0	0
UniRef90_A0A0X3Y1E9	0	0	0	0	0	0	0	0	0	0	0	0	0	0	0	0	0	0
UniRef90_A0A0X3Y1M6	1	0	0	0	0	0	0	0	0	0	0	0	0	0	0	0	0	0
UniRef90_A0A0X3Y1N9	1	0	0	0	0	0	0	0	0	0	0	0	0	0	0	0	0	0
UniRef90_A0A0X3Y1R4	1	0	0	0	1	0	0	0	0	0	0	0	0	0	0	0	0	0
UniRef90_A0A0X3Y1S2	0	0	0	0	0	0	0	0	0	0	0	0	0	0	0	0	0	0
UniRef90_A0A0X3Y1T1	1	0	1	0	1	0	0	0	0	0	0	0	0	0	0	0	0	0
UniRef90_A0A0X3Y1T8	0	0	0	0	0	0	0	0	0	0	0	0	0	0	0	0	0	0
UniRef90_A0A0X3Y1U0	0	0	0	0	0	0	0	0	0	0	0	0	0	0	0	0	0	0
UniRef90_A0A0X3Y1V4	0	0	0	0	0	0	0	0	0	0	0	0	0	0	0	0	0	0
UniRef90_A0A0X3Y1W6	0	0	1	0	0	0	0	1	0	0	0	0	0	0	0	0	0	0
UniRef90_A0A0X3Y1X3	0	0	0	0	0	0	0	0	0	0	0	0	0	0	0	0	0	0
UniRef90_A0A0X3Y1X5	0	0	0	0	0	0	0	0	0	0	0	0	0	0	0	0	0	0
UniRef90_A0A0X3Y1Y0	0	0	0	0	0	0	0	0	0	0	0	0	0	0	0	0	0	0
UniRef90_A0A0X3Y1Y9	0	0	0	0	0	0	0	0	0	0	0	0	0	0	0	0	0	0
UniRef90_A0A0X3Y200	0	0	0	0	0	0	0	0	0	0	0	0	0	0	0	0	0	0
UniRef90_A0A0X3Y201	0	0	1	0	0	0	0	1	0	0	0	0	0	0	0	0	0	0
UniRef90_A0A0X3Y216	0	0	0	0	0	0	0	0	0	0	0	0	0	0	0	0	0	0
UniRef90_A0A0X3Y222	0	1	0	0	0	0	0	0	0	0	0	0	0	0	0	0	0	0
UniRef90_A0A0X3Y231	0	0	0	0	0	0	0	0	0	0	0	0	0	0	0	0	0	0
UniRef90_A0A0X3Y238	0	0	0	0	0	0	0	0	0	0	0	0	0	0	0	0	0	0
UniRef90_A0A0X3Y243	0	0	0	0	0	0	0	0	0	0	0	0	0	0	0	0	0	0
UniRef90_A0A0X3Y245	0	0	0	0	0	0	0	0	0	0	0	0	0	0	0	0	0	0
UniRef90_A0A0X3Y276	0	0	0	0	0	0	0	0	0	0	0	0	0	0	0	0	0	0
UniRef90_A0A0X3Y289	1	0	0	0	0	0	0	0	0	0	0	0	0	0	0	0	0	0
UniRef90_A0A0X3Y293	1	0	1	1	1	0	0	1	0	0	0	0	0	1	0	0	0	0
UniRef90_A0A0X3Y2A2	0	0	0	0	0	0	0	0	0	0	0	0	0	0	0	0	0	0
UniRef90_A0A0X3Y2A5	0	0	0	0	0	0	0	0	0	0	0	0	0	0	0	0	0	0
UniRef90_A0A0X3Y2A6	0	0	0	0	0	0	0	0	0	0	0	0	0	0	0	0	0	0
UniRef90_A0A0X3Y2C0	0	0	0	0	0	0	0	0	0	0	0	0	0	0	0	0	0	0
UniRef90_A0A0X3Y2D6	0	0	0	0	0	0	0	0	0	0	0	0	0	0	0	0	0	0
UniRef90_A0A0X3Y2E8	1	0	0	0	0	0	0	0	0	0	0	0	0	0	0	0	0	0
UniRef90_A0A0X3Y2H1	1	0	0	0	1	0	0	0	0	0	0	0	0	0	0	0	0	0
UniRef90_A0A0X3Y2I7	0	0	0	0	0	0	0	0	0	0	0	0	0	0	0	0	0	0
UniRef90_A0A0X3Y2K7	1	0	0	0	0	0	0	0	0	0	0	0	0	0	0	0	0	0
UniRef90_A0A0X3Y2K9	0	0	0	0	0	0	0	0	0	0	0	0	0	0	0	0	0	0
UniRef90_A0A0X3Y2L2	0	0	0	0	0	0	0	0	0	0	0	0	0	0	0	0	0	0
UniRef90_A0A0X3Y2M1	1	1	1	0	1	0	0	1	0	0	0	1	1	1	0	1	1	0
UniRef90_A0A0X3Y2N3	1	0	0	0	0	0	0	0	0	0	0	1	0	0	0	0	0	0
UniRef90_A0A0X3Y2P5	0	0	0	0	0	0	0	0	0	0	0	0	0	0	0	0	0	0
UniRef90_A0A0X3Y2R1	0	0	0	0	0	0	0	0	0	0	0	0	0	0	0	0	0	0
UniRef90_A0A0X3Y2S0	0	0	0	0	0	0	0	0	0	0	0	0	0	0	0	0	0	0
UniRef90_A0A0X3Y2T8	0	0	0	0	0	0	0	0	0	0	0	0	0	0	1	0	0	0
UniRef90_A0A0X3Y2U4	0	0	0	0	0	0	0	0	0	0	0	0	0	0	0	0	0	0
UniRef90_A0A0X3Y2U6	0	0	0	0	0	0	0	0	0	0	0	0	0	0	0	0	0	0
UniRef90_A0A0X3Y2V1	0	0	0	0	0	0	0	0	0	0	0	0	0	0	0	0	0	0
UniRef90_A0A0X3Y2V3	0	0	0	0	0	0	0	0	0	0	0	0	0	0	0	0	0	0
UniRef90_A0A0X3Y2V5	0	0	0	0	0	0	0	0	0	0	0	0	0	0	0	0	0	0
UniRef90_A0A0X3Y2V8	0	0	0	0	0	0	0	0	0	0	0	0	0	0	0	0	0	0
UniRef90_A0A0X3Y2W1	0	0	0	0	0	0	0	0	0	0	0	0	0	0	0	0	0	0
UniRef90_A0A0X3Y2W3	0	0	0	0	0	0	0	0	0	0	0	0	0	0	0	0	0	0
UniRef90_A0A0X3Y2W5	0	0	0	0	0	0	0	0	0	0	0	0	0	0	0	0	0	0
UniRef90_A0A0X3Y2X3	0	0	0	0	0	0	0	0	1	0	0	0	0	0	0	0	0	0
UniRef90_A0A0X3Y2X5	0	0	0	0	0	0	0	0	0	0	0	0	0	0	0	0	0	0
UniRef90_A0A0X3Y2Y4	0	0	0	0	0	0	0	0	0	0	0	0	0	0	0	0	0	0
UniRef90_A0A0X3Y304	0	0	0	0	0	0	0	0	0	0	0	0	0	0	0	0	0	0
UniRef90_A0A0X3Y306	0	0	0	0	0	0	0	0	0	0	0	0	0	0	0	0	0	0
UniRef90_A0A0X3Y315	1	0	0	0	0	0	0	0	0	0	0	0	0	0	0	0	0	0
UniRef90_A0A0X3Y320	0	0	0	0	0	0	0	0	1	0	0	0	0	0	0	0	0	0
UniRef90_A0A0X3Y322	0	0	0	0	0	0	0	0	0	0	0	0	0	0	0	0	0	0
UniRef90_A0A0X3Y325	1	0	0	0	0	0	0	0	0	0	0	0	0	0	0	0	0	0
UniRef90_A0A0X3Y331	1	0	0	0	0	0	0	0	0	0	0	0	0	0	0	0	0	0
UniRef90_A0A0X3Y345	0	0	0	0	0	0	0	0	0	0	0	0	0	0	0	0	0	0
UniRef90_A0A0X3Y374	0	0	0	0	0	0	0	0	0	0	0	0	0	0	0	0	0	0
UniRef90_A0A0X3Y385	0	0	0	0	0	0	0	0	1	0	0	0	0	0	0	0	0	0
UniRef90_A0A0X3Y392	0	0	0	0	0	0	0	0	0	0	0	0	0	0	0	0	0	0
UniRef90_A0A0X3Y3A0	0	0	0	0	0	0	0	0	1	0	0	0	0	0	0	0	0	0
UniRef90_A0A0X3Y3B0	0	0	0	0	0	0	0	0	0	0	0	0	0	0	0	0	0	0
UniRef90_A0A0X3Y3C0	0	0	0	0	0	0	0	0	0	0	0	0	0	0	0	0	0	0
UniRef90_A0A0X3Y3C9	0	0	0	0	0	0	0	0	1	0	0	0	0	0	0	0	0	0
UniRef90_A0A0X3Y3X3	1	0	0	0	0	0	0	0	0	0	0	0	0	0	0	0	0	0
UniRef90_A0A0X3Y3Y1	0	0	0	0	0	0	0	0	0	0	0	0	0	0	0	0	0	0
UniRef90_A0A0X3Y401	0	0	0	0	0	0	0	0	0	0	0	0	0	0	0	0	0	0
UniRef90_A0A0X3Y412	0	0	0	0	0	0	0	0	0	0	0	0	0	0	0	0	0	0
UniRef90_A0A0X3Y416	0	0	0	0	0	0	0	0	0	0	0	0	0	0	0	0	0	0
UniRef90_A0A0X3Y438	0	0	0	0	0	0	0	0	0	0	0	0	0	0	0	0	0	0
UniRef90_A0A0X3Y441	1	0	0	0	0	0	0	0	0	0	0	0	0	0	0	0	0	0
UniRef90_A0A0X8JVP2	0	1	1	1	1	0	1	1	0	1	1	1	1	1	1	1	1	0
UniRef90_A0A101K4V2	0	0	0	0	0	0	0	0	0	0	0	0	0	0	0	0	0	0
UniRef90_A0A101K4X8	1	0	0	0	0	0	0	0	0	0	0	0	0	0	0	0	0	0
UniRef90_A0A101K4Y2	1	0	0	1	0	0	0	0	0	0	0	0	0	0	0	0	0	0
UniRef90_A0A101K4Z4	1	0	0	0	0	0	1	0	0	1	0	0	0	0	0	0	0	1
UniRef90_A0A101K4Z5	0	0	0	0	0	0	0	0	0	0	0	0	0	0	0	0	0	0
UniRef90_A0A101K4Z7	1	0	0	0	0	0	0	0	0	0	0	0	0	0	0	0	0	0
UniRef90_A0A101K509	1	0	0	0	0	0	0	0	0	0	0	0	0	0	0	0	0	0
UniRef90_A0A101K549	0	0	0	0	0	0	0	0	0	0	0	0	0	0	0	0	0	0
UniRef90_A0A101K567	0	0	0	0	0	0	0	0	0	0	0	0	0	0	0	0	0	0
UniRef90_A0A101K573	0	0	0	1	1	0	0	0	0	0	0	0	0	0	0	0	0	0
UniRef90_A0A101K578	0	0	0	0	0	0	0	0	0	0	0	0	0	0	0	0	0	0
UniRef90_A0A101K598	1	0	0	1	0	0	0	0	0	0	0	0	0	0	0	0	0	0
UniRef90_A0A101K5B3	1	0	0	0	0	0	0	0	0	0	0	0	0	0	0	0	0	0
UniRef90_A0A101K5B4	0	0	0	0	0	0	0	0	0	0	0	0	0	0	0	0	0	0
UniRef90_A0A101K5C3	1	0	0	0	0	0	0	0	0	0	0	1	0	0	0	0	0	0
UniRef90_A0A101K5E3	0	0	0	0	0	0	0	0	0	0	0	0	0	0	0	0	0	0
UniRef90_A0A101K5F8	0	0	0	0	0	0	0	0	0	0	0	0	0	0	0	0	0	0
UniRef90_A0A101K5J9	0	0	0	0	0	0	0	0	0	0	0	0	0	0	0	0	0	0
UniRef90_A0A101K5L0	0	1	0	0	0	0	0	0	0	0	0	0	0	0	0	0	0	0
UniRef90_A0A101K5M2	1	0	0	1	1	0	0	0	0	0	0	0	0	1	0	0	1	0
UniRef90_A0A101K5R1	0	0	0	0	0	0	0	0	0	0	0	0	0	0	1	0	0	0
UniRef90_A0A101K5R8	0	0	0	0	0	0	0	0	0	0	0	0	0	0	0	0	0	0
UniRef90_A0A101K5T5	0	0	0	0	0	0	0	0	0	0	0	0	0	0	0	0	0	0
UniRef90_A0A101K5V2	0	0	1	0	0	0	0	1	0	0	0	0	0	0	0	0	0	0
UniRef90_A0A101K5V5	0	0	0	0	0	0	0	0	0	0	0	0	0	0	0	0	0	0
UniRef90_A0A101K5V7	0	0	0	0	0	0	0	0	0	0	0	0	0	0	0	0	0	0
UniRef90_A0A101K600	1	0	0	1	0	0	0	0	0	0	0	0	0	0	0	0	1	0
UniRef90_A0A101K612	1	0	1	0	0	1	0	0	1	1	1	1	0	0	0	1	1	1
UniRef90_A0A101K652	0	0	0	0	0	0	0	0	0	0	0	0	0	0	0	0	0	0
UniRef90_A0A101K656	0	0	0	0	0	0	0	0	0	0	0	0	0	0	0	0	0	0
UniRef90_A0A101K657	0	0	0	0	0	0	0	0	0	0	0	0	0	0	0	0	0	0
UniRef90_A0A101K658	0	0	0	0	0	0	0	0	0	0	0	0	0	0	0	0	0	0
UniRef90_A0A101K669	1	0	1	1	0	0	0	1	0	0	1	0	1	1	0	0	0	0
UniRef90_A0A101K671	0	0	0	0	0	0	0	0	0	0	0	0	0	0	0	0	0	0
UniRef90_A0A101K682	0	0	0	0	0	0	0	0	0	0	0	0	0	0	0	0	0	0
UniRef90_A0A101K696	0	0	1	0	0	0	0	0	0	0	0	0	0	0	0	0	0	0
UniRef90_A0A101K6B4	0	0	0	0	0	0	0	0	0	0	0	0	0	0	0	0	0	0
UniRef90_A0A101K6C1	1	1	0	1	1	0	0	0	0	0	0	0	0	1	0	0	0	0
UniRef90_A0A101K6D0	0	0	0	0	0	0	0	0	0	0	0	0	0	1	0	0	0	0
UniRef90_A0A101K6D8	1	0	1	1	0	0	0	1	0	0	1	0	1	1	0	1	0	0
UniRef90_A0A101K6E7	0	0	0	0	0	0	0	0	0	0	0	0	0	0	0	0	0	1
UniRef90_A0A101K6F8	1	1	0	0	0	0	0	0	0	0	0	0	0	0	0	0	0	0
UniRef90_A0A101K6I6	0	0	0	0	0	0	0	0	0	0	0	0	0	0	0	0	0	0
UniRef90_A0A101K6I8	0	0	0	0	0	0	0	0	0	0	0	0	0	0	0	0	0	0
UniRef90_A0A101K6J8	0	0	0	0	0	0	0	0	0	0	0	0	0	0	0	0	0	0
UniRef90_A0A101K6L6	0	0	0	0	0	0	0	0	0	0	0	0	0	0	0	0	0	0
UniRef90_A0A101K6M3	1	0	0	0	0	0	0	0	0	0	0	0	0	0	0	0	0	0
UniRef90_A0A101K6M7	0	0	0	0	0	0	0	0	0	0	0	0	0	0	0	0	0	0
UniRef90_A0A101K6P7	1	1	1	1	1	1	1	1	1	1	1	1	1	1	1	1	1	0
UniRef90_A0A101K6Q3	1	0	0	0	0	0	1	0	0	0	0	1	0	0	0	0	0	0
UniRef90_A0A101K6T6	0	0	0	0	0	0	0	0	0	0	0	0	0	0	0	0	0	0
UniRef90_A0A101K6U9	0	0	0	0	0	0	0	0	0	0	0	0	0	0	0	0	0	0
UniRef90_A0A101K6V1	0	0	0	0	0	0	0	0	0	0	0	0	0	0	0	0	0	0
UniRef90_A0A101K6V4	0	0	0	0	0	0	0	0	0	0	0	0	0	0	0	0	0	0
UniRef90_A0A101K6Z6	0	0	0	0	0	0	0	0	0	0	0	0	0	0	0	0	0	0
UniRef90_A0A101K700	1	0	0	0	0	0	0	0	0	0	0	0	0	0	0	0	0	0
UniRef90_A0A101K733	0	0	0	0	0	0	0	0	0	0	0	0	0	0	0	0	0	0
UniRef90_A0A101K765	0	0	0	0	0	0	0	0	0	0	0	0	0	0	0	0	0	0
UniRef90_A0A101K768	0	0	0	0	0	0	0	0	0	0	0	0	0	0	0	1	0	0
UniRef90_A0A101K772	0	0	0	0	1	0	0	0	0	0	0	0	0	0	0	0	0	0
UniRef90_A0A101K779	0	0	0	0	0	0	0	0	0	0	0	0	0	0	0	0	0	0
UniRef90_A0A101K793	1	0	1	0	1	0	0	0	0	0	0	0	0	0	0	0	0	0
UniRef90_A0A101K794	0	0	0	0	0	0	0	0	0	0	0	0	0	0	0	0	0	0
UniRef90_A0A101K7A1	0	0	0	0	0	0	0	0	0	0	0	0	0	0	0	0	0	0
UniRef90_A0A101K7A4	0	0	0	0	0	0	1	0	0	1	0	0	0	0	0	0	0	0
UniRef90_A0A101K7B4	1	0	0	0	0	0	0	0	0	0	0	0	0	0	0	0	0	0
UniRef90_A0A101K7B7	0	0	0	0	0	0	0	0	0	0	0	0	0	0	0	0	0	0
UniRef90_A0A101K7B9	0	0	0	0	0	0	0	0	0	0	0	0	0	0	0	0	0	0
UniRef90_A0A101K7I1	0	0	0	0	0	0	0	0	0	0	0	0	0	0	0	0	0	0
UniRef90_A0A101K7I9	1	1	1	1	1	1	1	1	1	1	0	1	0	1	1	0	1	0
UniRef90_A0A109WGV9	0	0	0	0	0	0	0	0	0	0	0	0	0	0	0	0	0	0
UniRef90_A0A117MW03	0	0	0	0	0	0	0	0	0	0	0	0	0	0	0	0	0	0
UniRef90_A0A117MW15	0	0	0	0	0	0	0	0	0	0	0	0	0	0	0	0	0	0
UniRef90_A0A117MW25	0	0	0	0	0	0	0	0	0	0	0	0	0	0	0	0	0	0
UniRef90_A0A117MW40	0	0	0	0	0	0	0	0	0	0	0	0	0	0	0	0	0	0
UniRef90_A0A117MW60	1	0	0	0	0	0	0	0	0	0	0	0	0	0	0	0	0	0
UniRef90_A0A117MW67	0	0	1	1	0	0	0	1	0	0	0	0	0	1	0	0	0	0
UniRef90_A0A117MW70	0	0	0	0	0	0	0	0	0	0	0	0	0	0	0	0	0	0
UniRef90_A0A117MW80	0	0	0	0	0	0	0	0	0	0	0	0	0	0	0	0	0	0
UniRef90_A0A117MW88	0	0	0	0	0	0	0	0	0	0	0	0	0	0	0	0	0	0
UniRef90_A0A117MW94	0	0	0	0	1	0	0	0	0	0	0	0	0	0	0	0	0	0
UniRef90_A0A117MW97	0	0	0	0	0	0	0	0	0	0	0	0	0	0	0	0	0	0
UniRef90_A0A117MWA2	0	0	0	0	0	0	0	0	0	0	0	0	0	0	0	0	0	0
UniRef90_A0A117MWC8	0	0	0	0	0	0	0	0	0	0	0	0	0	0	0	0	0	0
UniRef90_A0A117MWD5	0	1	0	0	0	0	0	0	0	0	0	1	0	0	0	0	0	0
UniRef90_A0A117MWE5	0	0	0	0	0	0	0	0	0	0	0	0	0	0	0	0	0	0
[truncated: 13,240 more rows]

## Sheet: Bfragilis_genefamilies
genefamily	ERR1018192	ERR1018198	ERR1018211	ERR1018215	ERR1018219	ERR1018221	ERR1018237	ERR1018254	ERR1018279	ERR1018281	ERR1018283	ERR1018284	ERR1018296	ERR1018304	ERR1018309	SAMEA2466926	SAMEA2466983	SAMEA2466990	SAMEA2466996	SAMEA2466998	SAMEA2467011	SAMEA2467037	SAMEA2467042	SAMEA3879505	SAMEA3879514	SAMEA3879533	SAMEA3879550	SAMEA3879563	SAMEA3879572	SAMEA3879584	SAMEA3879589	SAMEA3879609
UniRef90_A0A0J9FJ63	0	0	0	1	0	1	0	0	0	0	0	0	0	0	0	0	0	0	0	0	0	0	0	0	0	0	0	0	0	0	0	0
UniRef90_A0A0J9FKJ5	0	0	0	0	0	0	0	0	0	0	0	0	0	0	0	0	0	0	0	0	0	1	0	0	0	0	0	0	0	0	0	0
UniRef90_A0A0J9FLJ6	0	0	0	0	0	0	0	0	0	0	0	0	0	0	0	0	0	0	0	0	0	1	0	0	0	0	0	0	0	0	0	0
UniRef90_A0A0J9IDK1	0	0	0	0	0	0	0	0	0	0	0	0	0	0	0	0	0	0	0	0	0	1	0	0	0	0	0	0	0	0	0	0
UniRef90_A0A0X1TK00	0	0	0	0	0	0	0	0	0	0	0	0	0	0	1	0	0	0	0	0	0	0	0	0	0	0	0	0	0	0	0	0
UniRef90_A0A146R6C9	0	0	0	0	0	0	0	0	0	1	0	0	1	0	0	1	0	0	0	0	0	0	0	0	0	0	0	0	0	0	0	0
UniRef90_A0A1C6L1I0	0	0	0	0	0	0	0	0	0	0	0	0	0	0	0	1	0	0	0	0	0	0	0	0	0	0	0	0	0	1	0	0
UniRef90_A0A1D6XS79	0	0	0	0	0	0	0	0	0	0	0	0	0	0	0	0	0	0	0	0	0	0	0	0	0	0	0	1	0	0	0	0
UniRef90_A0A1H8LCD4	0	1	0	0	0	0	0	0	0	0	0	0	0	0	0	0	0	0	0	0	0	0	0	0	0	0	0	0	0	0	0	0
UniRef90_A0A1Q6HR75	0	0	0	0	0	0	0	0	0	0	0	0	0	0	0	0	0	1	1	0	1	0	0	0	0	0	0	0	1	0	0	0
UniRef90_A0A1X8W3R6	0	0	0	0	0	0	0	0	0	0	0	0	0	0	1	0	0	0	0	0	0	0	0	0	0	0	0	0	1	0	0	0
UniRef90_A0A1Y4ECT7	0	0	0	0	0	0	0	0	0	0	0	0	0	0	0	0	0	0	1	0	0	0	0	0	0	0	0	0	0	0	0	0
UniRef90_A0A223HQ97	0	0	0	0	0	1	0	0	0	0	0	0	0	0	0	0	0	0	0	0	0	0	0	0	0	0	0	0	0	0	0	0
UniRef90_A0A223HQG0	0	0	0	0	0	1	0	0	0	0	0	0	0	0	0	0	0	0	0	0	0	0	0	0	0	0	0	0	0	0	0	0
UniRef90_A0A223HQG9	0	0	0	0	0	1	0	0	0	0	0	0	0	0	0	0	0	0	0	0	0	0	0	0	0	0	0	0	0	0	0	0
UniRef90_A0A223HQL3	0	0	0	0	0	1	0	0	0	0	0	0	0	0	0	0	0	0	0	0	0	0	0	0	0	0	0	0	0	0	0	0
UniRef90_A0A316S014	0	0	0	0	0	1	0	0	0	0	0	0	0	0	0	0	0	1	0	0	0	0	0	0	1	0	0	0	0	0	0	0
UniRef90_A0A316S108	0	0	0	0	0	1	0	0	0	0	0	0	0	0	0	0	0	1	0	0	0	0	0	0	1	0	0	0	0	0	0	0
UniRef90_A0A316S308	0	0	0	0	0	1	0	0	0	0	0	0	0	0	0	0	0	1	0	0	0	0	0	0	1	0	0	0	0	0	0	0
UniRef90_A0A316SDJ1	0	0	0	0	0	1	0	0	0	0	0	0	0	0	0	0	0	1	0	0	0	0	0	0	1	0	0	0	0	0	0	0
UniRef90_A0A356DCM1	0	0	1	0	0	0	0	1	0	0	0	0	0	0	0	0	0	0	1	0	0	0	0	0	0	0	0	0	0	0	0	0
UniRef90_A0A356DCM9	0	0	1	0	0	0	0	1	0	0	0	0	0	0	0	0	0	0	1	0	0	0	0	0	0	0	0	0	0	0	0	0
UniRef90_A0A373G706	0	0	0	1	0	0	0	0	0	0	0	0	0	0	0	0	0	0	0	0	0	0	0	0	0	0	0	0	0	0	0	0
UniRef90_A0A373G9I0	0	0	0	0	0	0	0	0	0	0	0	0	0	0	0	0	0	0	1	0	0	0	0	1	0	0	0	0	0	0	0	0
UniRef90_A0A374UU56	0	1	0	0	0	0	0	0	0	0	0	0	1	0	0	0	0	0	0	0	0	0	0	0	0	0	0	0	0	0	0	0
UniRef90_A0A374UV21	0	1	0	0	0	0	0	0	0	0	0	0	1	0	0	0	0	0	0	0	0	0	0	0	0	0	0	0	0	0	0	0
UniRef90_A0A374WF11	0	0	0	1	0	0	0	0	0	0	0	0	0	1	0	0	0	0	0	0	1	0	0	0	0	0	0	0	0	0	0	0
UniRef90_A0A374WGD1	1	0	0	0	0	0	0	0	0	0	0	0	0	0	0	0	0	0	0	0	0	0	0	0	0	0	0	0	0	0	0	0
UniRef90_A0A395VFV8	1	0	0	0	0	1	0	0	0	0	0	0	0	0	0	0	0	0	0	0	0	0	0	0	0	0	0	0	0	0	0	0
UniRef90_A0A395YPP1	0	0	0	0	0	0	0	0	0	0	0	0	0	0	0	0	0	0	1	0	0	0	0	0	0	0	0	0	0	0	0	0
UniRef90_A0A396BAJ5	0	0	0	0	0	0	0	0	0	0	0	0	0	0	0	0	0	0	0	0	0	0	1	0	0	0	0	0	0	0	0	0
UniRef90_A0A396BLM4	0	0	0	0	0	0	0	0	0	0	0	0	0	0	0	0	0	0	0	0	0	0	0	0	0	0	0	1	0	0	0	0
UniRef90_A0A3A5PTZ7	0	0	0	0	0	0	0	0	0	0	0	0	0	0	0	0	0	0	0	0	0	0	0	1	0	0	0	0	0	0	0	0
UniRef90_A0A3A5R5T5	0	0	0	0	1	0	0	0	0	0	0	0	0	0	0	0	0	0	0	0	0	0	0	0	0	0	0	0	0	0	0	0
UniRef90_A0A3A5SMY8	0	1	0	1	0	0	1	0	0	0	0	0	0	0	0	0	0	0	0	0	0	0	0	0	0	0	0	0	0	0	0	0
UniRef90_A0A3A5WZ08	0	0	0	0	0	0	0	0	0	0	0	0	0	0	0	0	0	1	0	0	0	0	0	0	0	0	0	0	0	0	0	0
UniRef90_A0A3A5WZ53	0	0	0	0	0	0	0	0	0	0	0	0	0	0	0	0	0	1	0	0	0	0	0	0	0	0	0	0	0	0	0	0
UniRef90_A0A3A6KUX2	0	0	0	0	0	1	0	0	0	0	0	0	0	0	0	0	0	0	0	0	0	0	0	0	0	0	0	1	0	0	0	0
UniRef90_A0A3A6L0E3	0	0	0	0	0	0	0	0	0	0	0	0	0	0	0	0	0	0	0	0	0	0	0	0	0	0	0	1	0	0	0	0
UniRef90_A0A3E4G4U2	1	0	0	0	0	0	0	0	0	0	0	0	0	0	0	0	0	0	0	0	0	0	0	0	0	0	0	0	0	0	0	0
UniRef90_A0A3E4G591	1	0	0	0	0	0	0	0	0	0	0	0	0	0	0	0	0	0	0	0	0	0	0	0	0	0	0	0	0	0	0	0
UniRef90_A0A3E4I1S4	0	0	0	0	0	0	0	0	0	0	0	0	1	0	0	0	0	0	1	0	1	0	0	0	0	0	0	0	0	0	0	0
UniRef90_B6GBS8	0	0	0	1	0	0	0	0	0	0	0	0	0	0	1	0	0	0	0	0	0	0	0	0	0	0	0	0	0	0	0	0
UniRef90_C7XCH0	1	0	0	1	0	0	0	0	0	0	0	0	1	0	0	0	1	0	0	0	0	0	0	0	0	0	0	0	0	0	0	0
UniRef90_D1K0W4	0	0	0	0	0	1	0	0	0	0	0	0	0	0	0	0	0	1	0	0	0	0	0	0	1	0	0	0	0	0	0	0
UniRef90_D1K0W6	0	0	0	0	0	1	0	0	0	0	0	0	0	0	0	0	0	1	0	0	0	0	0	0	0	0	0	0	0	0	0	0
UniRef90_D1K0W9	0	0	0	0	1	1	0	0	0	0	0	0	0	0	0	0	0	1	0	0	0	0	0	0	1	0	0	0	0	0	0	0
UniRef90_D7I9V0	0	0	0	0	0	0	0	0	0	0	0	0	0	0	0	0	0	0	0	0	0	0	0	0	1	0	0	0	0	0	0	0
UniRef90_D7I9X6	0	0	0	0	0	0	0	0	0	0	0	0	0	0	0	0	0	0	1	0	0	0	0	0	0	0	0	1	0	0	0	0
UniRef90_E1YSR2	1	0	0	0	0	1	0	0	0	0	0	0	0	0	0	0	0	0	0	0	0	0	0	0	0	0	0	0	0	1	0	0
UniRef90_E5V0N1	0	0	0	0	0	0	0	0	0	1	0	0	0	0	0	0	0	0	1	0	0	0	0	0	0	0	1	0	0	0	0	0
UniRef90_R5MM13	0	0	0	0	0	0	0	0	0	0	0	1	0	0	0	0	0	0	0	0	0	0	0	0	0	0	0	0	0	0	0	0
UniRef90_R5R747	0	0	0	0	1	0	0	0	0	0	0	0	0	0	0	0	0	0	0	0	0	0	0	0	0	0	0	0	0	0	0	0
UniRef90_R5RA63	0	0	0	0	0	0	0	0	1	0	0	0	0	0	0	0	0	0	0	0	0	0	0	0	0	0	0	0	0	0	0	0
UniRef90_R5RFR9	0	0	0	0	0	0	0	0	1	0	0	0	0	0	0	0	0	0	0	0	0	0	0	0	0	0	0	0	0	0	0	0
UniRef90_R5RFS7	0	0	0	0	0	0	0	0	0	0	0	1	0	0	0	0	0	0	0	0	0	0	0	0	0	0	0	0	0	0	0	0
UniRef90_R5RHQ0	0	0	0	0	0	0	0	0	1	0	0	0	0	0	0	0	0	0	0	0	0	0	0	0	0	0	0	0	0	0	0	0
UniRef90_R5RN00	0	0	0	0	0	0	0	0	1	0	0	0	0	0	0	0	0	0	0	0	0	0	0	0	0	0	0	0	0	0	0	0
UniRef90_R5RTJ8	0	0	0	0	0	0	0	0	1	0	0	0	0	0	0	0	0	0	0	0	0	0	0	0	0	0	0	0	0	0	0	0
UniRef90_R5RZ09	0	0	0	0	0	0	0	0	1	0	0	0	0	0	0	0	0	0	0	0	0	0	0	0	0	0	0	0	0	0	0	0
UniRef90_R5S4N5	0	0	0	0	0	0	0	0	1	0	0	0	0	0	0	0	0	0	1	0	0	0	0	0	0	0	0	0	0	0	1	0
UniRef90_R5S4P3	0	0	0	0	0	0	0	0	1	0	0	0	0	0	0	0	0	0	0	0	0	0	0	0	0	0	0	0	0	0	1	0
UniRef90_R5UM40	0	0	0	1	0	0	0	0	0	0	0	0	0	0	0	0	0	0	0	0	0	0	0	0	1	0	0	0	1	0	0	0
UniRef90_UPI0000F02714	0	1	0	0	0	0	0	0	0	0	0	0	0	0	0	0	0	0	0	0	0	0	0	0	0	0	0	0	0	0	0	0
UniRef90_UPI0001AFB51C	0	0	0	0	0	0	0	0	0	0	0	0	0	0	0	0	0	0	0	0	0	0	0	1	0	0	0	0	0	0	0	0
UniRef90_UPI0001AFB51E	0	0	0	0	0	0	0	0	0	0	0	0	0	0	0	0	0	0	0	0	0	0	0	1	0	0	0	0	0	0	0	0
UniRef90_UPI0001AFB842	0	0	0	0	0	0	0	0	0	0	0	0	0	0	0	0	0	0	0	0	0	0	1	1	0	0	0	1	0	0	0	0
UniRef90_UPI0001AFB8E9	0	0	0	0	0	0	0	0	0	0	0	0	0	0	0	0	0	0	0	0	0	0	0	1	0	0	0	0	0	0	0	0
UniRef90_UPI0001AFB8EA	0	0	0	0	0	0	0	0	0	0	0	0	0	0	0	0	0	0	0	0	0	0	0	1	0	0	0	0	0	0	0	0
UniRef90_UPI0001AFC098	0	0	0	0	0	0	0	0	0	0	0	0	0	0	0	0	0	0	0	0	0	0	0	0	0	0	0	0	1	0	0	0
UniRef90_UPI000257A457	0	0	0	0	0	0	0	0	0	0	0	0	0	0	0	0	0	0	0	0	0	0	0	1	0	0	0	0	0	0	0	0
UniRef90_UPI000257A466	0	0	0	0	0	0	0	0	0	0	0	0	0	0	0	0	0	0	0	0	0	0	1	1	0	0	0	1	0	0	0	0
UniRef90_UPI0002693301	0	0	0	0	0	0	0	0	0	0	0	0	0	0	0	0	0	0	1	1	0	0	0	0	0	0	0	0	0	0	0	0
UniRef90_UPI0002693EC1	0	0	0	0	0	0	0	0	1	0	0	0	0	0	0	0	0	0	0	0	0	0	0	0	0	0	0	0	0	0	0	1
UniRef90_UPI0002693EC2	0	0	0	0	0	0	0	0	1	0	0	0	0	0	0	0	0	0	0	0	0	0	0	0	0	0	0	0	0	0	0	0
UniRef90_UPI0002693EC3	0	0	0	0	0	0	0	0	1	0	0	0	0	0	0	0	0	0	0	0	0	0	0	0	0	0	0	0	0	0	0	0
UniRef90_UPI0002693EC4	0	0	0	0	0	0	0	0	1	0	0	0	0	0	0	0	0	0	0	0	0	0	0	0	0	0	0	0	0	0	0	1
UniRef90_UPI0002693EC5	0	0	0	0	0	0	0	0	1	0	0	0	0	0	0	0	0	0	0	0	0	0	0	0	0	0	0	0	0	0	0	1
UniRef90_UPI0002693EC6	0	0	0	0	0	0	0	0	1	0	0	0	0	0	0	0	0	0	0	0	0	0	0	0	0	0	0	0	0	0	0	1
UniRef90_UPI0002693EC7	0	0	0	0	0	0	0	0	1	0	0	0	0	0	0	0	0	0	0	0	0	0	0	0	0	0	0	0	0	0	0	1
UniRef90_UPI0002694057	0	0	0	0	0	0	0	0	0	0	0	0	0	0	0	0	0	0	0	0	0	0	0	0	0	0	0	0	0	0	1	0
UniRef90_UPI0002694174	0	0	0	0	0	0	0	0	0	0	0	0	0	0	0	0	0	0	0	0	0	0	0	0	0	0	0	0	1	0	0	0
UniRef90_UPI0002694187	0	0	0	0	0	0	0	0	0	0	0	0	1	0	0	0	0	0	0	0	0	0	0	0	0	0	0	0	0	0	0	0
UniRef90_UPI000269418A	0	0	0	1	0	0	0	0	0	0	0	0	0	0	0	0	0	0	0	0	0	0	0	0	0	0	0	0	0	0	0	0
UniRef90_UPI000269418C	0	0	0	1	0	0	0	0	0	0	0	0	0	0	0	0	0	0	0	0	0	0	0	0	0	0	0	0	0	0	0	0
UniRef90_UPI00028086F1	0	0	0	1	0	1	0	0	0	0	0	0	0	0	0	0	0	0	0	0	0	0	0	0	0	0	0	0	0	0	0	0
UniRef90_UPI00028088CB	0	0	0	0	0	1	0	0	0	0	0	0	0	1	0	0	0	0	0	0	0	0	0	0	0	0	0	0	0	0	0	0
UniRef90_UPI0002808AFA	0	0	0	0	0	0	0	0	0	0	0	1	0	0	0	0	0	0	0	0	0	0	0	0	0	0	0	0	0	0	0	0
UniRef90_UPI0002808BAE	0	0	0	1	0	1	0	0	0	0	0	0	0	0	0	0	0	0	0	0	0	0	0	0	0	0	0	0	0	0	0	0
UniRef90_UPI0002808D03	0	0	0	1	0	0	0	0	0	0	0	0	0	0	0	0	0	0	0	0	0	0	0	1	0	0	0	0	0	0	0	0
UniRef90_UPI0002808D0B	0	0	0	0	0	0	0	0	0	0	0	0	0	0	0	0	0	0	0	0	0	0	0	1	0	0	0	0	0	0	0	0
UniRef90_UPI0002808FB3	0	0	0	0	0	0	0	0	0	0	0	1	0	0	0	0	0	0	0	0	0	0	0	0	0	0	0	0	0	0	0	0
UniRef90_UPI0002809131	0	0	0	0	0	0	0	0	0	0	0	1	0	0	0	0	0	0	0	0	0	0	0	0	0	0	0	0	0	0	0	0
UniRef90_UPI000306362E	0	0	0	0	0	0	0	0	0	0	0	0	0	0	0	0	0	1	0	0	0	0	0	0	0	0	0	0	0	0	0	0
UniRef90_UPI00030A305C	0	0	0	0	0	0	1	0	0	0	0	0	0	0	0	0	0	0	0	0	0	0	0	0	0	0	0	0	0	0	0	0
UniRef90_UPI00030D7B19	0	0	0	0	0	0	0	0	0	0	0	1	0	0	0	0	0	0	0	0	0	0	0	0	0	0	0	0	0	0	0	0
UniRef90_UPI00030F54CC	0	0	0	0	0	0	0	0	0	0	0	0	1	0	0	0	0	0	0	0	0	0	0	0	0	1	0	0	0	0	0	0
UniRef90_UPI000363E5CF	0	0	0	0	0	0	0	0	0	0	0	0	1	0	0	0	0	0	0	0	0	0	0	0	0	0	0	0	0	0	0	0
UniRef90_UPI00044526B7	0	1	0	0	0	0	0	0	0	0	0	0	0	0	0	0	0	0	0	0	0	0	0	0	0	0	0	0	0	0	0	0
UniRef90_UPI0004459DE2	0	0	0	0	1	0	0	0	0	0	0	0	0	0	0	0	0	0	0	0	0	0	0	0	0	0	0	0	0	0	0	0
UniRef90_UPI0004464617	0	0	0	0	0	0	0	0	0	0	0	0	0	0	0	0	0	1	0	0	0	0	0	0	0	0	0	0	0	0	0	0
UniRef90_UPI000446D398	0	0	0	0	0	0	0	0	0	0	0	0	0	0	0	0	0	0	0	0	0	0	0	0	0	1	0	0	0	0	0	0
UniRef90_UPI000446D5F3	0	0	0	0	0	0	0	0	1	0	0	0	0	0	0	0	0	0	0	0	0	0	0	0	0	0	0	0	0	0	1	0
UniRef90_UPI0004470289	0	0	0	0	1	0	0	0	0	0	0	0	0	0	0	0	0	0	0	0	0	0	0	0	0	0	0	0	0	0	0	0
UniRef90_UPI000447D2D5	0	0	0	0	0	0	0	0	0	0	0	0	0	0	0	0	0	0	0	0	1	0	0	0	0	0	0	0	0	0	0	0
UniRef90_UPI00044874D4	0	0	0	0	0	0	0	0	1	0	0	0	0	0	0	0	0	0	1	0	0	0	0	0	0	0	0	0	0	0	1	0
UniRef90_UPI0004487FDD	0	0	0	0	0	0	0	0	1	0	0	0	0	0	0	0	0	0	1	0	0	0	0	0	0	0	0	0	0	0	1	0
UniRef90_UPI000448D746	0	0	0	0	1	0	0	0	0	0	0	1	0	1	0	0	0	0	0	0	0	0	0	0	0	0	1	0	0	0	0	0
UniRef90_UPI0004491852	0	1	0	0	0	0	0	0	0	0	0	0	0	0	0	0	0	0	0	0	0	0	0	0	0	0	0	0	0	0	0	0
UniRef90_UPI0004492898	0	0	0	0	0	0	0	0	0	0	0	0	0	0	0	0	0	0	0	0	0	0	0	0	0	0	1	0	0	0	0	0
UniRef90_UPI0004494872	1	0	0	0	0	0	0	0	0	0	0	0	0	0	0	0	0	0	0	0	0	0	0	0	0	1	0	0	0	0	0	0
UniRef90_UPI0004495799	0	0	0	0	0	0	0	0	1	0	0	0	0	0	0	0	0	0	0	0	0	0	0	0	0	0	0	0	0	0	1	0
UniRef90_UPI00044970B3	0	0	0	0	0	0	0	0	0	0	1	0	0	1	0	0	0	0	0	0	0	0	0	0	0	0	0	0	0	0	0	1
UniRef90_UPI0004499979	0	0	0	0	0	0	0	0	0	0	0	0	0	1	0	0	0	0	0	0	0	0	0	0	0	0	0	0	1	0	0	0
UniRef90_UPI000449BA8A	0	0	0	0	0	0	0	0	0	0	0	0	0	1	0	0	0	0	0	0	1	0	0	0	0	0	0	0	0	0	0	0
UniRef90_UPI000449C23C	0	0	0	0	0	0	0	0	1	0	0	0	0	0	0	0	0	0	0	0	0	0	0	0	0	0	0	0	0	0	0	0
UniRef90_UPI000449C4E8	0	0	0	0	0	0	0	0	0	0	0	0	0	0	0	0	0	1	0	0	0	0	0	0	0	0	0	0	0	0	0	0
UniRef90_UPI00044A29B3	0	0	0	0	0	0	0	0	0	0	0	0	1	0	0	0	0	0	0	0	0	0	0	0	0	0	0	0	0	1	0	0
UniRef90_UPI00044A2B26	0	0	0	0	0	0	0	0	0	0	0	0	0	0	0	0	0	0	0	0	0	0	0	0	0	1	0	0	0	0	0	0
UniRef90_UPI00044ABD73	0	0	0	0	0	0	0	0	0	1	0	0	0	0	0	0	0	1	0	1	0	0	0	0	0	0	1	0	0	0	0	0
UniRef90_UPI00044B5852	0	0	0	0	0	0	0	0	0	0	0	0	0	0	0	0	0	0	0	0	0	1	0	0	0	0	0	0	0	0	0	0
UniRef90_UPI00044B78BB	0	0	0	0	0	0	0	0	0	0	1	0	0	1	0	0	0	0	0	0	0	0	0	0	0	0	0	0	0	0	0	1
UniRef90_UPI00044B8FCD	0	0	0	0	0	0	0	0	0	1	1	0	0	0	0	0	0	0	0	1	0	0	0	0	0	0	1	0	0	0	0	0
UniRef90_UPI00044BA1F1	0	0	1	0	0	0	0	1	0	0	0	0	0	0	0	0	0	0	0	0	0	0	0	0	0	0	0	0	0	0	1	0
UniRef90_UPI00044BB679	0	0	0	0	0	0	0	0	0	0	0	0	0	0	0	0	0	0	0	0	0	0	0	1	0	0	0	0	0	0	0	0
UniRef90_UPI00044BC0C7	0	1	0	0	0	0	0	0	0	0	0	0	0	0	0	0	0	0	0	0	0	0	0	0	0	0	0	0	0	0	0	0
UniRef90_UPI00044BF53D	0	0	0	0	0	0	0	0	0	0	1	0	0	1	0	0	0	0	0	0	0	0	0	0	0	0	0	0	0	0	0	1
UniRef90_UPI00044C2B42	0	0	0	0	0	0	0	0	1	0	0	0	0	0	0	0	0	0	0	0	0	0	0	0	0	0	0	0	0	0	0	0
UniRef90_UPI00044CDC94	0	0	0	0	0	0	0	0	0	0	0	0	0	0	1	0	0	0	0	0	0	0	0	0	0	0	0	0	0	0	0	0
UniRef90_UPI00044CF271	0	0	1	0	0	0	0	1	0	0	0	0	0	0	0	0	0	0	1	0	0	0	0	0	0	0	0	0	0	0	0	0
UniRef90_UPI00044D2A5D	0	0	0	0	0	0	0	0	0	0	0	0	1	0	0	0	0	0	0	0	0	0	0	0	0	0	0	0	0	0	0	0
UniRef90_UPI00044D38B4	0	0	0	0	0	0	0	0	0	0	0	0	0	0	0	0	0	0	1	0	0	0	0	0	0	0	0	0	0	0	0	0
UniRef90_UPI00044D7C5F	0	0	1	0	0	0	0	1	0	0	0	0	0	0	0	0	0	0	0	0	0	0	0	0	0	0	0	1	0	0	0	0
UniRef90_UPI00044D82E2	0	0	0	0	1	0	0	0	0	0	0	0	0	0	0	0	0	0	0	0	0	0	0	0	0	0	0	0	0	0	0	0
UniRef90_UPI00044DC857	0	0	0	0	0	0	0	0	0	0	0	0	0	0	0	0	0	0	0	0	0	0	0	1	0	0	0	0	0	0	0	0
UniRef90_UPI00044DE674	0	0	0	0	0	0	0	0	0	0	0	0	0	0	0	0	0	0	0	0	0	0	0	0	0	1	0	0	0	0	0	0
UniRef90_UPI00044E03FE	0	0	0	0	0	0	0	0	0	0	0	0	1	0	0	0	0	0	0	0	0	0	0	0	0	0	0	0	0	1	0	0
UniRef90_UPI00044E0E70	0	0	0	0	0	0	0	0	0	0	0	0	0	0	0	0	0	0	0	0	0	0	0	0	0	1	0	0	0	0	0	0
UniRef90_UPI00044E26D8	0	0	0	0	0	0	0	0	0	0	0	0	0	0	0	0	0	0	0	0	0	0	0	0	0	0	0	0	1	0	0	0
UniRef90_UPI00044E5554	0	0	0	0	0	0	0	0	0	0	0	0	0	0	0	0	0	0	0	0	0	0	0	1	0	0	0	0	0	0	0	0
UniRef90_UPI00044E5D44	0	0	0	0	0	0	0	0	0	0	0	0	1	0	0	0	0	0	0	0	0	0	0	0	0	0	0	0	1	0	0	0
UniRef90_UPI00044E8F89	1	0	0	0	0	0	0	0	0	0	0	0	0	0	0	0	0	0	0	0	0	0	0	0	0	0	0	0	0	0	0	0
UniRef90_UPI00044EB27C	0	0	0	0	0	0	0	0	0	0	0	0	0	0	0	0	0	0	0	0	0	0	0	0	0	0	0	0	1	0	0	0
UniRef90_UPI00044EDC96	0	0	1	0	0	0	0	1	0	0	0	0	0	0	0	0	0	0	1	0	0	0	0	0	0	0	0	0	0	0	0	0
UniRef90_UPI00044F5E3C	0	0	0	0	0	0	0	0	1	0	0	0	0	0	0	0	0	0	0	0	0	0	0	0	0	0	0	0	0	0	0	0
UniRef90_UPI00044F7398	0	0	0	0	0	0	0	0	0	0	0	0	0	0	0	0	0	1	0	0	0	0	0	0	0	0	0	0	0	0	0	0
UniRef90_UPI00044FCFC6	0	0	0	0	0	0	0	0	0	0	0	0	1	0	0	0	0	0	0	0	0	0	0	0	0	0	0	0	0	1	0	0
UniRef90_UPI0004500D83	0	0	0	0	0	0	0	0	0	0	0	0	0	0	0	0	0	1	0	0	0	0	0	0	0	0	0	0	0	0	0	0
UniRef90_UPI000450A46D	1	0	0	0	0	0	0	0	0	0	0	0	0	0	0	0	0	0	0	0	0	0	1	0	0	0	0	0	0	0	0	0
UniRef90_UPI000450D9C1	0	0	0	0	0	0	0	0	0	0	0	0	0	1	0	0	0	0	0	0	0	0	0	0	0	0	0	0	0	0	0	0
UniRef90_UPI000450FB46	0	0	0	0	1	0	0	0	0	0	0	0	0	0	0	0	0	0	0	0	0	0	0	0	0	0	0	0	0	0	0	0
UniRef90_UPI0004511433	0	0	0	0	0	0	0	0	0	0	0	0	0	0	0	0	0	0	0	0	0	0	0	0	0	1	0	0	0	0	0	0
UniRef90_UPI0004512C6E	0	0	0	0	0	0	0	0	0	0	0	0	0	0	0	0	0	0	0	0	0	0	0	0	0	0	0	0	0	1	0	0
UniRef90_UPI0004515DB1	0	0	0	0	0	0	0	0	0	0	0	0	1	0	0	0	0	0	0	0	0	0	0	0	0	0	0	0	0	1	0	0
UniRef90_UPI000451615A	0	0	0	0	0	0	0	0	0	0	1	0	0	1	0	0	0	0	0	0	0	0	0	0	0	0	0	0	0	0	0	1
UniRef90_UPI000451720F	0	0	0	0	0	0	0	0	0	0	0	0	0	0	0	0	0	0	0	0	0	0	1	0	0	0	0	0	0	0	0	0
UniRef90_UPI000451AF3D	0	0	0	0	0	0	0	1	0	0	0	0	0	0	0	0	0	0	0	0	0	0	0	0	0	0	0	0	0	0	0	0
UniRef90_UPI000451AFC7	0	0	0	0	0	0	0	0	0	0	0	0	0	0	0	0	0	0	0	0	0	0	0	0	0	0	0	0	0	0	1	0
UniRef90_UPI000451C8F1	0	1	0	0	0	0	0	0	0	0	0	0	0	0	0	0	0	0	0	0	0	0	0	0	0	0	0	0	0	0	0	0
UniRef90_UPI000451F1E4	0	0	0	0	0	0	0	0	1	0	0	0	0	0	0	0	0	0	1	0	0	0	0	0	0	0	0	0	0	0	0	0
UniRef90_UPI000452B3CC	0	0	0	0	0	0	0	0	0	0	0	0	0	0	0	0	0	0	0	0	0	0	0	0	0	1	0	0	0	0	0	0
UniRef90_UPI0004539A5A	0	0	1	0	0	0	0	1	0	0	0	0	0	0	0	0	0	0	1	0	0	0	0	0	0	0	0	0	0	0	0	0
UniRef90_UPI000470ECAB	0	0	0	0	0	0	0	0	0	0	0	0	0	0	0	0	0	0	0	0	0	0	0	1	0	0	0	0	1	1	0	0
UniRef90_UPI0004D353E3	0	0	0	0	1	0	0	0	0	0	1	0	0	1	0	0	0	0	0	0	0	0	0	0	0	0	0	0	0	0	0	0
UniRef90_UPI0004D3596A	0	0	0	0	1	0	0	0	0	0	0	0	0	0	0	0	0	0	0	0	0	0	0	0	0	0	0	0	0	0	0	0
UniRef90_UPI0004D3772F	0	0	0	0	1	0	0	0	0	0	1	0	0	1	0	0	0	0	0	0	0	0	0	0	0	0	0	0	0	0	0	0
UniRef90_UPI0004D386A4	0	0	0	0	0	0	0	0	0	0	0	0	0	0	0	0	0	0	0	0	0	0	0	0	0	0	0	0	1	0	0	0
UniRef90_UPI0004D3B5B9	0	0	0	0	1	0	0	0	0	0	1	0	0	1	0	0	0	0	0	0	0	0	0	0	0	0	0	0	0	0	0	0
UniRef90_UPI0004D3CB48	0	0	0	0	0	0	0	0	0	0	0	1	0	0	0	0	0	0	0	0	0	0	0	0	0	0	0	0	0	0	0	0
UniRef90_UPI0004D3DACB	0	0	0	0	0	0	0	0	0	0	0	0	0	0	0	0	0	0	0	0	0	0	0	0	0	0	0	0	1	0	0	0
UniRef90_UPI0004D43CC5	0	0	0	0	0	0	0	0	0	0	0	1	0	0	0	0	0	0	0	0	0	0	0	0	0	0	0	0	0	0	0	0
UniRef90_UPI0004D49B22	0	0	0	0	1	0	0	0	0	0	1	0	0	1	0	0	0	0	0	0	0	0	0	0	0	0	0	0	0	0	0	0
UniRef90_UPI0004D4A4B2	0	0	0	0	1	0	0	0	0	0	1	0	0	1	0	0	0	0	0	0	0	0	0	0	0	0	0	0	0	0	0	0
UniRef90_UPI0004D51B4D	0	0	0	0	1	0	0	0	0	0	1	0	0	1	0	0	0	0	0	0	0	0	0	0	0	0	0	0	0	0	0	0
UniRef90_UPI0004D536AC	0	0	0	0	1	0	0	0	0	0	1	0	0	1	0	0	0	0	0	0	0	0	0	0	0	0	0	0	0	0	0	0
UniRef90_UPI0004D54BB4	0	0	0	0	0	0	1	0	0	0	0	0	0	0	0	0	0	0	0	0	0	0	0	0	0	0	0	0	0	0	0	0
UniRef90_UPI0004D5565A	0	0	0	0	1	0	0	0	0	0	1	0	0	1	0	0	0	0	0	0	0	0	0	0	0	0	0	0	0	0	0	0
UniRef90_UPI0004D56387	0	0	0	0	1	0	0	0	0	0	0	1	0	0	0	0	0	0	0	0	0	0	0	0	0	0	0	0	0	0	0	0
UniRef90_UPI0004D5C35B	0	0	0	0	0	0	0	0	0	0	0	1	0	0	0	0	0	0	0	0	0	0	0	0	0	0	0	0	0	0	0	0
UniRef90_UPI0004D5DAB0	0	0	0	0	1	0	0	0	0	0	0	1	0	0	0	0	0	0	0	0	0	0	0	0	0	0	0	0	0	0	0	0
UniRef90_UPI0004D5DF97	0	0	0	0	0	0	0	0	0	0	0	1	0	0	0	0	0	0	0	0	0	0	0	0	0	0	0	0	0	0	0	0
UniRef90_UPI0004D5F276	0	0	0	0	1	0	0	0	0	0	1	0	0	1	0	0	0	0	0	0	0	0	0	0	0	0	0	0	0	0	0	0
UniRef90_UPI0004D5FCE6	0	0	0	0	1	0	0	0	0	0	0	0	0	0	0	0	0	0	0	0	0	0	0	0	0	0	0	0	0	0	0	0
UniRef90_UPI0004D64C7E	0	0	0	0	0	0	0	0	0	0	0	0	0	0	0	0	0	0	0	0	0	0	0	0	0	0	0	0	1	0	0	0
UniRef90_UPI0004D67A47	0	0	0	0	1	0	0	0	0	0	1	0	0	1	0	0	0	0	0	0	0	0	0	0	0	0	0	0	0	0	0	0
UniRef90_UPI0004D689F4	0	0	0	0	0	0	0	0	0	0	0	1	0	0	0	0	0	0	0	0	0	0	0	0	0	0	0	0	0	0	0	0
UniRef90_UPI0004D6A1E7	0	0	0	0	1	0	0	0	0	0	1	0	0	1	0	0	0	0	0	0	0	0	0	0	0	0	0	0	0	0	0	0
UniRef90_UPI0004D6ABCA	0	0	0	0	1	0	0	0	0	0	1	0	0	1	0	0	0	0	0	0	0	0	0	0	0	0	0	0	0	0	0	0
UniRef90_UPI0004D718D1	1	0	0	0	0	0	0	0	0	0	0	0	0	0	0	0	0	0	0	0	0	0	0	0	0	0	0	0	0	0	0	0
UniRef90_UPI0004D77977	0	0	0	0	0	0	1	0	0	0	0	0	0	0	0	0	0	0	0	0	0	0	0	0	0	0	0	0	0	0	0	0
UniRef90_UPI0004D79820	0	0	0	0	1	0	0	0	0	0	0	0	0	0	0	0	0	0	0	0	0	0	0	0	0	0	0	0	0	0	0	0
UniRef90_UPI0004D79B25	0	0	0	0	0	0	1	0	0	0	0	0	0	0	0	0	0	0	0	0	0	0	0	0	0	0	0	0	0	0	0	0
UniRef90_UPI0004D7AE2F	0	0	0	0	1	0	0	0	0	0	1	0	0	1	0	0	0	0	0	0	0	0	0	0	0	0	0	0	0	0	0	0
UniRef90_UPI0004D8433E	0	0	0	1	0	1	0	0	0	0	0	0	0	0	0	0	0	0	0	0	0	0	0	0	0	0	0	0	0	0	0	0
UniRef90_UPI0004D880FC	0	0	0	0	0	0	0	0	0	0	0	0	0	0	0	0	0	0	0	0	1	0	0	0	0	0	0	0	0	0	0	0
UniRef90_UPI0004D8894E	0	0	0	0	0	0	0	0	0	0	0	1	0	0	0	0	0	0	0	0	0	0	0	0	0	0	0	0	0	0	0	0
UniRef90_UPI0004D8D795	0	0	0	0	1	0	0	0	0	0	0	1	0	0	0	0	0	0	0	0	0	0	0	0	0	0	0	0	0	0	0	0
UniRef90_UPI0004D92DF2	0	0	0	0	0	0	0	0	0	0	1	0	0	0	0	0	0	0	0	0	0	0	0	0	0	0	0	0	0	0	0	0
UniRef90_UPI0004D93B6B	0	0	0	0	1	0	0	0	0	0	0	0	0	0	0	0	0	0	0	0	0	0	0	0	0	0	0	0	0	0	0	0
UniRef90_UPI0004D942A7	0	0	0	0	0	0	0	0	0	0	0	1	0	0	0	0	0	0	0	0	0	0	0	0	0	0	0	0	0	0	0	0
UniRef90_UPI0004D9507F	0	0	0	0	1	0	0	0	0	0	0	0	0	0	0	0	0	0	0	0	0	0	0	0	0	0	0	0	0	0	0	0
UniRef90_UPI0004D9A21E	0	0	0	0	1	0	0	0	0	0	0	0	0	0	0	0	0	0	0	0	0	0	0	0	0	0	0	0	0	0	0	0
UniRef90_UPI0004DA944F	0	0	0	0	1	0	0	0	0	0	0	0	0	0	0	0	0	0	0	0	0	0	0	0	0	0	0	0	0	0	0	0
UniRef90_UPI0004DABA0A	0	0	0	0	0	0	1	0	0	0	0	0	0	0	0	0	0	0	0	0	0	0	0	0	0	0	0	0	0	0	0	0
UniRef90_UPI0004DAC5A8	0	0	0	0	0	0	1	0	0	0	0	0	0	0	0	0	0	0	0	0	0	0	0	0	0	0	0	0	0	0	0	0
UniRef90_UPI0004DB0427	0	0	0	0	0	1	0	0	0	0	0	0	0	0	0	0	0	0	0	1	0	0	1	0	1	0	1	0	1	0	0	0
UniRef90_UPI0004DB0781	0	0	0	0	1	0	0	0	0	0	1	0	0	1	0	0	0	0	0	0	0	0	0	0	0	0	0	0	0	0	0	0
UniRef90_UPI000515D5BD	0	0	0	0	0	0	0	0	0	0	0	0	0	0	0	0	0	0	0	0	0	0	0	1	0	0	0	0	0	0	0	0
UniRef90_UPI0005160E83	0	0	0	0	0	1	0	0	0	0	0	0	1	0	0	0	0	0	0	0	0	0	0	0	0	0	0	0	0	0	0	0
UniRef90_UPI000516A82C	0	0	0	0	0	0	0	0	0	0	0	0	0	0	0	0	0	0	0	0	0	0	0	1	0	0	0	0	0	0	0	0
UniRef90_UPI000516AF0E	0	0	0	0	0	0	0	0	0	0	0	0	1	0	0	0	0	0	0	0	0	0	0	0	0	0	0	0	0	1	0	0
UniRef90_UPI0005171A9D	0	0	0	0	1	0	0	0	0	0	0	0	0	0	0	0	0	0	0	0	0	0	0	0	0	0	0	0	0	0	0	0
UniRef90_UPI0005175915	0	0	0	0	1	0	0	0	0	0	0	0	0	0	0	0	0	0	0	0	0	0	0	0	0	0	0	0	0	0	0	0
UniRef90_UPI000517784D	0	0	0	0	0	0	0	0	0	0	0	0	0	0	0	0	0	0	0	0	0	0	0	0	0	0	0	0	0	1	0	0
UniRef90_UPI0005B4FB6F	1	0	0	0	0	0	0	0	0	0	0	0	0	0	0	0	0	0	0	0	0	0	0	0	0	0	0	0	0	0	0	0
UniRef90_UPI0005F8C3B6	0	0	0	0	0	0	0	0	0	0	0	0	0	0	0	0	0	0	0	0	0	0	0	0	0	0	0	0	1	0	0	0
UniRef90_UPI0005F8CDE0	0	0	0	0	0	0	1	0	0	0	0	0	0	0	0	0	0	0	0	0	0	0	0	0	0	0	0	0	0	0	0	0
UniRef90_UPI0005F8DA9F	1	0	0	0	0	0	0	0	0	0	0	0	0	0	0	0	0	0	0	0	0	0	0	0	0	0	0	0	0	0	0	0
UniRef90_UPI0005F8EA61	0	0	0	0	0	1	0	0	0	0	0	0	0	0	0	0	0	0	0	0	0	0	0	0	0	0	0	0	0	0	0	0
UniRef90_UPI0005F8F022	0	0	0	0	0	0	0	0	0	0	0	0	0	0	0	1	0	0	1	1	0	0	0	0	0	0	0	0	0	0	0	0
UniRef90_UPI0005F8FA94	0	0	0	0	0	0	0	0	0	0	0	0	0	0	0	0	0	0	0	0	0	0	0	0	0	0	0	0	1	0	0	0
UniRef90_UPI0005F9227B	0	0	0	0	0	0	0	0	0	0	0	0	0	0	0	0	0	0	0	0	0	0	0	0	0	0	0	0	1	0	0	0
UniRef90_UPI0005F95F1E	0	0	0	1	0	0	0	0	0	0	0	0	0	0	0	0	0	0	0	0	0	0	0	0	0	0	0	0	0	1	0	0
UniRef90_UPI0005F9A098	1	0	0	0	0	0	0	0	1	0	0	0	0	0	0	0	0	0	0	0	0	0	0	0	0	0	0	0	1	0	0	1
UniRef90_UPI00065FEDC9	0	0	0	0	0	0	0	0	0	0	0	0	0	0	0	0	0	0	0	0	0	0	0	0	0	0	1	0	0	0	0	0
UniRef90_UPI0006611BD4	0	0	0	0	0	0	0	0	0	0	0	0	0	0	0	0	0	0	1	0	0	0	0	0	0	0	0	0	0	0	0	0
UniRef90_UPI000661564F	0	0	0	0	0	1	0	1	0	0	0	0	1	0	0	0	0	0	1	0	0	0	1	0	1	1	1	1	1	1	0	1
UniRef90_UPI000664E357	0	0	0	0	0	0	0	0	0	0	0	0	0	0	0	0	0	0	0	0	0	0	0	0	0	1	0	0	0	0	0	0
UniRef90_UPI000667ED08	0	0	0	0	0	0	0	0	0	0	0	0	0	0	0	0	0	0	1	0	0	0	0	0	0	0	0	0	0	0	0	0
UniRef90_UPI0006685069	0	0	0	0	0	0	0	0	0	0	0	0	0	0	0	0	0	0	0	0	0	0	0	0	0	0	0	0	0	1	0	0
UniRef90_UPI00067C1473	0	0	1	0	0	0	0	1	0	0	0	0	0	0	0	0	0	0	0	0	0	0	1	0	0	0	0	0	1	0	0	0
UniRef90_UPI00067D23E9	0	0	0	0	0	0	0	0	0	0	0	0	0	0	0	0	0	0	0	0	0	0	1	0	0	0	0	0	0	0	0	0
UniRef90_UPI0006A660B8	1	0	0	0	0	0	0	0	0	0	0	0	0	0	0	0	0	0	0	0	0	0	0	0	0	0	0	0	0	0	0	0
UniRef90_UPI0006A66204	0	0	0	0	0	0	0	0	0	0	0	0	0	0	0	0	0	0	0	0	0	1	0	0	0	0	0	0	0	1	0	0
UniRef90_UPI0006A6627F	0	0	0	0	0	0	0	0	0	0	0	0	0	0	0	0	0	0	0	0	0	1	0	0	0	0	0	0	0	1	0	0
UniRef90_UPI0006A6639E	0	0	0	0	0	0	0	0	0	0	0	0	0	0	0	0	0	0	0	0	0	1	0	0	0	0	0	0	0	1	0	0
UniRef90_UPI0006A663BC	0	0	0	0	0	0	0	0	0	0	0	0	0	0	0	0	0	0	0	0	0	1	0	0	0	0	0	0	0	1	0	0
UniRef90_UPI0006A663D2	0	0	0	0	0	0	0	0	0	0	0	0	0	0	0	0	0	0	0	0	0	1	0	0	0	0	0	0	0	1	0	0
UniRef90_UPI0006A66826	0	0	0	0	0	0	0	0	0	0	0	0	0	0	0	0	0	0	0	0	0	1	0	0	0	0	0	0	0	1	0	0
UniRef90_UPI0006A66967	0	0	0	0	0	0	0	0	0	0	0	0	0	0	0	0	0	0	0	0	0	0	0	0	0	0	0	0	1	1	0	0
UniRef90_UPI0006A66F0A	0	0	0	0	0	0	0	0	0	0	0	0	0	0	0	0	0	0	0	0	0	0	0	0	0	0	0	0	1	0	0	0
UniRef90_UPI0008061616	0	0	0	1	0	0	0	0	0	0	0	0	0	0	0	0	0	0	0	0	0	0	0	0	0	0	0	0	0	0	0	0
UniRef90_UPI0008061889	0	0	0	0	0	0	1	0	0	0	0	0	0	1	0	0	0	0	0	0	0	0	0	0	0	0	0	0	0	0	0	0
UniRef90_UPI0008061F8F	0	0	0	1	0	0	0	0	0	0	0	0	0	0	0	0	0	0	0	0	0	0	0	0	0	0	0	0	0	0	0	0
UniRef90_UPI0008061F9F	0	0	0	1	0	0	0	0	0	0	0	0	0	0	0	0	0	0	0	0	0	0	0	0	0	0	0	0	0	0	0	0
UniRef90_UPI00080626E5	0	0	0	1	0	0	0	0	0	0	0	0	0	0	0	0	0	0	0	0	0	0	0	0	0	0	0	0	0	0	0	0
UniRef90_UPI0008063C88	0	0	0	0	0	0	0	0	0	0	0	0	1	0	0	0	0	0	0	0	0	0	0	0	0	0	0	0	0	0	0	0
UniRef90_UPI0008064011	0	0	0	1	0	0	0	0	0	0	0	0	0	0	0	0	0	0	0	0	0	0	0	0	0	0	0	0	0	0	0	0
UniRef90_UPI00081099A2	0	0	0	0	1	0	0	0	0	0	0	0	0	0	0	0	0	0	0	0	0	0	0	0	0	0	0	0	0	0	0	0
UniRef90_UPI000810DED4	0	0	0	1	0	0	0	0	0	0	0	0	0	0	0	0	0	0	0	0	0	0	0	0	0	0	0	0	0	0	0	0
UniRef90_UPI0008112461	0	1	0	0	0	0	0	0	0	0	0	0	0	0	0	0	0	0	0	0	0	0	0	0	0	0	0	0	0	0	0	0
UniRef90_UPI0008112A65	0	0	0	0	0	0	0	0	0	0	0	0	0	0	0	0	0	0	0	0	1	0	0	0	0	0	1	0	0	0	0	0
UniRef90_UPI0008112F82	0	1	0	0	0	0	0	0	0	0	0	0	0	0	0	0	0	0	0	0	0	0	0	0	0	0	0	0	0	0	0	0
UniRef90_UPI0008113466	0	1	0	0	0	0	0	0	0	0	0	0	0	0	0	0	0	0	0	0	0	0	0	0	0	0	0	0	0	0	0	0
UniRef90_UPI0008116347	0	1	0	0	0	0	0	0	0	0	0	0	0	0	0	0	0	0	0	0	0	0	0	0	0	0	0	0	0	0	0	0
UniRef90_UPI0008116679	0	0	0	0	0	0	0	0	0	0	0	0	0	0	0	0	0	0	0	0	1	0	0	0	0	0	1	0	0	0	0	0
UniRef90_UPI0008118216	0	1	0	0	0	0	0	0	0	0	0	0	0	0	0	0	0	0	0	0	0	0	0	0	0	0	0	0	0	0	0	0
UniRef90_UPI0008118385	0	1	0	0	0	0	0	0	0	0	0	0	0	0	0	0	0	0	0	0	0	0	0	0	0	0	0	0	0	0	0	0
UniRef90_UPI00081183EB	0	1	0	0	0	0	0	0	0	0	0	0	0	0	0	0	0	0	0	0	0	0	0	0	0	0	0	0	0	0	0	0
UniRef90_UPI0008118A0F	0	1	0	0	0	0	0	0	0	0	0	0	0	0	0	0	0	0	0	0	0	0	0	0	0	0	0	0	0	0	0	0
UniRef90_UPI00081194ED	0	1	0	0	0	0	0	0	0	0	0	0	0	0	0	0	0	0	0	0	0	0	0	0	0	0	0	0	0	0	0	0
UniRef90_UPI0008119CCE	0	1	0	0	0	0	0	0	0	0	0	0	0	0	0	0	0	0	0	0	0	0	0	0	0	0	0	0	0	0	0	0
UniRef90_UPI0008119DCE	0	1	0	0	0	0	0	0	0	0	0	0	0	0	0	0	0	0	0	0	0	0	0	0	0	0	0	0	0	0	0	0
UniRef90_UPI00082752DB	0	0	0	0	0	0	0	0	0	0	0	0	0	0	0	0	0	0	0	0	0	0	0	1	0	0	0	0	0	0	0	0
UniRef90_UPI00082778DF	0	0	0	1	0	0	0	0	0	0	0	0	0	0	0	0	0	0	0	0	0	0	1	0	0	0	0	0	0	0	0	0
UniRef90_UPI00082844DF	0	0	0	1	0	0	0	0	0	0	0	0	0	0	0	0	0	0	0	0	0	0	0	0	0	0	0	0	0	0	0	0
UniRef90_UPI0008284B98	0	0	0	0	0	0	0	0	0	0	0	0	0	0	0	0	0	0	1	0	0	0	0	0	0	0	0	0	0	0	0	0
UniRef90_UPI000828D546	0	0	0	1	0	0	0	0	0	0	0	0	0	0	0	0	0	0	0	0	0	0	0	0	0	0	0	0	0	0	0	0
UniRef90_UPI000828FAA2	0	0	0	0	0	0	0	0	0	0	0	0	1	0	0	0	0	0	0	0	0	0	0	0	0	0	0	0	0	0	0	0
UniRef90_UPI000942AE04	0	0	0	0	0	0	0	0	0	0	0	0	0	0	0	0	0	0	0	0	0	0	0	0	0	0	0	0	0	0	0	1
UniRef90_UPI000C297426	0	0	0	0	0	0	0	0	0	0	1	0	0	1	0	0	0	0	0	0	0	0	0	0	0	0	0	0	0	0	0	1
UniRef90_UPI000C2A57FE	0	0	0	0	0	0	0	0	0	0	1	0	0	1	0	0	0	0	0	0	0	0	0	0	0	0	0	0	0	0	0	1
UniRef90_UPI000C2A691F	0	0	0	0	0	1	0	0	0	0	0	0	0	0	0	0	0	0	0	0	0	0	0	0	0	0	0	0	0	0	0	0
UniRef90_UPI000C2ABF03	0	0	0	0	0	1	0	0	0	0	0	0	0	0	0	0	0	0	0	0	0	0	0	0	0	0	0	0	0	0	0	0
UniRef90_UPI000C2AEFB9	0	0	0	0	0	1	0	0	0	0	0	0	0	0	0	0	0	0	0	0	0	0	0	0	0	0	0	0	0	0	0	0
UniRef90_UPI000C2B23DF	0	0	0	0	0	1	0	0	0	0	0	0	0	0	0	0	0	0	0	0	0	0	0	0	0	0	0	0	0	0	0	0
UniRef90_UPI000C2B363E	0	0	0	0	0	0	0	0	0	0	0	0	0	0	0	0	0	0	0	0	0	0	0	0	0	1	0	0	0	0	0	0
UniRef90_UPI000C78F0F7	0	0	0	0	0	1	0	0	0	0	0	0	0	0	0	0	0	0	0	0	0	0	0	0	0	0	0	0	0	0	0	0
UniRef90_UPI000C831F19	0	0	0	0	0	0	0	0	0	0	0	0	0	0	0	0	0	0	0	0	0	0	0	1	0	0	0	0	1	0	0	0
UniRef90_UPI000E1C59AD	0	0	0	0	0	0	0	0	1	0	0	0	0	0	0	0	0	0	0	0	0	0	0	0	0	0	0	0	0	1	0	0
UniRef90_UPI000E1C5D39	0	0	0	0	0	0	0	0	0	0	0	0	0	0	0	0	0	0	0	0	0	0	0	0	0	0	1	0	0	0	0	0
UniRef90_UPI000E1C6DBA	0	0	0	0	0	0	0	0	1	0	0	0	0	0	0	0	0	0	0	0	0	0	0	0	0	0	0	0	0	1	0	1
UniRef90_UPI000E1CB7C1	0	0	0	0	0	0	0	0	1	0	0	0	0	0	0	0	0	0	0	0	0	0	0	0	0	0	0	0	0	1	0	1
UniRef90_UPI000E1CD0E4	0	0	0	0	0	0	0	0	0	0	0	0	0	0	0	0	0	0	0	0	0	0	0	0	0	0	1	0	0	0	0	0
UniRef90_UPI000E1CD881	0	0	0	0	0	0	0	0	0	0	0	0	0	0	0	0	0	0	0	0	0	0	0	0	0	0	1	0	0	0	0	0
UniRef90_UPI000E1CDCF2	0	0	0	0	0	0	0	0	0	0	0	0	0	0	0	0	0	0	0	0	0	0	0	0	0	0	1	0	0	0	0	0
UniRef90_UPI000E1CDEA0	0	0	0	0	0	0	0	0	0	0	0	0	0	0	0	0	0	0	0	0	0	0	0	0	0	0	1	0	0	0	0	0
UniRef90_UPI000E1CFED1	0	0	0	0	0	0	0	0	1	0	0	0	0	0	0	0	0	0	0	0	0	0	0	0	0	0	0	0	0	1	0	0
UniRef90_UPI000E1D4590	0	0	0	0	0	0	0	0	0	0	0	0	0	0	0	0	0	0	0	0	0	0	0	0	0	0	1	0	0	0	0	0
UniRef90_UPI000E1D50A8	0	0	0	0	0	0	0	0	0	0	0	0	0	0	0	0	0	0	0	0	0	1	0	0	0	0	0	0	0	0	0	0
UniRef90_UPI000E1D7186	0	0	0	0	0	0	0	0	0	0	0	0	0	0	0	0	0	0	0	0	0	0	0	0	1	0	0	0	0	0	0	0
UniRef90_UPI000E1D91BD	0	0	0	0	0	0	0	0	0	0	0	0	0	0	0	0	0	0	0	0	0	0	0	0	0	0	1	0	0	0	0	0
UniRef90_UPI000E1DA281	0	0	0	0	0	0	0	0	1	0	0	0	0	0	0	0	0	0	0	0	0	0	0	0	0	0	0	0	0	1	0	1
UniRef90_UPI000E1DA303	0	0	0	0	0	0	0	0	1	0	0	0	0	0	0	0	0	0	0	0	0	0	0	0	0	0	0	0	0	1	0	1
UniRef90_UPI000E1DB8DB	0	0	0	0	0	0	0	0	1	0	0	0	0	0	0	0	0	0	0	0	0	0	0	0	0	0	0	0	0	1	0	1
UniRef90_UPI000E1DC249	0	0	0	0	0	0	0	0	0	0	0	0	0	0	0	0	0	0	0	0	0	0	0	0	0	0	1	0	0	0	0	0
UniRef90_UPI000E1DC8A4	0	0	0	0	0	0	0	0	0	0	0	0	0	0	0	0	0	0	0	0	0	0	0	0	0	0	1	0	0	0	0	0
UniRef90_UPI000E1DD119	0	0	0	0	0	0	0	0	0	0	0	0	0	0	0	0	0	0	0	0	0	0	0	0	0	0	0	0	1	0	0	0
UniRef90_UPI000E1DD5EE	0	0	0	0	0	0	0	0	1	0	0	0	0	0	0	0	0	0	0	0	0	0	0	0	0	0	0	0	0	1	0	0
UniRef90_UPI000E1DDE6E	0	0	0	0	0	0	0	0	1	0	0	0	0	0	0	0	0	0	0	0	0	0	0	0	0	0	0	0	0	1	0	0
UniRef90_UPI000E1DECC7	0	0	0	0	0	0	0	0	1	0	0	0	0	0	0	0	0	0	0	0	0	0	0	0	0	0	0	0	0	1	0	1
UniRef90_UPI000E1DF8C2	0	0	0	0	0	0	0	0	0	0	0	0	0	1	0	0	0	0	0	0	0	0	0	0	0	0	0	0	0	0	0	0
UniRef90_UPI000E1DF8E4	0	0	0	0	0	0	0	0	0	0	0	0	0	0	0	0	0	0	0	0	0	0	0	0	0	0	1	0	0	0	0	0
UniRef90_UPI000E1E05CA	0	0	0	0	0	0	0	0	0	0	0	0	0	0	0	0	0	0	0	0	0	0	0	0	0	0	0	0	0	1	0	0
UniRef90_UPI000E1E08B7	0	0	0	0	0	0	0	0	0	0	0	0	0	0	0	0	0	0	0	0	0	0	0	0	0	0	1	0	0	0	0	0
UniRef90_UPI000E479A58	0	0	0	0	0	0	0	0	0	1	0	0	0	0	0	0	0	0	0	0	0	0	0	0	0	0	0	0	0	0	0	0
UniRef90_UPI000E49A6CE	0	0	0	0	0	0	0	0	0	0	0	0	0	0	0	0	0	0	0	0	0	0	0	1	0	0	0	0	0	0	0	0
UniRef90_UPI000E4BB125	0	0	0	0	0	0	0	0	0	0	0	0	0	0	0	0	0	0	0	0	0	0	0	1	0	0	0	0	0	0	0	0
UniRef90_UPI000E4CCAE1	0	0	0	0	0	0	0	0	0	0	0	0	0	0	0	0	0	0	1	0	0	0	0	0	0	0	0	0	0	0	0	0
UniRef90_UPI000E4F2D0D	0	0	0	0	0	0	0	0	0	0	0	0	0	0	0	0	0	0	0	0	0	0	0	1	0	0	0	0	0	0	0	0
UniRef90_UPI000E503157	0	0	0	0	0	0	0	0	0	0	0	0	0	0	0	0	0	0	0	0	0	0	0	1	0	0	0	0	0	0	0	0
UniRef90_UPI000E51E82E	0	0	0	0	0	0	0	0	1	0	0	0	0	0	0	0	0	0	1	0	0	0	0	0	0	0	0	0	0	0	1	0
UniRef90_UPI000E58D2F7	0	0	0	0	0	0	0	0	0	0	0	0	0	0	0	0	0	0	0	0	1	0	0	0	0	0	0	0	0	0	0	0
UniRef90_UPI000EBE2C3C	0	0	0	0	0	0	0	0	0	0	0	0	0	0	1	0	0	0	0	0	0	0	0	0	0	0	0	0	0	0	0	0
UniRef90_UPI000EC1E13F	0	0	0	0	0	0	0	0	0	0	0	0	0	0	0	0	0	0	1	0	0	0	0	0	0	0	0	0	0	0	0	0
UniRef90_UPI000EC34210	0	0	0	0	0	0	0	0	0	0	0	0	0	0	0	0	0	0	0	0	0	0	0	0	0	1	0	0	0	0	0	0
UniRef90_UPI000EC45ED3	0	0	0	0	0	0	0	0	0	0	0	0	0	0	0	0	0	0	0	0	0	0	0	0	0	1	0	0	0	0	0	0
UniRef90_UPI000EC74A4F	0	0	0	0	0	0	0	0	0	0	0	0	0	0	0	0	0	0	0	0	0	0	0	0	0	1	0	0	0	0	0	0
UniRef90_UPI000ECE7ACC	0	0	0	0	0	0	0	0	0	0	0	0	0	0	0	0	0	0	0	0	0	0	0	0	0	0	0	1	0	0	0	0
UniRef90_UPI000ED7F1F6	0	0	0	0	0	0	0	0	0	0	0	0	0	0	0	0	0	0	0	0	0	0	0	0	0	1	0	0	0	0	0	0
UniRef90_UPI000ED86E6E	0	0	0	0	0	0	0	0	0	1	0	0	0	0	0	0	0	0	0	0	0	0	0	0	0	0	0	0	0	0	0	0
UniRef90_UPI000EDD9322	0	0	0	0	0	0	0	0	0	0	0	0	0	0	1	0	0	0	0	0	0	0	0	0	0	0	0	0	0	0	0	0
UniRef90_UPI000EDE6251	1	0	0	0	0	0	0	0	0	0	0	0	0	0	0	0	0	0	0	0	0	0	0	0	0	0	0	0	0	0	0	0
UniRef90_UPI000EDFDDE2	0	0	1	0	0	0	0	1	0	0	0	0	1	0	0	0	0	0	0	0	0	0	0	0	0	0	1	1	0	0	0	0
UniRef90_UPI000EE1BC8E	0	0	0	0	0	0	0	0	0	0	0	0	0	0	0	0	1	0	0	0	0	0	0	0	0	0	0	0	0	0	0	0
UniRef90_UPI000EE38007	0	0	0	0	1	0	0	0	0	0	0	0	0	0	0	0	0	0	0	0	0	0	0	0	0	1	0	0	0	0	0	0
UniRef90_UPI000EE954EE	0	0	0	0	1	0	0	0	0	0	0	0	0	0	0	0	0	0	0	0	0	0	0	0	0	1	0	0	0	0	0	0
UniRef90_UPI000EE9C3CB	0	0	0	0	0	0	0	0	0	0	0	1	0	0	0	0	0	0	0	0	0	0	0	0	0	1	1	0	0	0	0	0
UniRef90_UPI000EF0A021	1	0	0	0	0	1	0	0	0	0	0	0	0	0	0	0	0	0	0	0	0	0	0	0	0	0	0	0	0	0	0	0
UniRef90_UPI000EFA5C4A	0	0	0	0	0	0	0	0	0	0	0	0	0	0	0	0	0	0	0	0	0	0	0	0	0	0	1	0	0	0	0	0
UniRef90_UPI000EFAB2FD	0	0	0	0	1	0	0	0	0	0	1	0	0	1	0	0	0	0	0	0	0	0	0	0	0	0	0	0	0	0	0	0
UniRef90_UPI000EFAD1C9	0	0	0	0	1	0	0	0	0	0	1	0	0	1	0	0	0	0	0	0	0	0	0	0	0	0	0	0	0	0	0	0
UniRef90_UPI000EFB3E49	0	0	1	0	0	0	0	1	0	0	0	0	0	0	0	0	0	0	0	0	0	0	0	0	0	0	0	0	0	0	0	0
UniRef90_UPI000EFBBA17	0	0	0	0	1	0	0	0	0	0	1	0	0	1	0	0	0	0	0	0	0	0	0	0	0	0	0	0	0	0	0	0
UniRef90_UPI000EFBFDE0	0	0	0	0	0	0	0	0	0	0	1	0	0	0	0	0	0	0	0	0	0	0	0	0	0	0	0	0	0	0	0	0
UniRef90_UPI000EFC1812	0	0	0	0	1	0	0	0	0	0	1	0	0	1	0	0	0	0	0	0	0	0	0	0	0	0	0	0	0	0	0	0
UniRef90_UPI000EFC628B	0	0	0	0	0	0	0	0	0	0	0	0	0	1	0	0	0	0	0	0	0	0	0	0	0	0	0	0	0	0	0	0
UniRef90_UPI000EFFD5A0	0	0	0	0	0	1	0	0	0	0	0	0	0	0	0	0	0	0	0	0	0	0	0	0	0	0	0	0	0	0	0	0
UniRef90_UPI000F001DC2	0	0	0	0	0	0	0	0	0	0	0	1	0	0	0	0	0	0	0	0	0	0	0	0	0	1	0	0	0	0	0	0
UniRef90_A0A015NV59	0	0	0	0	0	0	0	0	0	0	1	1	0	1	0	0	0	0	1	0	1	1	0	0	1	0	0	0	0	0	0	0
UniRef90_A0A015NVH3	0	0	0	0	0	0	0	0	0	0	0	0	0	0	0	0	1	0	0	0	0	0	0	0	0	0	0	0	0	0	0	0
UniRef90_A0A015NVK9	1	1	1	1	0	1	1	1	1	1	0	0	1	0	1	1	1	1	1	1	1	1	1	1	1	1	1	1	1	1	1	1
UniRef90_A0A015NWH2	0	0	0	0	0	0	0	0	0	0	0	0	0	0	0	0	1	0	0	0	0	1	0	0	0	0	0	0	0	1	0	0
UniRef90_A0A015NWM5	0	0	0	0	0	0	0	0	0	0	0	0	0	0	0	0	1	0	0	0	0	0	0	0	0	0	0	0	0	0	0	0
UniRef90_A0A015NXB9	0	0	0	0	0	0	1	0	1	0	0	0	0	0	0	0	0	0	0	1	1	0	0	0	0	0	0	0	1	1	0	0
UniRef90_A0A015NYX4	0	0	0	0	0	0	0	0	0	0	0	0	0	1	0	0	0	0	0	0	0	0	0	0	0	0	0	0	0	0	0	0
UniRef90_A0A015NZH0	1	0	0	0	0	1	0	0	1	0	0	0	0	1	0	0	0	0	0	0	0	0	1	0	1	0	0	1	0	0	1	1
UniRef90_A0A015NZN8	0	0	0	0	0	0	0	0	0	0	0	0	0	0	0	0	1	0	0	0	0	0	0	0	0	0	0	0	0	0	0	0
UniRef90_A0A015NZV5	0	0	0	1	0	0	0	0	0	0	0	0	0	0	0	0	0	0	0	0	0	0	0	0	0	0	0	0	0	0	0	0
UniRef90_A0A015P063	1	1	1	1	0	1	0	1	0	1	0	0	1	0	0	1	1	0	1	1	1	1	1	0	1	1	1	1	1	0	0	0
UniRef90_A0A015P0D9	0	0	0	0	0	0	0	0	0	0	0	0	0	0	0	0	0	0	0	0	0	0	0	0	0	0	0	0	1	0	0	0
UniRef90_A0A015P0I6	0	0	0	0	0	0	0	1	0	0	0	0	0	1	0	0	0	0	1	0	0	0	0	0	0	0	0	0	0	0	0	0
UniRef90_A0A015P0J5	0	0	0	0	0	0	0	0	0	0	0	0	0	0	0	0	0	0	0	0	0	0	0	0	0	0	0	0	1	0	0	0
UniRef90_A0A015P0N7	0	0	0	1	0	0	0	1	0	0	0	0	0	0	0	1	0	0	0	0	0	1	0	1	0	1	0	0	0	0	0	0
UniRef90_A0A015P1E8	1	1	1	1	0	1	1	1	1	1	0	0	0	0	1	1	1	1	1	1	1	1	1	1	1	1	1	1	1	1	1	1
UniRef90_A0A015P208	0	0	0	0	0	1	0	0	1	0	0	0	0	0	0	0	1	1	0	1	1	1	1	1	1	1	1	1	0	0	1	1
UniRef90_A0A015P2S9	1	1	1	1	1	1	1	1	1	1	1	1	1	1	1	1	1	1	1	1	1	1	1	1	1	1	1	1	1	1	1	1
UniRef90_A0A015P3T2	0	0	0	0	0	0	0	0	0	0	0	0	0	1	0	0	0	0	0	1	1	1	0	0	0	0	0	0	0	0	0	0
UniRef90_A0A015P405	0	0	0	1	0	1	0	0	0	0	0	0	1	0	1	0	1	0	1	0	0	1	0	1	1	0	1	0	1	0	0	0
UniRef90_A0A015P467	0	0	0	0	0	0	0	0	0	0	0	0	1	1	0	0	0	0	0	0	0	1	1	0	1	0	0	0	0	0	0	0
UniRef90_A0A015P476	0	0	0	0	0	0	0	0	0	0	0	0	0	1	0	0	0	0	0	0	0	1	0	0	0	0	0	0	0	0	0	0
UniRef90_A0A015P4A3	1	1	1	1	1	1	1	1	1	1	1	1	1	1	1	1	1	1	1	1	1	1	1	1	1	1	0	1	1	1	1	1
UniRef90_A0A015P4C1	0	0	0	0	0	0	0	0	0	0	0	0	0	0	0	0	0	0	0	0	0	1	0	0	0	0	0	0	0	0	0	0
UniRef90_A0A015P4H5	0	0	0	0	0	0	0	0	0	0	0	0	0	1	0	0	0	0	0	0	0	0	0	0	0	0	0	0	0	0	0	0
UniRef90_A0A015P4K1	0	0	0	0	0	0	0	0	0	0	0	0	0	0	0	0	0	0	0	0	1	1	0	0	1	0	0	0	0	0	0	1
UniRef90_A0A015P4K7	0	0	0	0	0	0	0	0	0	0	0	0	0	0	0	0	0	0	0	0	0	0	0	0	0	0	0	0	0	0	0	1
UniRef90_A0A015P4L2	0	0	0	0	0	0	0	0	0	0	0	0	0	0	0	0	0	0	0	1	0	1	0	0	0	0	0	0	0	0	0	0
UniRef90_A0A015P4N8	0	0	0	0	0	1	0	0	1	0	0	0	0	0	0	0	1	1	0	1	1	0	0	1	1	0	1	1	0	0	1	1
UniRef90_A0A015P552	0	0	0	0	0	0	0	0	0	0	0	0	1	0	0	0	0	0	0	0	1	0	0	0	0	0	0	0	0	0	0	0
UniRef90_A0A015P557	0	0	1	0	1	0	0	1	0	0	1	0	1	1	0	0	0	0	0	1	1	1	1	0	0	0	1	0	1	0	0	0
UniRef90_A0A015P583	1	0	0	1	0	0	0	0	1	0	0	0	0	0	0	1	0	0	0	0	1	1	0	1	0	1	0	0	0	1	1	1
UniRef90_A0A015P589	0	0	0	0	0	0	0	0	0	0	0	0	0	0	0	0	1	0	0	0	0	0	0	0	0	0	0	0	0	0	0	0
UniRef90_A0A015P5B1	0	0	0	0	0	0	0	0	0	0	0	0	0	0	1	0	0	0	0	0	0	0	0	0	0	0	0	0	0	0	0	0
UniRef90_A0A015P5H2	0	0	0	1	0	0	0	0	0	0	0	0	0	0	0	0	0	0	0	0	0	0	0	0	0	0	0	0	1	0	0	0
UniRef90_A0A015P5T5	0	0	0	0	0	0	0	0	0	0	0	0	0	0	0	0	0	0	0	1	0	1	0	0	0	0	0	0	0	0	0	0
UniRef90_A0A015P5Y4	0	0	0	0	0	0	0	0	0	0	0	0	0	0	0	0	0	0	0	0	0	1	0	0	1	0	0	0	0	0	0	0
UniRef90_A0A015P659	0	0	0	0	0	0	0	0	0	0	1	0	0	0	0	0	0	0	1	1	0	1	0	0	1	0	1	0	0	0	0	0
UniRef90_A0A015P6E0	0	0	0	0	0	0	0	0	0	0	0	0	0	1	0	0	0	0	0	1	1	1	0	0	0	0	0	0	0	0	0	0
UniRef90_A0A015P6E6	0	0	0	0	0	0	0	0	0	0	0	0	0	1	0	0	0	0	0	1	0	0	0	0	0	0	0	0	0	0	0	0
UniRef90_A0A015P6H3	1	1	1	0	0	0	1	1	0	0	0	1	0	0	0	0	1	0	1	0	0	0	1	1	1	1	0	1	1	1	0	0
UniRef90_A0A015P6Z5	0	0	0	0	0	0	0	0	0	0	0	0	0	0	0	0	0	0	0	0	0	0	0	0	0	0	1	0	0	0	0	0
UniRef90_A0A015P7J1	0	0	0	0	0	1	0	0	0	0	0	0	0	1	0	0	0	0	0	0	0	0	0	0	0	0	0	0	0	0	0	0
UniRef90_A0A015P7R3	0	0	0	0	0	0	0	1	0	0	0	0	0	0	0	0	0	0	0	0	0	0	0	0	0	0	0	0	0	0	0	0
UniRef90_A0A015P7Y4	0	0	0	0	0	0	0	0	0	0	0	0	0	0	0	0	0	0	0	0	0	1	0	0	0	0	0	0	0	0	0	0
UniRef90_A0A015P812	0	0	0	0	0	0	0	0	0	0	0	0	0	0	0	0	0	0	0	0	0	1	0	0	0	0	0	0	0	0	0	0
UniRef90_A0A015P825	0	0	0	0	0	0	0	0	0	0	0	0	0	1	0	0	0	0	0	1	0	0	0	0	0	0	0	0	0	0	0	0
UniRef90_A0A015P859	0	0	0	0	0	0	0	0	0	0	0	0	0	1	0	0	0	0	0	1	0	1	0	0	0	0	0	0	0	0	0	0
UniRef90_A0A015P8B0	0	0	0	0	0	0	0	0	0	0	0	0	1	0	0	0	0	0	0	0	0	0	0	0	0	0	0	0	0	0	0	0
UniRef90_A0A015P8D5	0	0	0	0	0	0	0	0	0	0	0	0	0	0	1	0	0	0	0	0	0	0	0	0	0	0	0	0	0	0	0	0
UniRef90_A0A015P8I9	0	0	0	0	0	0	0	0	0	0	0	0	0	0	0	0	1	0	0	0	0	0	0	0	0	0	1	0	0	0	0	0
UniRef90_A0A015P8Q5	0	0	0	0	0	0	0	0	0	0	0	0	0	0	0	0	1	0	0	0	0	0	0	0	0	0	0	0	0	0	0	0
UniRef90_A0A015P8S1	0	0	0	0	0	0	0	0	0	0	0	0	1	1	0	0	0	0	0	1	0	1	0	0	1	0	0	0	0	0	0	0
UniRef90_A0A015P8T4	0	0	0	0	0	0	0	0	0	0	0	0	0	0	0	0	0	0	0	0	1	0	0	0	0	0	0	0	0	0	0	0
UniRef90_A0A015P8U1	0	0	0	0	0	0	0	0	0	0	0	0	0	1	0	0	0	0	0	0	0	1	0	0	0	0	0	0	0	0	0	0
UniRef90_A0A015P8V5	0	0	0	0	0	0	0	0	0	0	0	0	0	1	0	0	0	0	0	1	1	1	0	0	0	0	0	0	0	0	0	0
UniRef90_A0A015P8W0	0	0	0	0	0	0	0	0	0	0	0	0	0	0	0	0	0	0	0	1	0	0	0	0	0	0	0	0	0	0	0	0
UniRef90_A0A015P8W6	0	0	0	0	0	0	0	0	0	0	0	0	0	0	0	0	1	0	1	1	0	0	0	0	0	0	0	1	0	0	0	0
UniRef90_A0A015P8Y8	1	0	0	0	0	0	0	0	0	0	0	0	0	0	0	0	0	0	0	0	0	0	0	0	0	0	0	0	0	0	0	0
UniRef90_A0A015P940	0	0	0	0	0	0	0	0	0	0	0	0	0	1	0	0	0	0	0	1	1	1	0	0	0	0	0	0	0	0	0	0
UniRef90_A0A015P958	0	0	0	0	0	0	0	0	0	0	0	0	0	0	0	0	0	0	0	1	0	1	0	0	1	0	0	0	0	0	0	0
UniRef90_A0A015P998	0	0	0	0	0	0	0	0	0	0	0	0	0	1	0	0	0	0	0	1	1	1	0	0	0	0	0	0	0	0	0	0
UniRef90_A0A015P9A3	0	0	0	0	0	0	0	0	0	0	0	0	0	0	0	0	1	0	0	0	0	0	0	0	0	0	0	0	0	0	0	0
UniRef90_A0A015P9B6	0	0	0	0	0	0	0	0	0	0	0	0	0	1	0	0	0	0	0	1	0	1	0	0	0	0	0	0	0	0	0	0
UniRef90_A0A015P9C0	0	0	0	0	0	0	0	0	0	0	0	0	0	0	0	0	0	0	0	1	0	0	0	0	0	0	0	0	0	0	0	0
UniRef90_A0A015P9C8	0	0	0	1	0	0	0	0	0	1	0	0	1	0	0	0	0	0	0	0	0	0	0	0	0	0	0	0	0	0	0	0
UniRef90_A0A015P9D7	0	0	0	0	0	0	0	0	0	0	1	0	0	1	0	0	0	0	0	1	1	1	0	0	0	0	0	0	0	0	0	0
UniRef90_A0A015P9E6	0	0	0	0	0	0	0	0	0	0	0	0	0	1	0	0	0	0	0	1	0	1	0	0	1	0	0	0	0	0	0	0
UniRef90_A0A015P9F4	0	0	0	0	0	0	0	0	0	0	0	0	0	0	0	0	0	0	0	1	1	1	0	0	0	0	0	0	0	0	0	0
UniRef90_A0A015P9F8	0	0	0	0	0	0	0	0	0	0	0	0	0	0	0	0	0	0	0	1	0	1	0	0	0	0	0	0	0	0	0	0
UniRef90_A0A015P9H1	0	0	0	0	0	0	0	0	0	0	0	0	1	0	0	0	0	0	0	0	1	0	0	0	0	0	0	0	0	0	0	0
UniRef90_A0A015P9N6	0	0	0	0	0	0	0	0	0	0	0	0	0	1	0	0	1	0	0	1	1	1	0	0	1	0	0	0	0	0	0	0
UniRef90_A0A015P9Q3	0	0	0	0	0	0	0	0	0	0	0	0	0	0	0	0	0	0	0	0	0	0	0	0	0	0	0	0	0	0	0	1
UniRef90_A0A015P9X4	0	0	0	0	0	0	0	0	0	0	0	0	0	0	0	0	0	0	0	0	0	1	0	0	0	0	0	0	0	0	0	0
UniRef90_A0A015PA01	0	0	0	0	0	0	0	0	0	0	0	0	0	0	0	0	0	0	0	0	1	0	0	0	0	0	0	0	0	0	0	0
UniRef90_A0A015PA65	0	0	0	0	0	0	0	0	0	0	0	0	0	0	0	0	0	0	0	1	0	1	0	0	0	0	0	0	0	0	0	0
UniRef90_A0A015PA88	1	1	1	1	1	1	1	1	1	1	1	1	1	1	1	1	1	1	1	1	1	1	1	1	1	1	1	1	1	1	1	1
UniRef90_A0A015PAB3	0	0	0	0	0	0	0	0	0	0	0	0	0	0	0	0	0	0	0	1	1	1	0	0	0	0	0	0	0	0	0	0
UniRef90_A0A015PAB7	0	0	0	0	0	0	0	0	0	0	0	0	0	1	0	0	0	0	0	0	1	1	0	0	0	0	0	0	0	0	0	0
UniRef90_A0A015PAC1	0	0	0	1	0	0	0	0	0	1	0	0	0	0	0	0	0	0	0	0	1	0	1	0	0	0	0	0	0	0	0	0
UniRef90_A0A015PAE2	0	0	0	0	0	0	0	0	0	0	0	0	1	1	0	0	0	0	0	1	1	1	0	0	0	0	0	0	0	0	0	0
UniRef90_A0A015PAH4	0	0	0	0	0	0	0	0	0	0	0	0	0	0	0	0	0	0	0	1	1	1	0	0	1	0	0	0	0	0	0	0
UniRef90_A0A015PAH6	0	0	0	0	0	0	0	0	0	0	0	0	0	0	0	0	0	0	0	1	0	1	0	0	0	0	0	0	0	0	0	0
UniRef90_A0A015PAI4	0	0	0	0	0	0	0	0	0	0	0	0	0	1	0	0	0	0	0	1	0	1	0	0	0	0	0	0	0	0	0	0
UniRef90_A0A015PAJ3	0	0	0	0	0	0	0	0	0	0	0	0	0	0	0	0	0	0	0	0	0	0	0	0	0	0	0	0	1	0	0	0
UniRef90_A0A015PAL5	0	0	0	0	0	0	0	0	0	0	0	0	0	0	0	0	0	0	0	0	0	1	0	0	0	0	0	0	0	0	0	0
UniRef90_A0A015PAM3	0	0	0	0	0	0	0	0	0	0	0	0	0	1	0	0	0	0	0	1	0	1	0	0	0	0	0	0	0	0	0	0
UniRef90_A0A015PAQ8	0	0	0	0	0	0	0	0	0	0	0	0	0	0	0	0	0	0	0	0	0	0	0	0	1	0	0	0	0	0	0	0
UniRef90_A0A015PAR1	0	0	0	0	0	0	0	0	0	0	0	0	0	1	0	0	0	0	0	0	0	0	0	0	0	0	0	0	0	0	0	0
UniRef90_A0A015PAS0	0	0	0	0	0	0	0	0	0	0	0	0	0	0	0	0	0	0	0	1	0	1	0	0	0	0	0	0	0	0	0	0
UniRef90_A0A015PAV4	0	0	0	0	1	0	0	1	0	1	1	0	0	1	1	0	0	0	1	0	0	1	1	0	1	0	1	0	1	0	0	0
UniRef90_A0A015PAW0	0	0	0	1	0	1	0	0	0	0	0	0	1	0	0	0	1	0	1	0	0	1	0	1	1	0	1	1	1	0	0	0
UniRef90_A0A015PAW5	0	0	0	0	0	0	0	0	0	0	0	0	0	1	0	0	0	0	0	1	0	1	0	0	0	0	0	0	0	0	0	0
UniRef90_A0A015PAY5	0	0	0	0	0	0	0	0	0	0	0	0	0	0	0	0	0	0	0	1	1	1	0	0	0	0	0	0	0	0	0	0
UniRef90_A0A015PBQ9	0	0	0	0	0	0	0	0	0	0	0	0	0	0	0	0	0	0	0	0	0	0	0	0	0	0	1	0	1	0	0	0
UniRef90_A0A015PBR6	0	0	0	0	0	0	0	0	0	0	0	0	0	1	0	0	0	0	0	0	0	0	0	0	0	0	0	0	0	0	0	0
UniRef90_A0A015PBS9	1	0	0	1	1	1	0	0	0	1	0	0	1	1	0	0	1	0	1	1	1	1	1	0	1	0	1	0	1	0	0	0
UniRef90_A0A015PBT0	0	0	0	0	0	0	0	0	0	0	0	0	0	1	0	0	0	0	0	1	0	0	0	0	0	0	0	0	0	0	0	0
UniRef90_A0A015PBT6	0	0	0	0	0	0	0	0	0	0	0	0	0	0	0	0	0	0	0	1	1	1	0	0	1	0	0	0	0	0	0	0
UniRef90_A0A015PBW6	0	0	0	0	0	0	0	0	0	0	0	0	0	1	0	0	0	0	0	1	0	1	0	0	1	0	0	0	0	0	0	0
UniRef90_A0A015PBX2	0	0	0	0	0	0	0	0	0	0	0	0	0	1	0	0	0	0	0	0	0	0	0	0	0	0	0	0	0	0	0	0
UniRef90_A0A015PBY8	0	0	0	0	0	0	0	0	0	0	0	0	0	1	0	0	0	0	0	1	0	1	0	0	0	0	0	0	0	0	0	0
UniRef90_A0A015PBZ1	0	0	0	0	0	0	0	0	0	0	0	0	1	1	0	0	0	0	0	1	1	0	0	0	1	0	0	0	0	0	0	0
UniRef90_A0A015PBZ3	0	0	0	0	0	0	0	0	0	0	0	0	0	1	0	0	0	0	0	0	0	0	0	0	0	0	0	0	0	0	0	0
UniRef90_A0A015PC15	0	0	0	0	0	0	0	0	0	0	0	0	0	0	0	0	0	0	0	0	0	1	0	0	0	0	0	0	0	0	0	0
UniRef90_A0A015PC44	0	0	0	0	0	0	0	0	0	0	0	0	0	0	0	0	0	0	0	1	1	1	0	0	0	0	0	0	0	0	0	0
UniRef90_A0A015PC72	0	0	0	0	0	0	0	0	0	0	0	0	0	0	0	0	0	0	0	0	0	1	0	0	0	0	0	0	0	0	0	0
UniRef90_A0A015PC89	0	0	0	0	0	0	0	0	0	0	0	0	0	0	0	0	0	0	0	1	0	1	0	0	0	0	0	0	0	0	0	0
UniRef90_A0A015PCB5	0	0	0	0	0	0	0	0	0	0	0	0	0	1	0	0	0	0	0	0	0	1	0	0	0	0	0	0	0	0	0	0
UniRef90_A0A015PCC4	0	0	0	0	0	0	0	0	0	0	0	0	0	1	0	0	0	0	0	1	0	1	0	0	1	0	0	0	0	0	0	0
UniRef90_A0A015PCG5	0	0	1	1	0	1	0	1	0	1	0	0	1	1	0	0	1	0	0	1	1	1	1	0	1	1	1	1	1	0	0	0
UniRef90_A0A015PCH9	0	0	0	0	0	0	0	0	0	0	0	0	0	1	0	0	0	0	0	1	0	1	0	0	0	0	1	0	0	0	0	0
UniRef90_A0A015PCI5	0	0	0	0	0	0	0	0	0	0	0	0	0	1	0	0	0	0	0	0	1	1	0	0	0	0	0	0	0	0	0	0
UniRef90_A0A015PCJ9	0	0	0	0	0	0	0	0	0	0	0	0	0	0	0	0	1	0	1	1	0	0	0	0	1	0	0	1	0	0	0	0
UniRef90_A0A015PCP2	0	0	0	0	0	0	0	0	0	0	0	0	0	1	0	0	0	0	0	1	1	1	0	0	0	0	0	0	0	0	0	0
UniRef90_A0A015PCS3	0	0	0	0	0	0	0	0	0	0	0	0	0	0	0	0	0	0	0	0	0	0	0	0	0	0	1	1	0	0	0	0
UniRef90_A0A015PCW6	0	0	0	0	0	0	0	0	0	0	0	0	0	1	0	0	0	0	0	0	0	0	0	0	0	0	0	0	0	0	0	0
UniRef90_A0A015PCX2	0	0	0	0	0	0	0	0	0	0	0	0	0	1	1	0	0	0	0	0	1	1	0	0	0	0	0	0	0	0	0	0
UniRef90_A0A015PD13	0	0	0	0	0	0	0	0	0	0	0	0	0	0	0	0	0	0	0	0	0	1	0	0	0	0	0	0	0	0	0	0
UniRef90_A0A015PD35	0	0	0	0	0	0	0	0	0	0	0	0	0	1	0	0	0	0	0	1	0	1	0	0	0	0	0	0	0	0	0	0
UniRef90_A0A015PD37	0	0	0	0	0	0	0	0	0	0	0	0	0	1	0	0	0	0	0	0	0	1	0	0	0	0	0	0	0	0	0	0
UniRef90_A0A015PD42	0	0	0	0	0	0	0	0	0	0	0	0	0	1	0	0	0	0	0	0	0	1	0	0	0	0	0	0	0	0	0	0
UniRef90_A0A015PDA9	0	0	1	0	1	0	0	1	0	1	0	0	0	0	0	0	0	0	0	1	0	0	0	1	1	0	0	1	1	0	0	0
UniRef90_A0A015PDF6	0	0	0	0	0	0	0	0	0	0	0	0	0	1	0	0	0	0	0	0	1	1	0	0	0	0	0	0	0	0	0	0
UniRef90_A0A015PDR1	0	0	0	0	0	0	0	0	0	0	0	0	0	0	1	0	1	0	1	1	0	1	0	0	1	0	0	1	0	0	0	0
UniRef90_A0A015PDS2	0	0	0	0	0	0	0	0	0	0	0	0	0	1	0	0	0	0	0	1	1	1	0	0	0	0	0	0	0	0	0	0
UniRef90_A0A015PDV2	0	0	0	0	0	0	0	0	0	0	0	0	0	0	0	0	0	0	0	0	0	1	0	0	0	0	0	0	0	0	0	0
UniRef90_A0A015PDZ5	0	0	0	0	0	0	0	0	0	0	0	0	1	1	0	0	0	0	0	1	1	1	0	0	0	0	1	0	0	0	0	0
UniRef90_A0A015PE12	0	0	0	0	0	0	0	0	0	0	0	0	0	0	0	0	0	0	0	1	1	1	0	0	0	0	0	0	0	0	0	0
UniRef90_A0A015PE54	0	0	0	0	0	0	0	0	0	0	0	0	0	0	0	0	0	0	0	1	0	1	0	0	0	0	0	0	0	0	0	0
UniRef90_A0A015PE98	0	0	0	0	0	0	0	0	0	0	0	0	0	1	0	0	0	0	0	0	0	1	0	0	0	0	0	0	0	0	0	0
UniRef90_A0A015PEE6	0	0	0	0	0	0	0	0	0	0	0	0	0	1	0	0	0	0	0	0	0	1	0	0	0	0	0	0	0	0	0	0
UniRef90_A0A015PEG0	0	0	0	0	0	0	0	0	0	0	0	0	0	0	0	0	0	0	0	0	0	1	0	0	0	0	0	0	0	0	0	0
UniRef90_A0A015PEL5	0	0	0	0	0	0	0	0	0	0	0	0	0	0	0	0	0	0	0	1	0	1	0	0	0	0	0	0	0	0	0	0
UniRef90_A0A015PEN1	0	0	0	1	1	0	0	0	0	0	0	0	1	1	0	0	0	0	0	1	1	1	0	0	1	0	1	0	0	0	0	0
UniRef90_A0A015PER7	0	0	0	0	0	0	0	0	0	0	0	0	0	1	0	0	0	0	0	1	0	1	0	0	0	0	0	0	0	0	0	0
UniRef90_A0A015PEU0	0	0	0	0	0	0	0	0	0	0	0	0	0	1	0	0	0	0	0	1	0	0	0	0	0	0	0	0	0	0	0	0
UniRef90_A0A015PEU5	0	0	0	0	0	0	0	0	0	0	0	0	0	0	0	0	0	0	0	0	1	1	0	0	0	0	0	0	0	0	0	0
UniRef90_A0A015PEX8	0	0	0	0	0	0	0	0	0	0	0	0	0	1	0	0	0	0	0	1	0	1	0	0	0	0	0	0	0	0	0	0
UniRef90_A0A015PEY1	0	0	0	0	0	0	0	0	0	0	0	0	0	0	0	0	0	0	0	0	0	1	0	0	0	0	0	0	0	0	0	0
UniRef90_A0A015PEY5	0	0	0	0	0	0	0	0	0	0	0	0	0	0	0	0	0	0	0	0	0	1	0	0	0	0	0	0	0	0	0	0
UniRef90_A0A015PF10	0	0	0	0	0	0	0	0	0	0	0	0	0	0	0	0	1	0	0	0	1	0	0	1	0	0	1	0	0	0	0	0
UniRef90_A0A015PF18	0	0	0	0	0	0	0	0	0	0	0	0	0	0	0	0	0	0	0	1	1	1	0	0	0	0	0	0	0	0	0	0
UniRef90_A0A015PF25	0	0	0	0	0	0	0	0	1	0	0	0	0	0	0	0	0	0	0	0	0	0	0	0	0	0	0	0	0	0	1	1
UniRef90_A0A015PF54	0	0	0	0	0	0	0	0	0	0	0	0	0	1	0	0	0	0	0	1	1	1	0	0	0	0	0	0	0	0	0	0
UniRef90_A0A015PF56	0	0	0	0	0	0	0	0	0	0	0	0	0	0	0	0	0	0	0	0	0	1	0	0	0	0	0	0	0	0	0	0
UniRef90_A0A015PF82	0	0	0	0	0	0	0	0	0	0	0	0	0	1	0	0	0	0	0	1	1	0	0	0	0	0	0	0	0	0	0	0
UniRef90_A0A015PF96	0	0	0	0	0	0	0	0	1	0	0	0	0	0	0	0	1	0	0	0	0	0	0	0	0	0	0	0	0	1	1	1
UniRef90_A0A015PFB3	0	0	0	0	0	0	0	0	0	0	0	0	0	1	0	0	0	0	0	0	0	1	0	0	0	0	0	0	0	0	0	0
UniRef90_A0A015PFB7	0	0	0	0	0	0	0	0	0	0	0	0	0	1	0	0	0	0	0	0	0	1	0	0	0	0	0	0	0	0	0	0
UniRef90_A0A015PFC4	0	0	0	0	0	0	0	0	0	0	0	0	0	1	0	0	0	0	0	0	0	0	0	0	0	0	0	0	0	0	0	0
UniRef90_A0A015PFE4	0	0	0	0	0	0	0	0	0	0	0	0	0	0	0	0	0	0	0	1	0	1	0	0	0	0	0	0	0	0	0	0
UniRef90_A0A015PFF8	0	0	0	0	0	0	0	0	0	0	0	0	0	0	0	0	0	0	0	0	1	1	0	0	0	0	0	0	0	0	0	0
UniRef90_A0A015PFG8	0	0	0	0	0	0	0	0	0	0	0	0	0	1	0	0	0	0	0	1	1	1	0	0	0	0	0	0	0	0	0	0
UniRef90_A0A015PFG9	0	0	0	0	0	0	0	0	0	0	0	0	0	1	0	0	0	0	0	1	0	1	0	0	0	0	0	0	0	0	0	0
UniRef90_A0A015PFQ6	0	0	0	1	1	0	0	0	0	0	0	0	1	1	0	0	0	0	1	0	1	1	1	0	0	0	1	0	0	0	0	0
UniRef90_A0A015PFQ9	0	0	0	0	1	0	0	0	0	0	0	0	0	0	0	0	0	0	0	0	0	0	0	0	0	0	0	0	0	0	0	0
UniRef90_A0A015PFS2	0	0	0	0	0	0	0	0	0	0	0	0	0	0	0	0	0	0	0	0	0	0	0	0	0	0	1	0	0	0	0	0
UniRef90_A0A015PG46	0	0	0	0	0	0	0	0	0	0	0	0	0	0	0	0	0	0	0	1	0	1	0	0	0	0	0	0	0	0	0	0
UniRef90_A0A015PG74	0	0	0	0	0	0	0	0	0	0	0	0	1	0	0	0	0	0	0	0	0	1	0	0	0	0	0	0	0	0	0	0
UniRef90_A0A015PG79	0	0	0	0	0	0	0	0	0	0	0	0	0	0	0	0	0	0	0	0	1	1	0	0	0	0	0	0	0	0	0	0
UniRef90_A0A015PG85	0	0	0	0	0	0	0	0	0	0	0	0	0	0	0	0	0	0	0	0	0	1	0	0	0	0	0	0	0	0	0	0
UniRef90_A0A015PGM2	0	0	0	0	0	0	0	0	0	0	0	0	0	1	0	0	0	0	0	1	1	1	0	0	0	0	0	0	0	0	0	0
UniRef90_A0A015PGY1	0	0	0	0	0	0	0	0	0	0	0	0	0	1	0	0	0	0	0	1	1	1	0	0	0	0	0	0	0	0	0	0
UniRef90_A0A015PHB0	0	0	0	0	0	0	0	0	0	0	0	0	1	0	0	0	0	0	0	0	0	0	0	0	0	0	0	0	0	0	0	0
UniRef90_A0A015PHL4	0	0	0	0	0	0	0	0	0	0	0	0	0	0	0	0	0	0	0	0	0	1	0	0	0	0	0	0	0	0	0	0
UniRef90_A0A015PHS1	0	0	0	0	0	0	0	0	0	0	0	0	0	0	0	0	0	0	0	1	0	1	0	0	0	0	0	0	0	0	0	0
UniRef90_A0A015PHY2	0	0	0	0	0	0	0	0	0	0	0	0	0	1	0	0	0	0	0	1	0	1	0	0	1	0	0	0	0	0	0	0
UniRef90_A0A015PI46	0	0	0	0	0	0	0	0	0	0	0	0	0	0	0	0	0	0	0	0	0	1	0	0	0	0	0	0	0	0	0	0
UniRef90_A0A015PIA5	0	0	0	0	0	0	0	0	0	0	0	0	0	1	0	0	0	0	0	1	0	1	0	0	0	0	0	0	0	0	0	0
UniRef90_A0A015PID9	0	0	0	0	0	0	0	0	0	0	0	0	0	0	0	0	0	0	0	0	0	0	0	0	0	0	0	0	1	0	0	0
UniRef90_A0A015PIH3	0	0	0	0	0	0	0	0	0	0	0	0	0	0	0	0	0	0	0	0	1	0	0	0	0	0	0	0	0	0	0	0
UniRef90_A0A015PIH8	0	0	0	0	0	0	0	0	0	0	0	0	0	0	0	0	0	0	0	1	0	1	0	0	0	0	0	0	0	0	0	0
UniRef90_A0A015PIR6	0	0	0	0	0	0	0	0	0	0	0	0	0	1	0	0	0	0	0	0	1	1	0	0	0	0	0	0	0	0	0	0
UniRef90_A0A015PIS8	0	0	0	0	0	0	0	0	0	0	0	0	0	1	0	0	0	0	0	1	1	1	0	0	0	0	0	0	0	0	0	0
UniRef90_A0A015PJN1	0	0	0	0	0	0	0	0	0	0	0	0	0	1	0	0	0	0	0	1	0	1	0	0	0	0	0	0	0	0	0	0
UniRef90_A0A015PJW4	0	0	0	0	0	0	0	0	0	0	0	0	0	1	0	0	0	0	0	1	1	1	0	0	0	0	0	0	0	0	0	0
UniRef90_A0A015PK84	0	0	0	0	0	0	0	0	0	0	0	0	0	0	0	0	0	0	0	1	1	1	0	0	0	0	0	0	0	0	0	0
UniRef90_A0A015PKI8	0	0	0	0	0	0	0	0	0	0	0	0	0	1	0	0	0	0	0	1	1	1	0	0	0	0	0	0	0	0	0	0
UniRef90_A0A015PKP9	0	0	0	0	0	0	0	0	0	0	0	0	0	0	0	0	0	0	0	0	0	1	0	0	0	0	0	0	0	0	0	0
UniRef90_A0A015PL47	0	0	0	1	0	0	0	0	0	1	0	0	1	0	0	0	0	0	1	0	1	0	0	1	0	0	1	0	1	0	0	0
UniRef90_A0A015PL53	0	0	0	1	0	0	0	0	0	1	0	0	0	0	0	0	0	0	0	0	0	0	0	0	0	0	0	0	0	0	0	0
UniRef90_A0A015PL93	0	0	0	0	0	0	0	0	0	0	0	0	0	0	0	0	0	0	0	0	0	1	0	0	0	0	0	0	0	0	0	0
UniRef90_A0A015PL98	0	0	0	0	0	0	0	0	0	0	0	0	0	0	0	0	0	0	0	0	0	1	0	0	0	0	0	0	0	0	0	0
UniRef90_A0A015PLF9	0	0	0	0	0	0	0	0	0	0	0	0	0	0	1	0	0	0	0	0	0	0	0	0	0	0	1	0	0	0	0	0
UniRef90_A0A015PLL5	0	0	0	0	0	0	0	0	0	0	0	0	0	0	0	0	0	0	0	0	0	0	0	0	1	0	0	0	0	0	0	0
UniRef90_A0A015PYP7	1	1	0	1	1	1	0	1	0	1	1	0	1	1	1	0	1	0	1	1	1	1	1	0	1	0	1	1	1	0	0	0
UniRef90_A0A015Q2Q4	0	0	0	0	0	0	0	0	1	0	0	0	0	0	0	0	0	0	0	0	0	1	1	1	0	0	0	1	0	0	0	0
UniRef90_A0A015Q466	1	0	0	1	0	1	0	0	0	1	1	0	1	0	0	0	0	0	1	0	0	1	1	0	0	0	0	0	1	0	0	0
UniRef90_A0A015Q4E4	0	0	0	0	0	0	0	0	0	0	0	0	0	0	0	0	0	0	0	0	0	0	0	0	0	0	0	0	0	1	0	0
UniRef90_A0A015Q4W3	1	0	0	1	1	0	0	0	0	1	1	0	0	0	1	0	0	1	1	0	0	0	1	0	0	0	0	0	1	0	0	0
UniRef90_A0A015Q6P7	0	0	0	1	0	0	0	0	0	0	0	0	1	0	0	0	1	0	0	0	1	0	0	0	0	0	0	0	1	0	0	0
UniRef90_A0A015Q6Y0	0	0	0	0	0	0	0	0	0	0	0	0	0	0	0	0	0	0	0	1	1	1	0	0	0	0	0	0	0	0	0	0
UniRef90_A0A015Q7A9	0	0	0	0	0	0	0	0	0	0	0	0	1	0	0	0	0	0	0	0	1	1	0	0	0	0	0	0	0	0	0	0
UniRef90_A0A015Q7C6	0	0	0	0	0	0	0	0	0	0	0	0	0	0	0	0	0	0	0	1	0	0	0	0	0	0	0	0	0	0	0	0
UniRef90_A0A015Q7H1	0	0	0	0	0	0	0	0	0	0	0	0	0	1	0	0	0	0	0	1	1	1	0	0	0	0	0	0	0	0	0	0
UniRef90_A0A015Q7I9	0	0	0	0	0	0	0	0	0	0	0	0	0	1	0	0	0	0	0	0	0	1	0	0	0	0	0	0	0	0	0	0
UniRef90_A0A015Q7Q0	0	0	0	0	0	0	0	0	0	0	0	0	0	0	0	0	0	0	0	0	1	1	0	0	0	0	0	0	0	0	0	0
UniRef90_A0A015Q7U4	0	0	0	0	0	0	0	0	0	0	0	0	0	1	0	0	0	0	0	0	0	0	0	0	0	0	0	0	0	0	0	0
UniRef90_A0A015Q871	0	0	0	0	0	0	0	1	0	0	0	0	1	1	0	0	0	0	1	1	1	1	1	0	1	0	1	0	0	0	0	0
UniRef90_A0A015Q8K7	0	0	0	0	0	0	0	0	0	0	0	0	0	0	0	0	0	0	0	0	0	0	0	0	1	0	0	0	0	0	0	0
UniRef90_A0A015Q8V6	0	0	0	0	0	0	0	0	0	0	0	0	1	1	0	0	0	0	0	0	1	1	0	0	0	0	0	0	0	0	0	0
UniRef90_A0A015Q8X2	0	0	0	1	1	0	0	0	0	0	0	0	1	1	0	0	0	0	1	1	1	1	1	0	1	0	1	1	1	0	0	0
UniRef90_A0A015Q8Y9	0	0	0	0	0	0	0	0	0	0	0	0	0	0	0	0	0	0	0	0	0	0	0	0	0	0	0	0	0	1	0	0
UniRef90_A0A015Q907	0	0	0	0	0	0	0	0	0	0	0	0	0	1	0	0	0	0	0	0	0	1	0	0	0	0	0	0	0	0	0	0
UniRef90_A0A015Q912	0	0	0	0	0	0	0	0	0	0	0	0	0	0	0	0	0	0	0	0	0	1	0	0	0	0	0	0	0	0	0	0
UniRef90_A0A015Q940	0	0	0	0	0	0	0	0	0	0	0	0	0	0	0	0	0	0	0	0	1	1	0	0	0	0	0	0	0	0	0	0
UniRef90_A0A015Q988	0	0	0	0	0	0	0	0	0	0	0	0	0	1	0	0	0	0	0	0	1	0	0	0	0	0	0	0	0	0	0	0
UniRef90_A0A015Q9A2	0	0	0	0	0	0	0	0	0	0	0	0	0	1	0	0	0	0	0	1	1	1	0	0	1	0	0	0	0	0	0	0
UniRef90_A0A015Q9H4	0	0	0	0	0	0	0	0	0	0	0	0	0	0	0	0	1	0	0	0	0	0	0	0	0	0	0	0	0	0	0	0
UniRef90_A0A015Q9P0	0	0	0	0	0	0	0	0	0	0	0	0	0	0	1	0	0	0	0	0	0	1	0	0	1	0	0	0	0	0	0	0
UniRef90_A0A015Q9S4	0	0	0	0	0	0	0	0	0	0	0	0	0	1	0	0	0	0	0	0	1	1	0	0	0	0	0	0	0	0	0	0
UniRef90_A0A015Q9Z8	0	0	0	0	0	0	0	0	0	0	0	0	0	1	0	0	0	0	0	0	0	0	0	0	0	0	0	0	0	0	0	0
UniRef90_A0A015QA40	0	0	0	0	0	0	0	0	0	0	0	0	1	1	0	0	0	0	0	0	1	1	0	0	0	0	0	0	0	0	0	0
UniRef90_A0A015QA54	0	0	0	0	0	0	0	0	0	0	0	0	1	1	0	0	0	0	0	1	1	1	0	0	0	0	0	0	0	0	0	0
UniRef90_A0A015QA61	0	0	0	0	0	0	0	0	0	0	0	0	0	1	0	1	0	1	0	0	0	0	0	0	0	0	1	0	0	0	1	1
UniRef90_A0A015QAE1	0	0	0	0	0	0	0	0	0	0	0	0	0	1	0	0	0	0	0	0	0	0	0	0	0	0	0	0	0	0	0	0
UniRef90_A0A015QAF1	0	0	0	0	1	0	0	0	0	0	0	0	0	0	0	0	0	0	0	1	0	0	0	0	0	0	0	0	0	0	0	0
UniRef90_A0A015QAI7	0	0	0	0	0	0	0	0	0	0	0	0	0	0	0	0	0	0	0	1	0	1	0	0	0	0	0	0	0	0	0	0
UniRef90_A0A015QAL4	1	1	1	1	0	1	1	1	1	1	1	0	1	1	0	1	1	1	1	1	1	1	0	1	1	1	1	1	1	1	1	1
UniRef90_A0A015QAQ4	0	0	0	0	0	0	0	0	0	0	0	0	1	1	0	0	0	0	0	0	0	1	0	0	0	0	0	0	0	0	0	0
UniRef90_A0A015QAU8	0	0	0	0	0	0	0	0	0	0	0	0	0	0	0	0	0	0	0	0	0	0	0	0	0	0	0	1	0	0	0	0
UniRef90_A0A015QB06	0	0	0	0	0	0	0	0	0	0	0	0	0	1	0	0	0	0	0	0	0	0	0	0	0	0	0	0	0	0	0	0
UniRef90_A0A015QB47	0	0	0	0	0	0	0	0	0	0	0	0	0	1	0	0	0	0	0	0	0	0	0	0	0	0	0	0	0	0	0	0
UniRef90_A0A015QBR1	0	0	0	0	1	0	0	1	0	1	0	0	1	1	0	0	1	0	0	1	1	1	1	0	1	0	1	1	1	0	0	0
UniRef90_A0A015QBR6	0	0	0	0	0	0	0	0	0	0	0	0	0	1	0	0	0	0	0	1	0	1	0	0	1	0	0	0	0	0	0	0
UniRef90_A0A015QBU1	0	0	0	0	0	0	0	0	0	0	0	0	0	0	0	0	0	0	0	0	0	1	0	0	0	0	0	0	0	0	0	0
UniRef90_A0A015QBZ6	0	0	0	0	0	0	0	0	0	0	0	0	1	1	0	0	0	0	1	0	0	1	0	0	0	0	1	0	0	0	0	0
UniRef90_A0A015QC11	0	0	0	0	0	0	0	0	0	0	0	0	0	0	0	0	0	0	0	0	0	1	0	0	1	0	0	0	0	0	0	0
UniRef90_A0A015QC33	0	0	0	0	0	0	0	0	0	0	0	0	0	1	0	0	0	0	0	0	0	0	0	0	0	0	0	0	0	0	0	0
UniRef90_A0A015QC38	0	0	0	0	0	0	0	0	0	0	0	0	0	1	0	0	0	0	0	1	1	1	0	0	0	0	0	0	0	0	0	0
UniRef90_A0A015QC49	0	0	0	0	0	0	0	0	0	0	0	0	0	0	0	0	0	0	0	0	1	1	0	0	0	0	0	0	0	0	0	0
UniRef90_A0A015QC53	0	0	0	0	0	0	0	0	0	0	0	0	0	1	0	0	0	0	0	1	1	1	0	0	1	0	0	0	0	0	0	0
UniRef90_A0A015QC64	0	0	0	0	0	0	0	0	0	0	0	0	0	1	0	0	0	0	0	1	0	1	0	0	0	0	0	0	0	0	0	0
UniRef90_A0A015QC68	0	0	0	0	0	0	0	0	0	0	0	0	0	1	0	0	0	0	0	1	0	1	0	0	0	0	0	0	0	0	0	0
UniRef90_A0A015QCA0	0	0	0	0	0	0	0	0	0	0	0	0	0	1	0	0	0	0	0	0	0	1	0	0	0	0	0	0	0	0	0	0
UniRef90_A0A015QCB7	0	0	0	0	0	0	0	0	0	0	0	0	0	0	0	0	0	0	0	0	0	1	0	0	0	0	0	0	0	0	0	0
UniRef90_A0A015QCC0	0	0	0	0	0	0	0	0	0	0	0	0	0	1	0	0	0	0	0	1	0	1	0	0	0	0	0	0	0	0	0	0
UniRef90_A0A015QCR0	0	0	0	0	0	0	0	0	0	0	0	0	0	1	0	0	0	0	0	0	0	0	0	0	0	0	0	0	0	0	0	0
UniRef90_A0A015QCS9	0	0	0	0	0	0	0	0	0	0	0	0	0	0	0	0	0	0	0	0	0	1	0	0	0	0	0	0	0	0	0	0
UniRef90_A0A015QCY9	0	0	0	0	0	0	0	0	0	0	0	0	0	0	0	0	0	0	0	0	1	0	0	0	0	0	0	0	0	0	1	0
UniRef90_A0A015QD05	0	0	0	0	0	0	0	0	0	0	0	0	0	0	0	0	0	0	0	0	1	0	0	0	0	0	0	0	0	0	0	0
UniRef90_A0A015QD44	0	0	0	0	0	0	0	0	0	0	0	0	0	0	0	0	0	0	0	0	1	0	0	0	0	0	0	0	0	0	0	0
UniRef90_A0A015QDP7	0	0	0	0	0	0	0	0	0	0	0	0	0	0	0	0	0	0	1	0	0	0	0	0	0	0	0	0	0	0	0	0
UniRef90_A0A015QDT5	0	0	0	0	0	0	0	0	0	0	0	0	1	0	0	0	0	0	0	1	1	1	0	0	0	0	0	0	0	0	0	0
UniRef90_A0A015QDU3	0	0	0	0	0	0	0	0	0	0	0	0	0	1	0	0	0	0	0	1	1	1	0	0	0	0	1	0	0	0	0	0
UniRef90_A0A015QDU6	0	0	0	0	0	0	0	0	0	0	0	0	0	1	0	0	0	0	0	0	1	1	0	0	0	0	0	0	0	0	0	0
UniRef90_A0A015QDW7	0	0	0	0	0	0	0	0	0	0	0	0	0	1	0	0	0	0	0	0	1	1	0	0	0	0	0	0	0	0	0	0
UniRef90_A0A015QDY2	0	0	0	0	0	0	0	0	0	0	0	0	0	1	0	0	0	0	0	1	1	1	0	0	0	0	0	0	0	0	0	0
UniRef90_A0A015QEE5	0	0	0	0	0	0	0	0	0	0	0	0	0	1	0	0	0	0	0	1	0	1	0	0	0	0	0	0	0	0	0	0
UniRef90_A0A015QEX8	0	0	0	0	0	0	0	0	0	0	0	0	0	1	0	0	0	0	0	0	1	1	0	0	0	0	0	0	0	0	0	0
UniRef90_A0A015QF49	0	0	0	0	0	0	0	0	0	0	0	0	0	0	0	0	0	0	0	0	1	1	0	0	0	0	0	0	0	0	0	0
UniRef90_A0A015QFA1	0	0	0	0	0	0	0	0	0	0	0	0	0	1	0	0	0	0	0	0	1	1	0	0	0	0	0	0	0	0	0	0
UniRef90_A0A015QFB3	0	0	0	0	0	0	0	0	0	0	0	0	0	0	0	0	0	0	0	0	0	1	0	0	0	0	0	0	0	0	0	0
UniRef90_A0A015QFL3	0	0	0	0	0	0	0	0	0	0	0	0	0	0	0	0	0	0	0	0	1	1	0	0	0	0	0	0	0	0	0	0
UniRef90_A0A015QG19	0	0	0	0	0	0	0	0	0	0	0	0	0	0	0	0	0	0	0	0	1	1	0	0	0	0	0	0	0	0	0	0
UniRef90_A0A015QGC1	0	0	0	0	0	0	0	0	0	0	0	0	0	1	0	0	0	0	0	1	1	1	0	0	0	0	0	0	0	0	0	0
UniRef90_A0A015QGF6	0	0	0	0	0	0	0	0	0	0	0	0	0	0	0	0	0	0	0	0	0	1	0	0	0	0	0	0	0	0	0	0
UniRef90_A0A015QGH5	0	0	0	0	0	0	0	0	0	0	0	0	0	0	0	0	0	0	0	1	1	0	0	0	0	0	0	0	0	0	0	0
UniRef90_A0A015QGJ1	0	0	0	0	0	0	0	0	0	0	0	0	0	1	0	0	0	0	0	0	0	1	0	0	0	0	0	0	0	0	0	0
UniRef90_A0A015QGJ6	0	0	0	0	0	0	0	0	0	0	0	0	1	1	0	0	0	0	0	1	0	1	0	0	0	0	0	0	0	0	0	0
UniRef90_A0A015QGT1	0	0	0	0	0	0	0	0	0	0	0	0	1	1	0	0	0	0	0	1	0	1	0	0	0	0	0	0	0	0	0	0
UniRef90_A0A015QH22	0	0	0	0	0	0	0	0	0	0	0	0	0	0	0	0	0	0	0	1	1	1	0	0	0	0	0	0	0	0	0	0
UniRef90_A0A015QH28	0	0	0	0	0	0	0	0	0	0	0	0	0	0	0	0	0	0	0	1	0	0	0	0	0	0	0	0	0	0	0	0
UniRef90_A0A015QH82	0	0	0	0	0	0	0	0	0	0	0	0	0	0	0	0	0	0	0	1	0	0	0	0	0	0	0	0	0	0	0	0
UniRef90_A0A015QHV9	0	0	0	0	0	0	0	0	0	0	0	0	0	0	1	0	0	0	0	0	0	0	0	0	0	0	0	0	0	0	0	0
UniRef90_A0A015QI43	0	0	0	0	0	0	0	0	0	0	0	0	0	1	0	0	0	0	0	0	0	1	0	0	0	0	0	0	0	0	0	0
UniRef90_A0A015QI48	0	0	0	0	0	0	0	0	0	0	0	0	0	1	0	0	0	0	0	1	1	0	0	0	0	0	0	0	0	0	0	0
UniRef90_A0A015QI86	0	0	0	0	0	0	0	0	0	0	0	0	0	1	0	0	0	0	0	1	0	1	0	0	0	0	0	0	0	0	0	0
UniRef90_A0A015QIC0	0	0	0	0	0	0	0	0	0	0	0	0	0	1	0	0	0	0	0	1	0	1	0	0	0	0	0	0	0	0	0	0
UniRef90_A0A015QIH3	0	0	0	0	0	0	0	0	1	0	0	0	0	0	0	0	0	0	0	0	0	0	0	0	0	0	0	0	0	0	1	1
UniRef90_A0A015QIN1	0	0	0	0	0	0	0	0	0	1	1	0	0	0	0	0	0	0	0	1	1	1	1	1	0	0	1	1	0	0	1	1
UniRef90_A0A015QIN6	1	1	1	1	0	1	0	1	0	1	1	0	1	0	1	0	1	1	1	1	1	1	1	1	1	1	1	1	1	1	1	1
UniRef90_A0A015QIR3	0	0	0	0	0	1	0	0	0	0	0	0	0	0	0	0	0	0	0	0	0	0	0	0	0	0	0	1	0	0	0	0
UniRef90_A0A015QIV9	0	0	0	0	0	0	0	0	0	0	0	0	0	1	0	0	0	0	0	0	0	0	0	0	0	0	0	0	0	0	0	0
UniRef90_A0A015QJ79	0	0	0	0	0	0	0	0	0	0	0	0	0	0	0	0	0	0	0	0	0	0	0	0	0	0	1	0	0	0	0	0
UniRef90_A0A015QJA8	0	0	0	0	0	0	0	0	0	0	0	0	0	0	0	0	0	0	0	0	0	1	0	0	0	0	0	0	0	0	0	0
UniRef90_A0A015QJG0	0	0	0	0	0	0	0	0	0	0	0	0	0	0	0	0	0	0	0	1	0	0	0	0	0	0	0	0	0	0	0	0
UniRef90_A0A015QP75	0	0	0	0	0	0	0	0	0	0	0	0	0	0	0	0	1	1	0	0	1	0	0	1	1	0	1	1	0	0	0	1
UniRef90_A0A015QQU4	0	1	0	0	0	0	1	0	1	0	0	0	0	0	0	1	0	0	0	0	0	1	1	0	0	1	0	1	0	1	1	1
UniRef90_A0A015QQX3	1	0	0	1	1	0	1	0	1	0	0	0	0	0	0	0	0	0	0	0	1	0	0	0	0	0	0	0	0	0	0	1
UniRef90_A0A015QRJ7	0	0	0	0	0	0	0	0	0	0	0	0	0	0	0	0	1	0	0	0	0	0	0	0	0	0	0	0	0	0	0	0
UniRef90_A0A015QS44	0	1	1	0	0	0	0	0	0	0	0	0	1	0	1	1	1	0	0	0	1	1	1	1	0	0	0	0	0	1	0	0
UniRef90_A0A015QTL9	1	1	1	1	1	1	1	1	1	1	1	1	1	1	0	1	1	1	1	1	1	1	1	1	1	1	1	1	1	1	1	1
UniRef90_A0A015QTP3	1	1	1	1	1	1	1	1	1	1	1	1	0	1	1	1	1	1	1	1	1	1	1	1	1	1	0	1	1	1	1	1
UniRef90_A0A015QU18	0	1	0	0	0	0	0	0	0	0	0	0	1	0	0	1	0	0	0	0	0	0	0	0	0	1	0	0	0	0	0	0
UniRef90_A0A015QU68	1	1	1	1	0	1	1	1	1	1	0	0	1	0	1	1	1	1	1	1	1	1	1	1	1	1	1	1	1	1	1	1
UniRef90_A0A015QV15	0	0	0	0	0	0	0	0	0	0	0	1	0	0	0	0	0	0	0	0	0	0	0	0	0	0	0	0	0	0	0	0
UniRef90_A0A015QV45	0	0	0	0	0	0	0	0	0	0	0	0	0	0	0	1	0	0	0	0	0	0	0	0	1	0	0	0	0	0	0	0
UniRef90_A0A015QVC5	1	1	1	1	0	1	1	1	1	1	0	0	1	0	1	1	1	1	1	1	1	1	1	1	1	1	1	1	1	1	1	1
UniRef90_A0A015QVU7	0	0	0	0	0	0	0	0	0	0	0	0	0	0	0	0	0	0	0	0	0	0	0	1	0	0	0	0	1	0	0	0
UniRef90_A0A015QWC4	0	0	0	0	0	0	0	0	0	0	0	0	0	1	0	0	0	0	0	0	0	1	0	0	0	0	0	0	0	0	0	0
UniRef90_A0A015QWF5	0	0	0	0	0	0	0	0	0	0	0	0	1	0	0	0	0	0	0	0	0	0	0	0	0	0	0	0	0	0	0	0
UniRef90_A0A015QWI4	0	0	0	0	0	0	0	0	0	0	0	0	0	1	0	0	0	0	0	0	0	1	0	0	0	0	0	0	0	0	0	0
UniRef90_A0A015QWL9	0	0	0	0	0	0	0	0	0	0	0	0	0	0	0	0	0	0	0	0	0	1	0	0	0	0	0	0	0	0	0	0
UniRef90_A0A015QWR1	0	0	0	0	0	0	0	0	0	0	0	0	0	0	0	0	0	0	0	1	0	1	0	0	0	0	0	0	0	0	0	0
UniRef90_A0A015QWY1	0	0	0	0	0	0	0	0	0	0	0	0	0	1	0	0	0	0	0	0	0	0	0	0	0	0	0	0	0	0	0	0
UniRef90_A0A015QX78	0	0	0	0	0	0	0	0	0	0	0	0	0	0	0	0	0	0	0	0	0	1	0	0	0	0	0	0	0	0	0	0
UniRef90_A0A015QXN0	0	1	0	1	0	1	0	0	1	1	0	0	0	0	1	0	1	1	0	0	0	1	0	0	0	0	0	0	0	1	1	1
UniRef90_A0A015QXN6	0	0	0	0	0	0	0	0	0	0	0	0	0	0	0	0	0	0	0	1	0	1	0	0	0	0	0	0	0	0	0	0
UniRef90_A0A015QY07	0	0	0	0	0	0	0	0	0	0	0	0	0	1	0	0	0	0	0	0	0	1	0	0	0	0	1	0	0	0	0	0
UniRef90_A0A015QY65	0	0	0	0	0	0	0	0	0	0	0	0	0	1	0	0	0	0	0	0	0	1	0	0	0	0	0	0	0	0	0	0
UniRef90_A0A015QY88	0	0	0	0	0	0	0	0	0	0	0	0	0	1	0	0	0	0	0	1	0	1	0	0	0	0	0	0	0	0	0	0
UniRef90_A0A015QYE3	0	0	0	0	0	0	0	0	0	0	0	0	0	0	0	0	0	0	0	0	1	0	0	0	0	0	0	0	0	0	0	0
UniRef90_A0A015QYH2	0	0	0	0	0	0	0	0	0	1	0	0	0	0	0	1	0	0	0	0	0	0	0	0	0	0	0	0	0	0	0	0
UniRef90_A0A015QYH6	0	0	0	0	0	0	0	0	0	0	0	0	1	1	0	0	0	0	0	1	1	1	0	0	1	0	0	0	0	0	0	0
UniRef90_A0A015QYI5	0	0	0	0	0	0	0	0	0	0	0	0	0	0	0	0	0	0	0	0	0	1	0	0	0	0	0	0	0	0	0	0
UniRef90_A0A015QYZ1	0	0	0	0	0	0	0	0	0	0	0	0	0	0	0	0	0	0	0	0	0	1	0	0	0	0	0	0	0	0	0	0
UniRef90_A0A015QZ09	0	0	0	0	0	0	0	0	0	0	0	0	0	0	0	0	0	0	0	0	0	1	0	0	0	0	0	0	0	0	0	0
UniRef90_A0A015QZ14	0	0	0	0	0	0	0	0	0	0	0	0	0	0	0	0	0	0	0	0	0	0	0	0	0	0	1	0	0	0	0	0
UniRef90_A0A015QZ71	0	0	0	0	0	0	0	0	0	0	0	0	0	1	0	0	0	0	0	0	0	0	0	0	0	0	0	0	0	0	0	0
UniRef90_A0A015QZ90	0	0	0	0	0	0	0	0	0	0	0	0	0	1	0	0	0	0	0	1	1	0	0	0	1	0	0	0	0	0	0	0
UniRef90_A0A015QZJ4	0	0	0	0	0	0	0	0	0	0	0	0	0	1	0	0	0	0	0	1	1	1	0	0	0	0	1	0	0	0	0	0
UniRef90_A0A015QZM0	0	0	0	0	0	0	0	0	0	0	0	0	0	1	0	0	0	0	0	1	0	1	0	0	0	0	0	0	0	0	0	0
UniRef90_A0A015QZQ8	0	0	0	0	0	0	0	0	0	0	0	0	0	0	0	0	1	0	0	0	0	0	0	0	0	0	0	0	0	0	0	0
UniRef90_A0A015QZS3	0	1	0	0	0	0	0	0	1	0	0	0	0	0	1	0	1	0	0	0	0	0	0	0	0	0	0	0	1	0	0	0
UniRef90_A0A015QZT1	0	0	0	0	0	0	0	0	0	0	0	0	0	0	0	0	0	0	0	0	1	0	0	0	0	0	0	0	0	0	0	0
UniRef90_A0A015QZW7	0	1	0	1	0	1	0	0	1	1	0	0	1	1	1	0	0	0	0	1	1	1	1	0	1	1	0	1	1	0	0	0
UniRef90_A0A015R038	0	0	0	0	0	0	0	0	0	0	0	0	1	0	0	0	0	0	0	0	0	1	0	0	0	0	0	0	0	0	0	0
UniRef90_A0A015R065	0	0	0	0	0	0	0	0	0	0	0	0	0	0	0	0	0	0	0	1	0	0	0	0	0	0	0	0	0	0	0	0
UniRef90_A0A015R0M1	0	0	0	0	0	0	0	0	0	0	0	0	0	1	0	0	0	0	0	0	0	1	0	0	0	0	0	0	0	0	0	0
UniRef90_A0A015R144	0	0	0	0	0	0	0	0	0	0	0	0	0	0	0	0	0	0	0	1	1	1	0	0	0	0	0	0	0	0	0	0
UniRef90_A0A015R178	0	0	0	0	0	0	0	0	0	0	0	0	0	0	0	0	1	0	1	1	0	1	0	0	1	0	0	1	0	1	0	0
UniRef90_A0A015R1F7	0	0	0	0	0	0	0	0	0	0	0	0	0	0	0	0	0	0	0	1	0	1	0	0	0	0	0	0	0	0	0	0
UniRef90_A0A015R1U4	0	0	0	0	0	0	0	0	0	0	0	0	0	1	0	0	0	0	0	0	0	0	0	0	0	0	0	0	0	0	0	0
UniRef90_A0A015R1X6	0	0	0	0	0	0	0	0	0	0	0	0	0	1	0	0	0	0	0	0	0	1	0	0	0	0	0	0	0	0	0	0
UniRef90_A0A015R1Z8	0	0	0	0	0	0	0	0	0	0	0	0	0	0	0	0	0	0	0	1	0	1	0	0	1	0	0	0	0	0	0	0
UniRef90_A0A015R216	0	0	0	0	0	0	0	0	0	0	0	0	0	1	0	0	0	0	0	1	0	1	0	0	0	0	0	0	0	0	0	0
UniRef90_A0A015R251	0	0	0	0	0	0	0	0	0	0	0	0	0	0	0	0	0	0	0	1	1	1	0	0	0	0	0	0	0	0	0	0
UniRef90_A0A015R268	0	0	0	0	0	0	0	0	0	0	0	0	0	0	0	0	0	0	0	0	0	0	0	1	0	0	0	0	1	0	0	0
UniRef90_A0A015R2N3	0	0	0	0	0	0	0	0	0	0	0	0	0	0	0	0	0	0	0	1	0	0	0	0	0	0	0	0	0	0	0	0
UniRef90_A0A015R2S0	0	0	0	0	0	0	0	0	0	0	0	0	0	0	0	0	0	0	0	0	0	1	0	0	0	0	0	0	0	0	0	0
UniRef90_A0A015R2V7	0	0	0	0	0	0	0	0	0	0	0	0	0	0	0	0	0	0	0	0	0	1	0	0	0	0	0	0	0	0	0	0
UniRef90_A0A015R2Y4	0	0	0	0	0	0	0	0	0	0	0	0	0	0	0	0	0	0	0	0	0	1	0	0	0	0	0	0	0	0	0	0
UniRef90_A0A015R2Y8	0	0	0	0	0	0	0	0	0	0	0	0	0	1	0	0	0	0	0	1	0	1	0	0	0	0	0	0	0	0	0	0
UniRef90_A0A015R335	0	0	0	0	0	0	0	0	0	0	0	0	0	0	0	0	1	0	1	1	0	0	0	0	1	0	0	1	0	0	0	0
UniRef90_A0A015R3T6	0	0	0	0	0	0	0	0	0	0	0	0	0	0	1	0	0	0	0	0	0	1	0	0	0	0	1	0	0	0	0	0
UniRef90_A0A015R401	0	0	0	0	0	0	0	0	0	0	0	0	0	1	0	0	0	0	0	1	0	1	0	0	0	0	0	0	0	0	0	0
UniRef90_A0A015R4I0	0	0	0	0	0	0	0	0	0	0	0	0	0	1	0	0	0	0	0	1	1	1	0	0	0	0	0	0	0	0	0	0
UniRef90_A0A015R4J5	0	0	0	0	0	0	0	0	0	0	0	0	0	1	0	0	0	0	0	1	1	1	0	0	0	0	0	0	0	0	0	0
UniRef90_A0A015R4Q1	0	0	0	0	0	0	0	0	0	0	0	0	0	0	0	0	0	0	0	0	0	1	0	0	0	0	0	0	0	0	0	0
UniRef90_A0A015R4W1	0	0	0	0	0	0	0	0	0	0	0	0	1	1	0	0	0	0	0	0	0	0	0	0	1	0	0	0	0	0	0	0
UniRef90_A0A015R4X8	0	0	0	0	0	0	0	0	0	1	0	0	0	0	0	0	0	0	0	0	0	0	0	0	0	0	0	0	0	0	0	0
UniRef90_A0A015R573	0	0	0	0	0	0	0	0	0	0	0	0	0	1	0	0	0	0	0	0	0	1	0	0	0	0	0	0	0	0	0	0
UniRef90_A0A015R5I6	0	0	0	0	0	0	0	0	0	0	0	0	0	1	0	0	0	0	0	0	0	1	0	0	0	0	0	0	0	0	0	0
UniRef90_A0A015R5N1	0	0	0	0	0	0	0	0	0	0	0	0	0	0	0	0	0	0	0	0	0	1	0	0	0	0	0	0	0	0	0	0
UniRef90_A0A015R5X5	0	0	0	0	0	0	0	0	0	0	0	0	0	0	0	0	0	0	0	0	0	1	0	0	0	0	0	0	0	0	0	0
UniRef90_A0A015R653	0	0	0	0	0	0	0	0	0	0	0	0	0	0	0	0	0	0	0	0	0	1	0	0	0	0	0	0	0	0	0	0
UniRef90_A0A015R696	0	0	0	0	0	0	0	0	0	0	0	0	0	0	0	0	0	0	0	0	0	0	1	0	0	0	0	0	0	0	0	0
UniRef90_A0A015R6D3	0	0	0	0	0	0	0	0	0	0	0	0	0	1	0	0	0	0	0	0	0	0	0	0	1	0	0	0	0	0	0	0
UniRef90_A0A015R6M3	0	0	0	0	0	0	0	0	0	0	0	0	0	0	0	0	0	0	0	0	0	1	0	0	0	0	0	0	0	0	0	0
UniRef90_A0A015R6S1	0	0	0	0	0	0	0	0	0	0	0	0	0	0	0	0	0	0	0	0	0	1	0	0	0	0	0	0	0	0	0	0
UniRef90_A0A015R7D6	0	0	0	0	0	0	0	0	0	0	0	0	0	1	0	0	1	0	0	0	0	0	0	0	0	0	0	0	0	0	0	0
UniRef90_A0A015R7N8	0	0	0	0	0	0	0	0	0	0	0	0	0	0	0	0	0	0	0	0	0	1	0	0	0	0	0	0	0	0	0	0
UniRef90_A0A015R7X0	0	0	0	0	0	0	0	0	0	0	0	0	0	0	0	0	0	0	0	0	0	1	0	0	0	0	0	0	0	0	0	0
UniRef90_A0A015R7Z8	0	0	0	0	0	0	0	0	0	0	0	0	1	0	0	0	0	0	0	1	1	1	0	0	0	0	0	0	0	0	0	0
UniRef90_A0A015R840	0	0	0	0	0	0	0	0	0	0	0	0	0	0	0	0	0	0	0	0	0	1	0	0	0	0	0	0	0	0	0	0
UniRef90_A0A015R844	0	0	1	0	0	0	0	1	0	0	0	0	1	0	0	0	1	0	0	0	0	0	0	0	0	0	0	0	0	0	0	0
UniRef90_A0A015R8B0	0	0	0	0	0	0	0	0	0	0	0	0	0	1	0	0	0	0	0	0	0	0	0	0	0	0	0	0	0	0	0	0
UniRef90_A0A015R8B7	0	0	0	0	0	0	0	0	0	0	0	0	0	1	0	0	0	0	0	0	0	0	0	0	0	0	0	0	0	0	0	0
UniRef90_A0A015R8G3	0	0	0	0	0	0	0	1	0	0	0	0	1	1	0	0	0	0	0	1	1	1	0	0	1	0	0	0	0	0	0	0
UniRef90_A0A015R8N2	0	0	0	0	0	0	0	0	0	0	0	0	0	1	0	0	0	0	0	0	0	0	0	0	0	0	0	0	0	0	0	0
UniRef90_A0A015R8P0	0	0	0	1	0	0	0	0	0	1	0	0	0	0	0	0	0	0	0	0	1	0	0	1	0	0	1	0	1	0	0	0
UniRef90_A0A015R8S7	0	0	0	0	0	0	0	0	0	1	0	0	0	0	0	0	0	0	0	0	0	0	0	0	0	0	0	0	0	0	0	0
UniRef90_A0A015R920	0	0	0	0	1	0	0	1	0	0	1	0	1	1	0	0	1	0	1	1	1	1	0	0	1	0	1	0	0	0	0	0
UniRef90_A0A015R948	0	0	0	0	0	0	0	0	0	0	0	0	0	0	0	0	0	0	0	0	1	1	0	0	0	0	0	0	0	0	0	0
UniRef90_A0A015R964	0	0	0	0	0	0	0	0	0	0	0	0	0	0	0	0	0	0	0	0	0	1	0	0	0	0	0	0	0	0	0	0
UniRef90_A0A015R967	0	0	0	0	0	0	0	0	0	0	0	0	0	0	0	0	0	0	0	0	0	1	0	0	0	0	0	0	0	0	0	0
UniRef90_A0A015RR82	0	0	0	0	0	0	0	0	0	0	0	0	0	0	1	0	0	0	0	0	0	0	0	0	0	0	0	0	0	0	0	0
UniRef90_A0A015RRC2	0	0	0	0	0	0	0	0	1	0	0	0	0	0	0	0	0	0	1	0	0	0	0	0	0	0	0	0	0	0	1	0
UniRef90_A0A015RRC5	0	0	0	0	0	0	0	0	1	0	0	0	0	0	0	0	0	0	1	0	0	0	0	0	0	0	0	0	0	0	1	0
UniRef90_A0A015RRE5	0	0	0	0	0	0	0	0	0	0	0	0	0	0	0	0	0	0	0	1	1	0	0	0	0	0	0	0	0	0	0	0
UniRef90_A0A015RRJ3	0	0	0	0	0	0	0	0	0	0	0	1	0	0	0	0	0	0	0	0	0	0	0	0	0	0	0	0	0	0	0	0
UniRef90_A0A015RRL2	0	0	0	0	0	0	0	0	0	0	0	1	0	0	0	0	0	0	0	0	0	0	0	0	0	0	0	0	0	0	0	0
UniRef90_A0A015RRM9	0	0	0	0	0	0	0	0	1	0	0	0	0	0	0	0	0	0	1	0	0	0	0	0	0	0	0	0	0	0	1	0
UniRef90_A0A015RRQ3	1	1	0	0	0	0	1	0	0	0	0	0	0	0	0	1	1	0	0	0	0	0	0	0	0	1	1	0	0	0	0	1
UniRef90_A0A015RRR2	0	0	0	0	0	0	0	0	0	0	0	0	0	0	0	0	0	0	1	0	0	0	0	0	0	0	0	0	0	0	0	0
UniRef90_A0A015RS02	0	0	0	0	0	0	0	0	0	0	1	0	0	0	0	0	0	0	0	0	0	0	0	0	0	0	0	0	0	0	0	0
UniRef90_A0A015RS32	0	0	0	0	0	0	0	0	1	0	0	0	0	0	0	0	0	0	1	0	0	0	0	0	0	0	0	0	0	0	1	0
UniRef90_A0A015RS69	0	1	0	1	0	1	1	0	0	0	0	0	1	0	0	0	0	0	0	0	0	0	0	0	1	0	1	0	0	0	0	1
UniRef90_A0A015RSN7	1	1	1	1	1	1	1	1	1	1	1	1	1	1	1	1	1	1	1	1	1	1	1	1	1	1	1	1	1	1	1	1
UniRef90_A0A015RSV0	0	0	1	0	0	0	0	0	0	0	0	0	0	0	0	0	0	0	0	0	0	0	0	0	0	0	0	0	0	0	0	0
UniRef90_A0A015RT04	0	0	0	0	0	0	0	0	0	0	0	1	0	0	0	0	0	0	0	0	0	0	0	0	0	0	0	0	0	0	0	0
UniRef90_A0A015RTJ8	0	0	0	0	0	0	0	0	0	0	0	0	0	1	0	0	0	0	0	0	0	0	0	0	0	0	0	0	0	0	0	0
UniRef90_A0A015RTK3	1	0	0	0	0	0	0	0	0	0	0	0	0	1	0	0	0	0	1	0	0	0	0	0	1	0	0	0	0	0	0	0
UniRef90_A0A015RTL2	1	1	0	0	1	1	0	0	0	0	0	0	0	1	0	0	0	0	0	0	0	0	0	0	0	0	0	0	0	1	0	0
UniRef90_A0A015RTQ9	0	1	1	0	0	0	1	1	0	0	0	0	0	0	0	0	0	0	1	0	1	1	0	1	0	0	0	0	1	1	1	0
UniRef90_A0A015RV86	0	1	0	1	0	0	0	0	1	0	0	0	0	0	1	0	0	1	0	0	0	1	0	0	0	0	0	0	0	1	1	1
UniRef90_A0A015RWI4	0	0	0	0	0	1	0	0	0	0	0	0	0	0	0	0	0	1	0	0	0	0	1	0	0	0	0	1	0	0	0	0
UniRef90_A0A015RWX6	0	0	0	0	0	0	0	0	0	0	0	0	0	0	0	0	0	0	1	0	0	0	0	0	0	0	0	0	0	0	0	0
UniRef90_A0A015RWZ5	0	0	0	0	0	0	0	0	0	0	0	0	0	0	0	0	0	0	0	1	1	0	0	0	0	1	0	0	0	0	0	0
UniRef90_A0A015RXA5	0	0	0	0	0	0	0	0	1	0	0	0	0	0	0	0	0	0	1	0	0	0	0	0	0	0	0	0	0	0	1	0
UniRef90_A0A015RXI2	1	1	0	1	0	0	0	0	0	0	0	0	1	1	0	0	0	0	0	0	0	0	1	0	1	0	0	0	0	1	0	0
UniRef90_A0A015RXI8	0	0	0	0	0	0	0	0	0	0	0	0	0	1	0	0	0	0	0	0	0	0	0	0	1	0	0	0	0	0	0	0
UniRef90_A0A015RXJ9	0	0	0	0	0	0	0	0	0	0	0	0	0	1	0	0	0	0	0	0	0	0	0	0	1	0	0	0	0	0	0	0
UniRef90_A0A015RXQ2	0	0	0	0	0	0	0	0	0	0	0	0	0	0	0	0	0	0	1	0	0	0	0	0	0	0	0	0	0	0	1	0
UniRef90_A0A015RXS3	0	0	0	0	0	0	0	0	0	0	0	0	0	0	0	0	0	0	0	0	0	0	0	0	0	0	0	0	0	0	0	1
UniRef90_A0A015RY03	0	0	0	0	0	0	0	0	0	0	0	0	0	0	0	0	0	0	0	0	1	0	0	0	0	0	0	0	0	0	0	0
UniRef90_A0A015RY67	0	0	0	0	0	1	0	0	0	0	1	0	0	0	0	0	0	1	0	0	0	0	1	0	0	0	0	1	0	0	0	0
UniRef90_A0A015RYD7	0	0	0	0	0	1	0	0	0	0	0	0	0	1	0	0	0	1	0	0	0	0	0	0	0	0	0	0	0	0	0	0
UniRef90_A0A015RYK7	0	0	0	0	0	0	0	0	1	0	0	0	0	0	0	0	0	0	1	0	0	0	0	0	0	0	0	0	0	0	0	0
UniRef90_A0A015RZ52	0	0	0	0	0	0	0	0	0	0	0	0	0	1	0	0	0	0	0	0	0	0	0	0	0	0	0	0	0	0	0	0
UniRef90_A0A015RZ55	0	0	0	0	0	0	0	0	0	0	0	0	0	1	0	0	0	0	0	0	0	0	0	0	0	0	0	0	0	0	0	0
UniRef90_A0A015RZ59	0	0	0	0	0	0	0	0	0	0	0	0	0	1	0	0	0	0	0	0	0	0	0	0	0	0	0	0	0	0	0	0
UniRef90_A0A015RZ88	0	0	0	0	0	0	0	0	0	0	0	0	0	0	0	0	0	0	1	0	0	0	0	0	0	0	0	0	0	0	1	0
UniRef90_A0A015RZR7	1	1	1	1	0	1	1	1	1	1	0	0	1	0	1	1	1	1	1	1	1	1	1	1	1	1	1	1	1	1	1	1
UniRef90_A0A015S164	0	1	0	1	0	0	0	0	0	0	0	0	0	0	0	0	1	0	0	0	0	1	0	0	0	0	0	0	1	0	0	0
UniRef90_A0A015S186	1	1	1	1	0	1	1	1	1	1	0	0	0	0	1	1	1	1	1	0	1	1	1	1	1	1	1	1	1	1	1	1
UniRef90_A0A015S1D2	0	0	0	0	0	0	0	0	0	0	1	1	0	0	0	0	1	0	0	0	0	0	0	0	0	0	0	0	0	0	0	0
UniRef90_A0A015S1E2	1	1	1	1	1	1	1	1	1	1	1	1	1	1	1	1	1	1	0	1	1	1	1	1	1	1	1	1	1	1	1	1
UniRef90_A0A015S1I9	0	0	1	0	0	1	0	1	0	0	0	0	0	0	0	0	0	0	0	0	0	0	0	0	0	0	0	0	0	0	0	0
UniRef90_A0A015S1R6	0	1	1	1	1	1	0	1	0	1	1	1	1	1	1	0	1	0	1	1	1	1	1	0	1	1	1	1	1	1	0	0
UniRef90_A0A015S228	1	1	1	1	0	1	1	1	1	1	0	0	1	0	1	1	0	1	1	1	1	1	1	1	1	1	0	1	1	1	1	1
UniRef90_A0A015S255	0	0	1	1	0	0	0	1	0	0	0	0	1	0	0	1	0	1	1	0	1	0	0	1	1	1	0	1	0	1	1	1
UniRef90_A0A015S2V3	0	0	0	0	0	0	0	0	0	0	0	0	0	0	0	0	0	0	0	0	0	0	0	0	1	0	0	0	0	0	0	0
UniRef90_A0A015S2V8	1	1	1	1	1	1	1	1	1	1	1	1	0	1	1	1	1	1	1	1	1	1	1	1	0	1	1	1	1	1	1	1
UniRef90_A0A015S3C4	0	1	1	1	0	0	1	1	1	1	0	0	1	0	1	1	1	0	1	1	1	1	1	1	1	1	1	1	1	0	1	1
UniRef90_A0A015S3K9	1	1	1	1	1	1	1	1	1	1	1	1	1	1	1	1	1	1	1	1	1	1	1	1	1	1	1	1	1	1	1	1
UniRef90_A0A015S5B0	1	1	1	1	1	1	1	1	1	1	1	1	1	1	1	1	1	1	1	1	1	1	1	1	1	1	1	1	1	1	1	1
UniRef90_A0A015S5B3	1	1	1	1	0	1	1	1	1	1	0	0	1	0	1	1	1	1	1	1	1	1	1	1	1	1	1	1	1	1	1	1
UniRef90_A0A015S5K1	0	0	0	0	0	0	0	0	0	0	0	0	0	0	0	0	1	0	0	0	0	0	0	0	0	0	0	0	0	0	0	0
UniRef90_A0A015S5M6	0	1	0	0	0	0	1	0	1	1	0	0	1	0	0	1	1	0	0	1	0	0	0	0	0	1	0	1	0	0	1	0
UniRef90_A0A015S647	1	1	1	1	1	1	1	1	1	1	1	1	1	1	1	1	1	1	1	1	1	1	1	1	1	1	0	1	1	1	1	1
UniRef90_A0A015S6D9	0	1	1	0	0	0	1	1	0	0	0	0	0	0	0	0	0	0	1	0	1	0	0	1	0	0	0	0	1	1	1	0
UniRef90_A0A015S6E2	0	0	0	0	1	0	0	0	0	0	0	0	0	0	0	0	1	0	0	0	0	0	0	0	0	0	0	0	0	0	0	0
UniRef90_A0A015S6I8	0	0	0	0	0	0	0	0	0	0	0	0	0	0	0	0	0	0	0	0	1	0	1	0	0	0	0	1	0	0	1	0
UniRef90_A0A015S6J6	0	0	0	0	0	1	0	0	1	0	0	0	0	0	0	0	1	1	0	1	1	1	1	1	1	0	1	1	0	0	1	1
UniRef90_A0A015S707	1	1	1	1	1	1	1	1	1	1	1	1	1	1	1	1	1	1	1	1	1	1	1	1	1	1	1	1	1	1	1	1
UniRef90_A0A015S8X0	1	1	1	1	0	0	0	1	1	0	0	0	0	0	0	0	1	0	1	0	1	1	1	0	1	1	0	1	1	1	0	1
UniRef90_A0A015S9F4	0	1	1	0	0	1	1	1	0	0	0	0	1	0	0	1	0	1	1	0	1	1	1	1	1	0	0	1	1	1	0	0
UniRef90_A0A015S9M7	0	0	1	1	0	0	1	1	0	0	0	0	1	0	0	1	0	0	0	0	0	1	1	0	0	0	0	1	0	0	0	0
UniRef90_A0A015SA31	0	0	0	0	0	0	0	0	1	0	0	0	0	0	0	0	0	0	0	0	0	1	0	0	0	0	0	0	0	0	0	0
UniRef90_A0A015SAV5	1	1	0	1	0	1	1	0	0	1	1	0	0	1	0	1	1	1	0	0	1	0	1	1	1	1	1	1	1	0	0	0
UniRef90_A0A015SAY7	0	0	0	0	0	0	0	0	0	0	0	0	0	1	0	0	0	0	0	1	1	1	0	0	0	0	0	0	0	0	0	0
UniRef90_A0A015SB47	0	0	0	0	0	0	0	0	0	0	0	0	0	0	0	0	0	0	0	0	0	1	0	0	0	0	1	0	0	0	0	0
UniRef90_A0A015SB56	0	0	0	1	0	1	0	0	0	0	0	0	1	0	1	0	1	0	1	0	0	1	1	1	0	0	1	0	1	0	0	0
UniRef90_A0A015SBB1	0	0	0	0	0	0	0	0	0	0	0	0	0	0	0	0	0	0	0	1	0	1	0	0	0	0	0	0	0	0	0	0
UniRef90_A0A015SBF1	0	0	0	0	0	0	0	0	0	0	0	0	1	0	0	0	0	0	0	1	0	1	0	0	0	0	0	0	0	0	0	0
UniRef90_A0A015SBH2	0	0	0	0	0	0	0	0	0	0	0	0	0	0	0	0	0	0	0	0	0	1	0	0	0	0	0	0	0	0	0	0
UniRef90_A0A015SBK7	0	0	0	0	0	0	0	0	0	1	0	0	0	0	0	0	0	0	0	0	0	0	0	0	0	0	0	0	0	0	0	0
UniRef90_A0A015SBN7	0	0	0	0	0	0	0	0	0	0	0	0	0	0	0	0	0	0	0	0	0	1	0	0	0	0	0	0	0	0	0	0
UniRef90_A0A015SBQ3	0	0	0	0	0	0	0	0	0	0	0	0	0	0	0	0	0	0	0	0	0	1	0	0	0	0	0	0	0	0	0	0
UniRef90_A0A015SBU6	0	0	0	0	0	0	0	0	0	0	0	0	0	0	1	0	0	0	0	0	1	1	0	0	0	0	0	0	0	0	0	0
UniRef90_A0A015SCA6	0	0	0	0	0	0	0	0	0	0	0	0	0	0	0	0	0	0	0	0	1	0	0	0	0	0	0	0	0	0	0	0
UniRef90_A0A015SCG6	0	1	0	1	0	0	0	1	0	0	0	0	0	0	0	0	0	0	0	0	0	0	0	0	0	0	0	0	0	0	0	0
UniRef90_A0A015SCH8	0	0	0	0	0	0	0	0	0	0	0	0	0	1	0	0	0	0	0	1	0	1	0	0	0	0	0	0	0	0	0	0
UniRef90_A0A015SCQ3	0	0	0	0	0	0	0	0	0	0	0	0	0	1	0	0	0	0	0	1	0	1	0	0	0	0	0	0	0	0	0	0
UniRef90_A0A015SCS0	0	0	0	0	0	0	0	0	0	0	0	0	0	1	0	0	0	0	0	0	0	0	0	0	0	0	0	0	0	0	0	0
UniRef90_A0A015SCT6	0	0	0	0	0	0	0	0	0	0	0	0	0	0	0	0	0	0	0	1	0	0	0	0	0	0	0	0	0	0	0	0
UniRef90_A0A015SDN0	0	0	0	0	0	0	0	0	0	0	0	0	0	0	0	0	0	0	0	0	1	1	0	0	0	0	0	0	0	0	0	0
UniRef90_A0A015SDW8	0	0	0	0	0	0	0	0	0	0	0	0	0	1	0	0	0	0	0	0	0	1	0	0	0	0	0	0	0	0	0	0
UniRef90_A0A015SDZ5	0	0	0	0	0	0	0	0	0	0	0	0	0	1	0	0	0	0	0	1	0	0	0	0	0	0	0	0	0	0	0	0
UniRef90_A0A015SE36	0	0	0	0	0	0	0	0	0	0	0	0	0	1	0	0	0	0	0	1	1	1	0	0	0	0	0	0	0	0	0	0
UniRef90_A0A015SEI2	0	0	0	0	0	0	0	0	0	0	0	0	0	1	0	0	0	0	0	0	0	1	0	0	1	0	0	0	0	0	0	0
UniRef90_A0A015SEK1	0	0	0	0	0	0	0	0	0	0	0	0	0	1	0	0	0	0	0	1	0	0	0	0	0	0	0	0	0	0	0	0
UniRef90_A0A015SEK5	1	1	1	1	1	1	0	1	0	1	0	0	1	1	1	0	0	0	1	1	1	1	1	0	1	1	1	1	1	1	0	0
UniRef90_A0A015SER6	0	0	0	0	0	1	0	0	0	0	0	0	0	0	0	0	0	0	0	0	0	0	0	0	1	0	0	0	0	0	0	0
UniRef90_A0A015SEU3	0	0	0	0	0	1	0	1	0	1	0	0	0	1	0	0	0	0	0	1	0	0	0	0	1	0	1	0	0	0	0	0
UniRef90_A0A015SEU8	0	0	0	0	0	0	0	0	0	0	0	0	0	0	0	0	0	0	0	0	0	0	0	0	0	0	0	0	1	0	0	0
UniRef90_A0A015SEZ8	0	0	0	0	0	0	0	0	0	0	0	0	0	1	0	0	0	0	0	0	0	1	0	0	0	0	1	0	0	0	0	0
UniRef90_A0A015SF04	0	0	0	0	0	0	0	0	0	0	0	0	0	1	0	0	0	0	0	0	1	0	0	0	0	0	0	0	0	0	0	0
UniRef90_A0A015SF50	0	0	0	0	0	0	0	0	0	0	0	0	0	0	0	0	0	0	0	0	0	1	0	0	0	0	0	0	0	0	0	0
UniRef90_A0A015SF76	0	0	0	0	0	0	0	0	0	0	0	0	0	1	0	0	0	0	0	1	0	1	0	0	0	0	0	0	0	0	0	0
UniRef90_A0A015SFL8	1	0	0	1	1	1	0	1	0	1	0	0	1	1	0	0	1	1	1	1	1	1	1	0	1	1	1	0	1	1	0	0
UniRef90_A0A015SFP4	0	0	0	0	0	0	0	0	0	0	0	0	0	1	0	0	0	0	0	1	1	1	0	0	0	0	0	0	0	0	0	0
UniRef90_A0A015SFQ8	0	0	0	0	0	0	0	0	0	0	0	0	0	1	0	0	0	0	0	1	1	1	0	0	1	0	0	0	0	0	0	0
UniRef90_A0A015SFT0	0	0	0	0	0	0	0	0	0	0	0	0	0	1	0	0	0	0	0	1	1	1	0	0	1	0	1	0	0	0	0	0
UniRef90_A0A015SFZ4	0	0	0	0	0	0	0	0	0	0	0	0	0	0	1	0	1	0	1	1	0	1	0	0	1	0	0	1	0	1	0	0
UniRef90_A0A015SG33	0	0	0	0	0	0	0	0	0	0	0	0	0	1	0	0	0	0	0	0	0	0	0	0	0	0	0	0	0	0	0	0
UniRef90_A0A015SG53	0	0	0	0	0	0	0	0	0	0	0	0	0	0	0	0	0	0	0	1	0	1	0	0	0	0	0	0	0	0	0	0
UniRef90_A0A015SG62	0	0	0	0	0	0	0	0	0	0	0	0	0	0	0	0	0	0	0	0	0	1	0	0	0	0	0	0	0	0	0	0
UniRef90_A0A015SG71	0	0	0	0	0	0	0	0	0	0	0	0	0	1	0	0	0	0	0	1	1	1	0	0	0	0	0	0	0	0	0	0
UniRef90_A0A015SG87	0	0	0	0	0	0	0	0	0	0	0	0	0	1	0	0	0	0	0	1	1	1	0	0	1	0	1	0	0	0	0	0
UniRef90_A0A015SGC2	0	0	0	0	0	0	0	0	0	0	0	0	0	1	0	0	0	0	0	0	0	1	0	0	0	0	0	0	0	0	0	0
UniRef90_A0A015SGR5	0	0	0	0	0	0	0	0	0	0	0	0	1	1	0	0	0	0	0	0	1	1	0	0	0	0	0	0	0	0	0	0
UniRef90_A0A015SGX7	0	0	0	0	0	0	0	0	0	0	0	0	0	0	0	0	0	0	0	0	1	0	0	0	0	0	0	0	0	0	0	0
UniRef90_A0A015SH50	0	0	0	0	0	0	0	0	0	0	0	0	0	0	0	0	0	0	0	0	1	0	0	0	0	0	0	0	0	0	1	0
UniRef90_A0A015SHJ3	0	0	0	0	0	0	0	0	0	0	0	0	0	0	0	0	0	0	0	0	0	0	0	0	1	0	0	0	0	0	0	0
UniRef90_A0A015SHJ7	0	0	0	0	0	0	0	0	0	0	0	0	0	0	0	0	0	0	0	1	0	1	0	0	0	0	0	0	0	0	0	0
UniRef90_A0A015SHS2	0	0	0	0	0	0	0	0	0	0	0	0	0	1	0	0	0	0	0	1	0	1	0	0	0	0	0	0	0	0	0	0
UniRef90_A0A015SHX8	0	0	0	0	0	0	0	0	0	0	0	0	0	1	0	0	0	0	0	1	0	1	0	0	0	0	0	0	0	0	0	0
UniRef90_A0A015SHZ1	0	0	0	0	0	0	0	0	0	0	0	0	0	0	0	0	0	0	0	0	0	1	0	0	0	0	0	0	0	0	0	0
UniRef90_A0A015SI27	0	0	0	0	0	0	0	0	0	0	0	0	0	1	0	0	0	0	0	1	0	1	0	0	0	0	0	0	0	0	0	0
UniRef90_A0A015SID9	0	0	0	0	0	0	0	0	0	0	0	0	1	0	0	0	0	0	0	0	0	1	0	0	0	0	0	0	0	0	0	0
UniRef90_A0A015SIM2	0	0	0	0	0	0	0	0	0	0	0	0	0	0	0	0	0	0	0	0	1	1	0	0	0	0	0	0	0	0	0	0
UniRef90_A0A015SIU2	0	0	0	0	0	0	0	0	0	0	0	0	0	0	0	0	0	0	0	1	0	1	0	0	0	0	0	0	0	0	0	0
UniRef90_A0A015SIU9	0	0	0	0	0	0	0	0	0	0	0	0	0	0	0	0	0	0	0	0	0	0	0	0	0	0	0	0	1	0	0	0
UniRef90_A0A015SJ66	0	0	0	0	0	0	0	0	0	0	0	0	0	0	0	0	0	0	0	1	0	1	0	0	0	0	0	0	0	0	0	0
UniRef90_A0A015SJC6	0	0	0	0	0	0	0	0	0	0	0	0	1	1	0	0	0	0	0	1	1	1	0	0	0	0	0	0	0	0	0	0
UniRef90_A0A015SJD1	0	0	0	0	0	0	0	0	0	0	0	0	0	1	0	0	0	0	0	0	0	0	0	0	0	0	0	0	0	0	0	0
UniRef90_A0A015SJF5	0	1	0	0	0	0	0	1	0	0	1	0	1	1	0	0	0	0	0	0	0	1	0	0	1	0	0	0	0	0	0	0
UniRef90_A0A015SJH4	0	0	0	0	0	0	0	0	0	0	0	0	0	0	0	0	0	0	0	0	0	0	0	0	0	0	1	0	1	0	0	0
UniRef90_A0A015SJP2	0	0	0	0	0	0	0	0	0	0	0	0	1	1	0	0	0	0	0	1	0	0	0	0	0	0	1	0	0	0	0	0
UniRef90_A0A015SJR6	0	0	0	0	1	0	0	1	0	0	1	0	1	1	0	0	0	0	1	1	1	1	1	0	1	1	1	0	0	0	0	0
UniRef90_A0A015SJT3	0	0	0	0	0	0	0	0	0	0	0	0	0	0	0	0	1	0	1	1	0	0	0	0	0	0	0	1	0	0	0	0
UniRef90_A0A015SKF8	0	0	0	0	0	0	0	0	0	0	0	0	0	1	0	0	0	0	0	1	0	1	0	0	0	0	0	0	0	0	0	0
UniRef90_A0A015SKP0	0	0	0	0	0	0	0	0	0	0	0	0	0	1	0	0	0	0	0	1	0	1	0	0	0	0	0	0	0	0	0	0
UniRef90_A0A015SKQ5	0	0	0	0	0	0	0	1	0	1	0	1	1	0	0	0	0	0	0	0	1	0	0	0	0	0	1	0	0	0	0	0
UniRef90_A0A015SKR6	0	0	0	0	0	0	0	0	0	0	0	0	0	0	0	0	0	0	0	0	0	1	0	0	0	0	0	0	0	0	0	0
UniRef90_A0A015SKU6	0	0	0	0	0	0	0	0	0	0	0	0	0	0	0	0	0	0	0	0	1	1	0	0	0	0	0	0	0	0	0	0
UniRef90_A0A015SL04	0	0	0	0	0	0	0	0	0	0	0	0	0	0	0	0	0	0	0	0	0	0	0	0	0	0	0	0	0	1	0	0
UniRef90_A0A015SLE0	0	0	0	0	0	0	0	0	0	0	0	0	0	1	0	0	0	0	0	1	0	1	0	0	0	0	0	0	0	0	0	0
UniRef90_A0A015SLT3	0	0	0	0	0	0	0	0	0	0	0	0	0	0	0	0	0	0	0	0	0	0	0	0	0	0	1	0	0	0	0	0
UniRef90_A0A015SM62	0	0	0	0	0	0	0	0	0	0	0	0	1	0	0	0	0	0	0	0	0	0	0	0	0	0	0	0	0	0	0	0
UniRef90_A0A015SMC7	0	0	0	0	0	0	0	0	0	0	0	0	0	1	0	0	0	0	0	1	1	1	0	0	0	0	0	0	0	0	0	0
UniRef90_A0A015SMF1	0	0	0	0	0	0	0	0	0	0	0	0	0	0	0	0	0	0	0	0	0	1	0	0	1	0	0	0	0	0	0	0
UniRef90_A0A015SMK5	0	0	0	0	0	0	0	0	0	0	0	0	0	0	0	0	0	0	0	0	0	1	0	0	1	0	0	0	0	0	0	0
UniRef90_A0A015SML5	0	0	1	0	0	1	0	1	0	0	0	0	1	0	0	0	1	0	0	0	0	1	1	0	1	1	0	0	0	0	0	0
UniRef90_A0A015SN38	0	0	0	0	0	0	0	0	0	0	0	0	0	0	0	0	0	0	0	0	0	0	0	0	0	0	1	0	0	0	0	0
UniRef90_A0A015SN84	0	0	0	0	0	0	0	0	0	0	0	0	0	0	0	0	0	0	0	0	0	0	0	0	0	0	1	0	0	0	0	0
UniRef90_A0A015SND6	0	0	0	0	0	0	0	0	0	0	0	0	0	0	0	0	0	0	0	1	1	1	0	0	0	0	0	0	0	0	0	0
UniRef90_A0A015SNF2	0	0	0	0	0	0	0	0	0	0	1	0	0	1	1	0	0	0	1	1	1	1	1	0	1	0	1	0	1	0	0	0
UniRef90_A0A015SNH3	0	0	0	0	0	0	0	0	0	0	0	0	0	1	0	0	0	0	1	1	0	1	0	0	0	0	0	0	0	0	0	0
UniRef90_A0A015SP44	0	0	0	0	1	0	0	0	0	0	0	0	0	0	0	0	0	0	0	0	0	0	0	0	0	0	0	0	0	0	0	0
UniRef90_A0A015SPZ2	1	0	1	1	0	1	0	1	0	0	0	0	0	0	0	0	0	0	1	0	0	0	0	0	1	0	0	0	1	0	0	0
UniRef90_A0A015SQT8	0	0	0	0	0	0	0	0	0	0	0	1	1	0	0	0	0	0	0	0	0	1	0	0	0	1	0	0	0	1	0	0
UniRef90_A0A015SRL3	0	0	0	0	0	0	0	0	0	0	0	0	0	0	0	0	0	0	0	0	0	0	0	0	0	0	0	0	1	0	0	0
UniRef90_A0A015STV7	0	0	1	0	0	1	0	1	1	0	0	0	0	0	0	1	0	1	1	0	1	0	0	0	0	0	0	0	1	0	1	1
UniRef90_A0A015SUC7	0	0	0	0	0	0	0	0	0	0	0	0	0	0	0	0	0	0	0	0	0	1	0	0	0	0	0	0	0	0	0	0
UniRef90_A0A015SUK5	0	0	0	1	0	0	1	0	0	0	0	0	1	0	0	1	0	1	1	0	0	0	0	0	0	1	0	0	0	0	0	0
UniRef90_A0A015SV89	0	0	0	0	0	0	0	0	1	0	0	0	0	0	0	0	0	0	1	0	0	0	0	0	0	0	0	0	0	0	0	0
UniRef90_A0A015SV96	0	0	0	0	0	0	0	0	1	0	0	0	0	0	0	0	0	0	1	0	0	0	0	0	0	0	0	0	0	0	1	0
UniRef90_A0A015SVE3	0	0	0	0	0	0	0	0	1	0	0	0	0	0	0	0	0	0	1	0	0	0	0	0	0	0	0	0	0	0	1	0
UniRef90_A0A015SVF6	0	0	0	0	0	0	0	0	0	0	0	0	0	0	1	0	0	0	0	0	0	0	0	0	0	0	1	0	0	0	0	0
UniRef90_A0A015SVN7	0	0	0	0	1	0	0	0	0	0	0	0	0	0	0	0	0	0	0	0	0	0	0	0	0	0	0	0	0	0	0	0
UniRef90_A0A015SVT3	0	0	1	0	0	0	0	1	0	0	0	1	0	0	0	0	0	0	1	0	0	0	0	0	1	0	0	0	1	1	0	0
UniRef90_A0A015SVT4	0	0	0	0	0	0	0	0	0	0	0	0	0	0	0	0	0	0	1	0	0	0	0	0	0	0	0	0	0	0	1	0
UniRef90_A0A015SVV5	0	0	0	0	0	0	0	0	1	0	0	0	0	0	0	0	0	0	0	0	0	0	0	0	0	0	0	0	0	0	0	0
UniRef90_A0A015SVW8	0	0	0	0	0	0	0	0	0	1	1	0	0	1	0	0	0	1	0	1	0	0	0	0	0	0	1	0	0	0	0	0
UniRef90_A0A015SW39	0	0	1	0	0	0	0	1	0	0	0	1	0	0	0	0	0	0	1	0	0	0	0	0	1	0	0	0	1	1	0	0
UniRef90_A0A015SW45	0	0	0	1	0	0	0	0	0	0	0	0	0	0	0	0	0	0	0	0	0	0	0	0	0	0	0	0	0	0	0	1
UniRef90_A0A015SW57	0	0	0	0	0	0	0	0	0	0	0	0	0	1	0	0	0	0	0	0	0	0	0	0	0	0	1	0	0	0	0	0
UniRef90_A0A015SW94	0	0	0	0	1	0	0	0	0	0	0	0	0	0	0	0	0	0	0	0	0	0	0	0	0	0	0	0	0	0	0	0
UniRef90_A0A015SWB1	0	0	0	0	0	1	0	0	0	0	0	0	0	0	0	0	0	0	0	0	0	0	0	0	0	0	0	0	0	0	0	0
UniRef90_A0A015SWD5	0	0	0	1	0	1	0	0	0	0	0	0	1	0	0	0	0	0	0	0	0	0	0	0	0	0	0	0	0	0	0	1
UniRef90_A0A015SWK1	1	1	1	1	0	1	1	1	1	1	0	0	1	0	1	1	1	1	1	0	1	1	1	1	1	1	1	1	1	1	1	1
UniRef90_A0A015SWW6	0	0	0	0	0	0	0	0	0	0	0	0	0	0	0	0	1	0	0	0	0	0	0	0	0	0	0	0	0	0	0	0
UniRef90_A0A015SX76	1	0	0	0	0	0	0	0	0	0	0	0	0	0	0	0	0	0	0	0	0	0	1	0	0	0	0	0	0	0	0	0
UniRef90_A0A015SX94	0	0	0	0	0	0	0	0	0	0	0	0	0	0	0	0	0	0	1	0	1	0	0	0	0	0	0	0	0	0	0	0
UniRef90_A0A015SXJ9	0	0	0	0	0	0	0	0	0	0	0	0	0	1	0	0	0	0	0	0	0	0	0	0	0	0	0	0	0	0	0	0
UniRef90_A0A015SXM6	0	0	0	0	0	0	0	0	1	0	0	0	0	0	0	0	0	0	1	0	0	0	0	0	0	0	0	0	0	0	1	0
UniRef90_A0A015SXN0	0	0	0	0	0	0	0	0	1	0	0	0	0	0	0	0	0	0	1	0	0	0	0	0	0	0	0	0	0	0	0	0
UniRef90_A0A015SXP5	0	0	0	0	0	1	0	0	0	0	0	0	0	0	0	0	0	0	0	0	0	0	0	0	0	0	0	1	0	0	0	0
UniRef90_A0A015SY66	1	1	1	1	1	1	1	1	1	1	1	1	1	1	1	1	1	1	1	1	1	0	1	1	1	1	1	1	1	1	1	1
UniRef90_A0A015SY73	0	0	0	0	1	0	0	1	0	1	0	0	0	0	0	0	0	0	0	0	0	0	0	0	0	0	0	0	0	0	0	0
UniRef90_A0A015SYE2	0	0	0	0	0	0	0	0	0	0	0	0	0	0	0	0	0	0	0	0	0	0	0	0	0	0	0	0	0	1	0	0
UniRef90_A0A015SYF9	0	0	0	0	0	0	0	0	0	0	1	0	0	0	0	0	0	0	0	0	0	0	0	0	0	0	0	0	0	0	0	0
UniRef90_A0A015T0B6	0	0	0	0	0	0	0	0	0	0	0	0	0	0	0	0	0	1	0	0	0	0	0	0	0	0	0	0	0	0	0	0
UniRef90_A0A015T0C5	0	0	0	0	0	1	0	0	0	0	1	0	0	0	0	0	0	1	0	0	0	0	1	0	0	0	0	1	0	0	0	0
UniRef90_A0A015T0P8	1	1	1	1	1	1	1	1	1	1	1	1	1	1	1	1	1	1	1	1	1	1	1	1	1	1	1	1	1	1	1	1
UniRef90_A0A015T0T7	0	0	0	0	0	0	0	0	0	1	0	0	0	0	1	0	0	0	0	0	0	0	0	0	0	0	0	0	0	0	0	0
UniRef90_A0A015T1B3	0	0	1	0	0	0	0	1	0	0	0	0	0	0	0	0	0	0	1	0	0	0	0	0	1	0	0	0	0	1	0	0
UniRef90_A0A015T1D3	0	0	0	0	0	0	0	0	0	0	0	0	0	1	0	0	0	0	0	0	0	0	0	0	0	0	0	0	0	0	0	0
UniRef90_A0A015T1E9	1	0	0	0	0	0	0	0	0	0	0	0	0	1	0	0	0	0	0	0	0	0	0	0	1	0	0	0	0	0	0	0
UniRef90_A0A015T1J9	0	0	0	0	0	0	0	0	0	0	0	1	0	0	0	0	0	0	0	0	0	0	0	0	0	0	0	0	0	0	0	0
UniRef90_A0A015T1K4	0	0	1	1	0	0	0	1	0	0	0	1	0	0	0	1	0	0	1	0	0	0	0	0	1	0	0	0	1	1	0	0
UniRef90_A0A015T2E3	1	1	0	1	0	1	1	0	0	1	0	0	1	0	0	0	0	0	0	0	0	0	0	0	0	0	0	0	0	0	0	1
UniRef90_A0A015T2R2	1	1	0	0	1	1	0	0	0	1	1	0	1	1	1	0	0	1	1	1	1	1	1	0	1	1	1	1	1	1	0	0
UniRef90_A0A015T386	0	0	0	0	0	0	0	0	0	0	0	0	0	0	0	0	0	1	0	1	0	0	0	0	0	0	0	0	0	0	0	0
UniRef90_A0A015T3B0	0	0	1	0	1	0	0	1	0	0	0	0	1	0	0	0	0	0	0	1	1	1	0	0	0	0	1	1	1	0	0	0
UniRef90_A0A015T631	0	0	1	0	0	1	0	1	1	1	0	1	0	1	1	0	0	1	0	0	1	0	0	0	0	0	0	0	0	0	1	1
UniRef90_A0A015T647	0	0	0	0	0	0	0	0	0	0	0	0	0	0	0	0	0	0	0	0	0	0	0	0	0	0	0	0	1	0	0	0
UniRef90_A0A015T7F7	0	0	0	0	0	0	0	0	0	0	0	0	0	0	0	0	0	0	0	0	1	0	0	0	0	1	0	0	0	0	0	0
UniRef90_A0A015T9L1	0	0	1	0	0	0	1	1	0	1	0	0	0	1	1	0	0	0	1	0	0	0	0	0	0	0	0	0	0	0	0	0
UniRef90_A0A015TE86	0	0	0	0	0	0	0	0	0	0	0	0	0	0	0	0	0	0	0	0	0	0	0	1	0	0	0	0	0	0	0	0
UniRef90_A0A015TFH6	0	0	0	1	0	1	0	0	0	1	0	0	1	0	0	0	0	0	0	0	0	0	0	0	1	1	1	0	0	0	0	0
UniRef90_A0A015TGA7	0	0	1	0	0	0	1	0	0	1	0	0	1	0	1	1	0	0	1	0	0	0	0	0	0	0	0	0	0	0	0	0
UniRef90_A0A015TGL5	0	0	0	1	0	0	0	0	0	0	0	0	0	0	0	0	0	0	0	0	0	0	0	0	0	0	0	0	0	0	0	0
UniRef90_A0A015TJ11	0	0	0	0	0	0	0	0	0	0	0	0	0	0	0	0	0	0	0	0	0	0	0	0	0	1	0	0	0	0	0	0
UniRef90_A0A015TKT8	0	1	1	0	0	1	1	1	1	1	0	0	1	0	0	0	1	1	1	0	0	0	0	1	0	0	1	0	0	0	1	1
UniRef90_A0A015TKW0	0	0	0	1	0	1	0	1	0	1	0	0	1	0	1	0	0	0	0	0	1	0	1	0	1	1	1	0	0	1	0	0
UniRef90_A0A015TL43	0	0	0	0	0	0	0	0	1	0	0	0	0	0	0	0	0	0	1	0	0	0	0	0	0	0	0	0	0	0	1	0
UniRef90_A0A015TL50	0	0	0	0	0	0	0	0	1	0	0	0	0	0	0	0	0	0	1	0	0	0	0	0	0	0	0	0	0	0	1	0
UniRef90_A0A015TL55	0	0	0	0	0	0	0	0	1	0	0	0	0	0	0	0	0	0	1	0	0	0	0	0	0	0	0	0	0	0	1	0
UniRef90_A0A015TLC6	0	0	0	1	0	0	0	0	0	1	0	0	0	0	1	0	0	0	0	0	0	0	0	0	0	0	1	0	0	0	0	0
UniRef90_A0A015TLJ3	0	0	0	0	0	0	0	0	1	0	0	0	0	0	0	0	0	0	1	0	0	0	0	0	0	0	0	0	0	0	1	0
UniRef90_A0A015TLM2	0	0	0	0	0	0	0	0	0	0	0	0	0	0	0	0	0	0	1	0	0	0	0	0	0	0	0	0	0	0	0	0
UniRef90_A0A015TLR8	0	1	1	0	0	0	0	1	0	0	1	0	0	0	1	0	0	0	0	0	0	0	0	0	0	0	1	0	0	0	0	0
UniRef90_A0A015TLW9	0	0	0	0	0	0	0	0	0	0	0	0	0	0	0	0	0	0	1	0	0	0	0	0	0	0	0	0	0	0	1	0
UniRef90_A0A015TMG4	0	0	0	0	0	0	0	0	0	0	0	0	0	0	0	1	0	0	0	0	0	0	0	0	1	0	0	0	0	0	0	0
UniRef90_A0A015TMP5	0	0	0	0	0	0	0	0	0	0	0	1	0	0	0	0	0	0	0	0	0	0	0	0	0	0	0	0	0	0	0	0
UniRef90_A0A015TMW8	0	0	0	0	0	0	0	0	0	0	0	0	0	0	1	0	0	0	0	0	0	0	0	0	0	0	0	0	0	0	0	0
UniRef90_A0A015TN98	0	0	0	0	0	0	0	0	0	0	0	0	0	0	0	0	0	0	1	0	0	0	0	0	0	0	0	0	0	0	1	0
UniRef90_A0A015TNB3	0	1	1	0	0	0	1	1	0	0	0	0	0	0	0	0	0	0	1	0	1	1	0	1	0	0	0	0	1	1	1	0
UniRef90_A0A015TNF3	0	0	0	0	0	0	0	0	0	0	0	0	0	0	0	0	0	0	1	0	0	0	0	0	0	0	0	0	0	0	0	0
UniRef90_A0A015TNH0	0	0	0	1	0	0	0	0	0	1	0	0	1	0	0	0	0	0	1	1	1	0	0	1	0	0	1	0	1	0	0	0
UniRef90_A0A015TNI1	0	0	0	0	0	0	0	0	0	1	0	0	0	0	0	0	0	0	0	0	0	0	0	0	0	0	0	0	0	0	0	0
UniRef90_A0A015TNK5	0	0	0	0	0	0	0	0	0	0	1	0	0	0	0	0	0	0	0	0	0	0	0	0	0	0	0	0	0	0	0	0
UniRef90_A0A015TNK9	0	0	0	0	0	0	0	0	0	0	0	0	0	0	0	0	0	0	1	0	1	0	0	1	0	0	0	0	1	0	0	0
UniRef90_A0A015TNL0	0	0	0	0	0	0	0	0	0	0	0	1	0	0	0	0	0	0	0	0	0	0	0	0	0	0	0	0	0	0	0	0
UniRef90_A0A015TNT0	0	0	0	0	0	0	0	0	0	0	0	0	0	0	0	0	0	0	0	0	0	0	0	0	1	0	0	0	0	0	0	0
UniRef90_A0A015TPN3	0	0	0	0	0	0	1	0	0	0	0	0	1	0	0	0	0	0	0	0	1	0	0	0	0	0	0	0	0	0	0	0
UniRef90_A0A015TQ47	0	0	0	0	0	0	0	0	0	0	0	0	0	0	0	0	0	0	0	0	0	0	0	0	0	1	0	0	0	0	0	0
UniRef90_A0A015TQ89	0	0	0	0	0	0	0	0	0	0	0	0	0	0	0	0	0	0	0	0	0	0	0	0	0	0	0	0	0	0	1	0
UniRef90_A0A015TQC3	0	0	1	0	1	0	0	1	0	0	0	0	0	0	0	0	0	0	1	0	0	0	0	0	1	0	0	0	0	1	0	0
UniRef90_A0A015TQC7	0	0	0	0	1	0	0	0	0	0	0	0	0	0	0	0	0	0	0	0	0	0	0	0	0	0	0	0	0	1	0	0
UniRef90_A0A015TQL1	0	0	0	0	0	0	0	0	0	0	0	0	0	0	0	1	0	0	0	0	0	0	0	0	0	0	0	0	0	0	0	0
UniRef90_A0A015TQQ2	0	0	0	0	0	0	0	0	0	0	0	0	0	0	0	1	0	0	0	0	0	0	0	0	0	1	0	0	0	0	0	0
UniRef90_A0A015TQR4	0	0	0	0	1	0	0	0	0	1	0	0	0	0	0	1	0	0	0	0	0	0	0	0	0	1	0	1	0	0	0	0
UniRef90_A0A015TQU7	0	0	0	0	0	1	0	0	0	0	1	0	0	0	0	0	0	1	0	1	0	0	1	0	0	0	0	1	0	0	0	0
UniRef90_A0A015TQW5	1	0	1	0	0	0	1	1	1	1	1	0	0	1	1	1	0	1	1	1	0	0	1	0	0	0	1	1	0	0	1	1
UniRef90_A0A015TQX4	0	0	1	0	0	1	1	1	1	0	0	0	0	0	0	1	0	1	1	0	0	0	0	1	1	1	0	0	1	1	1	1
UniRef90_A0A015TQZ2	1	1	1	0	0	0	1	1	1	1	0	0	0	0	1	1	1	1	0	1	0	0	0	0	1	1	1	0	1	0	1	1
UniRef90_A0A015TR05	1	0	0	0	0	0	0	0	0	0	0	0	0	0	0	0	0	0	0	0	0	0	0	0	1	0	0	0	0	0	0	0
UniRef90_A0A015TR09	0	1	0	0	0	1	0	0	0	1	0	0	0	0	1	1	0	1	0	0	0	0	1	1	0	0	0	1	0	0	0	0
UniRef90_A0A015TR61	0	0	0	0	0	0	0	0	0	0	0	0	0	1	1	0	0	0	1	0	0	0	1	0	0	0	0	0	1	0	0	0
UniRef90_A0A015TR74	0	0	0	0	0	0	0	0	0	0	0	0	0	0	0	1	0	0	0	0	0	0	0	0	0	1	0	0	0	0	0	0
UniRef90_A0A015TR87	0	0	0	0	1	0	0	0	0	0	0	0	0	1	1	0	0	0	0	0	0	0	1	0	0	0	0	0	1	0	0	0
UniRef90_A0A015TRH8	0	0	0	0	0	0	0	0	0	0	0	0	0	0	0	0	0	0	0	0	0	0	0	0	0	1	0	0	0	0	0	0
UniRef90_A0A015TRJ5	1	0	1	0	0	1	1	0	0	1	0	0	0	0	1	1	0	0	1	0	0	0	1	1	1	1	0	0	0	1	0	0
UniRef90_A0A015TRN3	1	1	1	1	0	1	1	1	1	1	0	0	1	0	1	1	1	1	1	1	1	1	1	1	1	1	1	1	1	1	1	1
UniRef90_A0A015TRQ1	0	1	0	0	0	0	0	0	0	0	0	0	0	0	0	1	0	0	0	1	0	0	0	0	0	0	0	0	0	0	1	1
UniRef90_A0A015TRR0	1	0	0	0	0	0	0	0	0	0	0	0	1	0	0	0	0	0	0	0	0	1	1	0	1	0	0	0	0	1	0	0
UniRef90_A0A015TRU0	1	0	0	0	0	0	0	0	0	0	0	0	0	0	0	0	0	0	0	0	0	0	1	0	1	0	0	0	0	0	0	0
UniRef90_A0A015TRU8	0	0	0	0	0	0	0	0	0	0	0	0	0	0	0	0	0	0	0	0	0	0	0	0	1	0	0	0	0	0	0	0
UniRef90_A0A015TRW1	1	0	0	0	0	0	1	0	0	0	0	0	0	0	0	0	0	0	0	0	0	0	0	0	0	0	0	0	0	0	0	0
UniRef90_A0A015TRX1	0	0	1	0	0	0	0	1	0	0	0	0	1	0	0	0	1	0	1	0	0	0	1	0	0	0	0	0	0	0	0	0
UniRef90_A0A015TS03	0	0	0	0	0	0	0	0	0	0	0	0	0	0	0	0	0	0	0	0	0	0	0	0	1	0	0	0	0	0	0	0
UniRef90_A0A015TS10	0	0	0	0	0	0	0	0	0	0	0	0	1	1	0	0	0	0	0	0	0	0	0	0	1	0	0	0	0	0	0	0
UniRef90_A0A015TS13	0	0	0	0	0	0	0	0	0	0	0	0	0	1	0	0	0	0	0	0	0	0	0	0	0	0	0	0	0	0	0	0
UniRef90_A0A015TS77	0	0	0	0	0	0	0	0	0	0	0	0	0	0	0	1	0	0	0	0	0	0	0	1	0	0	0	0	0	0	0	0
UniRef90_A0A015TSF1	0	0	0	0	0	0	0	0	0	0	0	0	0	0	0	0	0	0	0	0	0	0	0	0	0	0	1	0	1	0	0	0
UniRef90_A0A015TSM7	0	0	0	0	0	0	0	0	0	0	0	0	0	1	0	0	0	0	0	0	0	0	0	0	0	0	0	0	0	0	0	0
UniRef90_A0A015TSR2	0	0	0	1	0	1	0	0	0	1	0	0	0	1	0	0	0	0	1	0	1	1	0	0	0	0	0	0	0	0	0	0
UniRef90_A0A015TSR4	0	0	0	1	0	0	0	0	0	1	0	0	0	0	0	0	0	0	0	0	0	0	0	0	0	0	0	0	1	0	0	0
UniRef90_A0A015TSW1	0	0	0	0	0	0	0	0	0	0	0	0	0	0	0	1	0	0	0	0	0	0	0	0	0	1	0	0	0	0	0	0
UniRef90_A0A015TT02	0	0	0	0	0	0	0	0	0	0	0	0	0	0	0	1	0	0	0	0	0	0	0	0	0	0	0	0	0	0	0	0
UniRef90_A0A015TT83	0	0	0	1	0	1	0	0	0	1	0	0	0	1	0	0	0	0	1	0	1	1	0	0	0	0	0	0	0	0	0	0
UniRef90_A0A015TT95	1	0	0	0	0	0	0	0	0	0	0	0	0	0	0	0	0	0	0	0	1	0	0	0	0	0	0	0	0	0	0	0
UniRef90_A0A015TTD7	0	0	0	0	0	0	0	0	0	0	0	0	0	0	0	1	0	0	0	0	0	0	0	0	0	1	0	0	0	0	0	0
UniRef90_A0A015TTJ9	0	0	0	0	0	0	0	0	0	0	0	0	0	0	0	1	0	0	0	0	0	0	0	0	0	1	0	0	0	0	0	0
UniRef90_A0A015TTL9	0	0	0	0	0	0	0	0	0	0	0	0	0	0	0	0	0	0	0	0	0	0	1	0	0	0	1	0	0	0	0	0
UniRef90_A0A015TTM3	0	0	0	0	0	0	0	0	0	0	0	0	0	0	0	0	0	0	0	0	0	0	1	0	0	0	1	0	0	0	0	0
UniRef90_A0A015TTN6	0	0	0	0	0	0	0	0	0	0	0	0	0	0	0	0	0	0	0	0	0	0	1	0	0	0	1	0	0	0	0	0
UniRef90_A0A015TTS3	0	0	1	0	0	1	0	1	0	0	0	0	0	0	0	1	0	1	1	0	0	0	0	0	1	0	0	0	1	0	1	0
UniRef90_A0A015TTT0	0	0	0	0	0	0	0	1	0	0	0	0	0	0	0	0	0	0	0	0	0	0	1	0	0	0	0	1	0	0	0	0
UniRef90_A0A015TTW2	0	0	0	0	0	0	0	0	0	0	0	0	0	0	0	0	0	0	0	0	0	0	1	0	0	0	0	0	0	0	0	0
UniRef90_A0A015TTW7	0	0	0	0	0	0	0	0	0	0	0	0	0	0	0	0	0	0	0	0	0	0	1	0	0	0	0	0	0	0	0	0
UniRef90_A0A015TTY3	0	0	0	1	0	0	0	0	0	1	0	0	1	0	0	0	1	0	1	1	1	0	0	1	1	0	1	0	1	0	0	0
UniRef90_A0A015TTY7	0	0	0	1	0	0	0	0	0	1	0	0	1	0	0	0	1	0	1	1	1	0	0	0	1	0	1	0	1	0	0	0
UniRef90_A0A015TUG0	1	1	1	1	1	1	1	1	1	1	1	1	1	1	1	1	1	1	0	1	1	1	1	1	1	1	1	1	1	1	1	1
UniRef90_A0A015TUI8	0	1	0	0	1	0	0	0	0	0	0	0	0	0	0	0	0	0	0	0	0	0	0	0	0	0	0	0	0	0	0	0
UniRef90_A0A015TUJ5	1	1	0	0	0	0	0	0	0	0	0	0	0	0	0	0	0	0	0	0	0	0	0	0	0	0	0	0	0	0	0	0
UniRef90_A0A015TUK3	1	0	0	0	0	0	0	0	0	0	0	0	0	0	0	0	0	0	0	0	0	0	0	0	1	0	0	0	0	0	0	0
UniRef90_A0A015TUM8	0	0	1	0	0	1	0	1	0	1	0	0	1	0	0	0	1	0	1	1	1	0	1	1	1	1	1	1	1	0	0	0
UniRef90_A0A015TUV9	0	1	0	0	0	0	0	0	0	0	0	0	0	0	0	0	0	0	0	0	0	0	0	0	0	0	0	0	0	0	0	0
UniRef90_A0A015TUW6	0	0	0	0	0	0	0	0	0	0	0	0	0	1	0	0	0	0	0	0	0	0	0	0	0	0	0	0	0	0	0	0
UniRef90_A0A015TUY6	1	0	0	0	0	0	0	0	0	0	0	0	0	1	0	0	0	0	0	0	1	0	0	0	0	0	0	0	0	0	0	0
UniRef90_A0A015TUZ8	1	0	0	0	0	0	0	0	0	0	0	0	0	1	0	0	0	0	0	1	1	0	0	0	0	0	0	0	0	0	0	0
UniRef90_A0A015TVM9	0	0	0	0	0	0	0	0	0	0	0	0	0	1	0	1	0	0	0	0	0	0	0	0	0	0	0	0	0	0	0	0
UniRef90_A0A015TVW6	0	0	0	1	0	0	0	0	0	0	0	0	0	0	0	1	0	0	0	0	0	0	0	0	0	0	0	0	0	0	0	0
UniRef90_A0A015TVX0	1	1	0	0	0	0	0	0	0	0	0	0	0	0	0	0	0	0	0	0	1	0	0	1	0	1	0	0	0	1	1	0
UniRef90_A0A015TVZ1	0	0	0	0	0	0	0	0	0	0	0	0	0	0	0	0	0	0	0	0	0	0	1	0	0	0	0	0	1	0	0	0
UniRef90_A0A015TW83	0	0	0	0	0	1	0	1	0	0	0	0	0	0	0	0	0	0	0	0	0	0	0	0	0	0	0	0	0	0	0	0
UniRef90_A0A015TWP6	1	0	0	0	1	0	0	0	0	0	0	1	0	0	1	0	0	0	0	0	0	0	0	0	0	0	0	0	0	0	0	0
UniRef90_A0A015TWQ5	0	0	0	0	1	0	0	0	0	0	0	0	0	1	1	0	0	0	0	0	0	0	1	0	0	0	0	0	1	0	0	0
UniRef90_A0A015TWZ6	1	1	1	1	0	1	1	1	1	1	0	0	1	0	1	1	1	1	1	1	1	1	1	1	1	1	1	1	1	1	1	1
UniRef90_A0A015TX11	1	1	0	0	0	0	1	0	1	0	0	0	0	0	0	0	1	0	0	1	1	0	0	1	0	1	0	0	0	0	0	1
UniRef90_A0A015TX37	1	1	1	1	1	1	1	1	1	1	1	1	1	1	1	1	1	1	1	1	1	1	1	1	1	1	1	1	1	1	1	1
UniRef90_A0A015TX68	1	1	1	1	1	1	1	1	1	1	1	1	1	1	1	1	1	1	1	1	1	1	1	1	1	1	1	1	1	1	1	1
UniRef90_A0A015TXA0	0	0	0	1	0	0	0	0	0	0	0	0	0	0	0	0	0	0	0	0	0	0	0	0	0	0	0	0	0	0	0	0
UniRef90_A0A015TXA4	1	0	0	0	0	1	0	0	0	0	0	0	1	1	0	0	1	0	0	1	0	0	1	1	1	0	1	0	1	0	0	0
UniRef90_A0A015TXG8	0	0	0	0	0	0	0	0	0	0	0	0	0	0	0	0	0	0	0	0	0	0	0	0	1	0	0	0	0	0	0	0
UniRef90_A0A015TXK2	1	0	0	0	0	0	0	0	0	0	0	0	1	1	0	0	0	0	0	0	0	0	0	0	1	0	0	0	0	0	0	0
UniRef90_A0A015TXR7	0	0	0	0	0	0	0	0	0	0	0	0	0	0	0	0	0	0	1	0	0	0	0	0	0	0	0	0	0	0	0	0
UniRef90_A0A015TXX3	1	0	1	1	0	1	1	1	1	1	0	0	0	0	1	1	0	1	1	0	1	1	1	1	1	1	0	1	1	1	1	1
UniRef90_A0A015TXY6	0	0	0	0	0	0	0	0	0	0	0	0	0	1	0	0	0	0	0	0	0	0	0	0	0	0	0	0	0	0	0	0
UniRef90_A0A015TY05	0	0	0	0	0	0	0	0	0	0	0	0	0	0	0	0	0	0	0	0	0	0	0	0	0	0	0	0	1	0	0	0
UniRef90_A0A015TY60	0	0	0	1	0	0	0	0	0	0	0	0	0	0	0	0	0	0	1	0	0	0	0	0	1	0	0	0	0	0	0	0
UniRef90_A0A015TY96	0	0	0	0	0	0	0	0	0	0	0	0	0	0	0	1	0	0	0	0	0	0	0	0	0	0	0	0	0	0	0	0
UniRef90_A0A015TYA8	0	0	0	0	0	0	0	0	0	0	0	0	0	0	0	0	0	0	0	0	0	0	0	0	1	0	0	0	0	0	0	0
UniRef90_A0A015TYD6	1	1	1	1	0	0	1	1	1	1	0	0	1	0	0	1	1	1	1	0	0	1	1	1	1	1	0	1	1	1	1	1
UniRef90_A0A015TYG4	0	0	0	0	0	0	0	0	0	0	0	0	0	0	1	0	0	0	0	0	0	0	0	0	0	0	0	0	0	0	0	0
UniRef90_A0A015TYH1	0	0	0	0	0	0	0	0	0	0	0	0	0	0	0	1	0	0	0	0	0	0	0	0	0	1	0	0	0	0	0	0
UniRef90_A0A015TYJ3	0	1	1	1	1	1	0	1	0	1	1	1	1	1	1	0	0	0	1	0	1	1	1	0	0	0	0	0	1	0	0	1
UniRef90_A0A015TYJ6	0	0	0	0	0	0	0	0	0	0	0	0	0	0	0	0	0	0	1	0	0	0	0	0	1	0	0	1	0	0	0	0
UniRef90_A0A015TYZ4	0	0	0	0	0	0	0	0	0	0	0	0	0	0	0	1	0	0	0	0	0	0	0	0	0	1	0	0	0	0	0	0
UniRef90_A0A015TZ72	0	0	0	0	0	0	0	0	0	0	0	0	0	0	0	0	0	0	0	0	0	0	1	0	0	0	0	0	0	0	0	0
UniRef90_A0A015TZ83	0	0	0	0	0	0	0	0	0	0	0	0	0	0	0	0	0	0	0	0	0	0	1	0	0	0	1	0	0	0	0	0
UniRef90_A0A015TZ88	0	0	0	0	0	0	0	0	0	0	0	0	0	0	0	0	0	0	0	0	0	0	0	0	0	0	1	0	0	0	0	0
UniRef90_A0A015TZA4	1	1	1	1	0	1	1	1	1	1	0	0	1	0	1	1	0	1	1	1	1	1	1	1	1	1	1	1	1	1	1	1
UniRef90_A0A015TZC8	0	0	0	0	0	0	0	0	0	0	0	0	0	0	0	1	0	0	0	0	0	0	0	0	0	1	0	0	0	0	0	0
UniRef90_A0A015TZE8	1	0	0	0	0	0	0	0	0	0	0	0	0	0	0	0	0	0	0	0	0	0	0	0	0	0	0	0	0	0	0	0
UniRef90_A0A015TZG4	0	0	0	0	0	0	0	0	0	0	0	0	0	0	0	0	0	0	0	0	0	0	1	0	0	0	0	0	0	0	0	0
UniRef90_A0A015TZH5	0	1	0	0	0	1	0	0	0	0	1	0	0	0	0	1	0	0	0	1	0	0	0	0	0	0	1	0	0	0	1	1
UniRef90_A0A015TZK2	0	0	0	0	0	0	0	0	0	0	0	0	0	0	0	1	0	0	0	0	0	0	0	0	0	1	0	0	0	0	0	0
UniRef90_A0A015TZM4	0	0	1	0	0	0	0	1	0	0	0	1	0	0	0	0	0	0	1	0	0	0	0	0	1	0	0	0	1	1	0	0
UniRef90_A0A015TZP8	0	0	0	0	1	0	0	0	0	0	0	0	0	0	0	0	0	0	0	0	0	0	0	0	0	0	0	0	0	0	0	0
UniRef90_A0A015TZU0	0	0	0	0	0	1	0	0	0	0	0	0	0	0	0	0	0	0	0	0	0	0	0	0	0	0	0	0	0	0	0	0
UniRef90_A0A015TZV8	0	0	1	0	0	1	0	1	0	1	0	1	0	0	0	0	0	0	1	0	0	0	1	1	1	0	1	1	1	0	0	0
UniRef90_A0A015TZZ6	0	0	0	1	0	1	0	1	0	0	0	1	1	0	1	0	0	0	1	0	0	0	1	0	0	0	1	0	0	0	0	0
UniRef90_A0A015U002	0	0	0	0	0	0	0	0	0	0	0	0	0	0	0	0	0	0	0	0	0	0	1	0	0	0	0	0	0	0	0	0
UniRef90_A0A015U005	0	0	0	0	1	0	0	0	0	0	0	0	0	0	0	0	0	0	0	0	0	0	0	0	0	1	0	0	0	0	0	0
UniRef90_A0A015U013	0	1	0	0	0	0	0	0	0	0	0	0	0	0	0	1	0	0	0	0	0	0	0	0	0	0	0	0	0	0	0	0
UniRef90_A0A015U035	0	1	0	0	0	0	0	0	0	0	0	0	0	0	0	0	0	0	0	0	0	0	0	0	0	0	0	0	0	0	0	0
UniRef90_A0A015U041	0	1	0	0	0	0	0	0	0	0	0	0	0	0	0	0	0	0	0	0	0	0	0	0	0	0	0	0	0	0	0	0
UniRef90_A0A015U0D7	0	1	0	1	0	0	0	0	0	0	0	0	0	0	0	0	0	0	0	0	0	0	0	0	0	0	0	0	0	0	0	0
UniRef90_A0A015U0H3	1	1	1	1	1	1	1	1	1	1	1	1	1	1	1	1	1	1	1	1	1	1	1	1	1	1	1	1	1	1	1	1
UniRef90_A0A015U0I0	0	0	0	0	0	0	0	0	0	0	0	0	0	1	0	0	0	0	0	1	0	0	0	0	0	0	0	0	0	0	0	0
UniRef90_A0A015U0J5	1	0	0	0	0	0	0	0	0	0	0	0	0	1	0	0	0	0	0	1	1	0	0	0	0	0	0	0	0	0	0	0
UniRef90_A0A015U1C7	1	0	0	0	0	0	0	0	0	0	0	0	0	0	0	0	0	0	0	0	0	0	0	0	0	1	1	0	0	0	0	0
UniRef90_A0A015U1S5	0	0	0	0	0	1	0	0	0	0	0	0	0	0	0	0	0	0	0	0	0	0	0	0	0	0	0	0	0	0	0	0
UniRef90_A0A015U292	0	1	1	0	0	1	1	1	1	1	0	0	0	0	0	1	0	0	1	0	1	0	1	0	1	1	0	1	0	0	1	1
UniRef90_A0A015U2J6	1	0	0	0	0	1	0	0	0	0	0	0	0	1	0	0	0	1	0	1	0	1	1	0	1	0	1	0	1	0	0	0
UniRef90_A0A015U2M2	0	0	0	0	0	0	0	0	0	0	0	0	0	0	0	1	0	0	0	0	0	0	0	0	0	0	0	0	0	0	0	0
UniRef90_A0A015U2P2	0	0	0	0	0	1	0	0	0	0	0	0	0	0	0	0	0	0	1	1	0	0	1	0	1	0	1	0	1	0	0	0
UniRef90_A0A015U372	0	0	0	0	0	1	0	0	0	0	0	0	0	0	0	0	0	0	1	1	0	0	0	0	1	0	1	0	0	0	0	0
UniRef90_A0A015U374	0	0	0	0	0	0	0	0	0	0	0	0	0	0	0	0	0	0	1	0	0	0	0	0	0	0	0	0	0	0	0	0
UniRef90_A0A015U3Q3	1	1	0	0	0	0	0	0	0	0	0	0	0	0	0	0	0	0	1	0	0	0	1	1	0	0	0	0	0	1	0	0
UniRef90_A0A015U3X2	0	0	0	1	0	0	0	0	1	0	0	0	0	0	0	1	1	0	0	0	0	1	0	0	0	1	0	0	0	1	0	1
UniRef90_A0A015U484	0	0	0	0	0	0	0	0	0	0	0	0	1	0	0	0	0	0	0	0	0	0	0	0	0	0	0	0	0	0	0	0
UniRef90_A0A015U4A2	0	1	0	0	0	0	0	0	0	0	0	0	0	0	0	0	0	0	0	0	0	0	0	0	0	0	0	0	0	0	0	0
UniRef90_A0A015U4M5	0	0	1	1	1	0	0	1	0	0	0	1	1	1	0	1	0	0	1	1	1	0	1	0	1	0	1	1	1	1	1	0
UniRef90_A0A015U4V1	0	0	0	0	0	0	0	0	0	0	0	0	0	0	0	0	0	0	0	1	0	0	0	1	1	0	0	1	1	0	0	0
UniRef90_A0A015U505	0	0	0	0	0	0	0	0	0	0	0	0	0	0	0	0	0	0	0	0	0	0	0	0	0	0	0	1	0	0	0	0
UniRef90_A0A015U513	0	0	0	0	0	0	0	0	0	0	0	0	0	0	0	0	0	0	1	0	0	0	0	1	0	0	0	0	0	0	0	0
UniRef90_A0A015U541	0	0	0	0	0	0	0	0	0	0	0	0	0	0	0	0	0	0	1	0	0	0	0	1	1	0	0	0	1	0	0	0
UniRef90_A0A015U5K9	0	0	0	0	0	0	0	0	0	0	0	0	0	0	0	1	0	0	0	0	1	0	0	0	0	0	0	0	0	0	0	0
UniRef90_A0A015U6I3	0	0	0	0	0	0	0	0	0	0	0	0	0	0	0	0	0	0	0	0	0	0	0	0	0	1	0	0	0	0	0	0
UniRef90_A0A015U7J4	1	1	1	1	0	1	1	1	1	1	1	1	0	1	0	1	1	1	0	0	0	1	1	1	1	1	0	1	1	0	1	1
UniRef90_A0A015U7Z1	0	0	0	0	0	0	0	0	0	0	0	0	0	0	0	1	0	0	0	0	0	0	0	0	0	0	0	0	0	0	0	0
UniRef90_A0A015U7Z7	0	0	0	0	0	1	0	0	0	0	0	0	0	0	0	0	0	0	0	0	0	0	1	0	1	0	0	0	1	0	0	0
UniRef90_A0A015U8D5	0	0	1	0	0	1	0	1	0	1	0	1	0	0	1	0	0	0	1	1	1	0	1	1	1	0	1	1	1	0	0	0
UniRef90_A0A015U8H2	0	0	1	0	0	1	0	1	0	1	0	1	0	0	1	0	0	0	1	1	0	0	1	1	1	0	1	1	1	1	0	0
UniRef90_A0A015U8H6	0	0	0	0	0	0	0	0	0	1	0	0	0	0	0	0	0	0	1	0	1	0	0	0	0	0	0	0	0	0	0	0
UniRef90_A0A015U9P3	0	0	0	0	1	0	0	0	0	0	0	0	0	0	0	0	0	0	0	0	0	0	0	0	0	0	0	0	0	0	0	0
UniRef90_A0A015UAK8	0	0	0	0	0	0	0	0	0	0	0	0	0	0	0	0	0	0	1	0	0	0	0	1	1	0	0	0	1	0	0	0
UniRef90_A0A015UAQ6	0	0	0	0	0	0	0	0	0	0	0	0	0	0	0	0	0	0	0	0	0	0	0	0	0	0	0	1	0	0	0	0
UniRef90_A0A015UC09	0	0	0	0	0	0	0	0	0	0	0	0	0	0	0	0	0	1	0	1	0	0	0	0	0	0	0	0	0	0	0	0
UniRef90_A0A015UD47	1	0	0	1	0	0	0	0	0	0	0	0	1	0	1	1	0	0	1	0	0	0	0	0	0	0	0	0	0	0	1	0
UniRef90_A0A015UD76	1	0	1	0	0	0	0	1	1	0	0	0	0	0	1	1	1	1	1	0	0	0	1	1	1	1	0	1	0	0	1	1
UniRef90_A0A015UDT2	1	1	1	1	0	0	1	1	1	1	0	0	0	0	1	1	1	1	1	0	1	1	1	1	0	1	0	1	1	0	1	1
UniRef90_A0A015UEI0	0	1	0	0	0	1	0	0	0	0	0	0	0	0	0	1	0	0	0	0	1	0	0	0	1	0	0	0	0	0	0	0
UniRef90_A0A015UEJ2	0	0	0	0	0	0	0	0	0	0	0	0	0	1	0	0	0	0	0	1	0	0	0	0	0	0	0	0	0	0	0	0
UniRef90_A0A015UEL1	0	0	0	0	0	0	0	0	0	0	0	0	0	1	0	0	0	0	0	0	0	0	0	0	0	0	0	0	0	0	0	0
UniRef90_A0A015UF78	1	1	1	1	1	1	1	1	1	1	1	1	1	1	1	1	1	1	1	1	1	1	1	1	1	1	1	1	1	1	1	1
UniRef90_A0A015UGW6	0	0	0	0	0	0	0	0	0	0	0	0	0	0	0	0	0	0	0	0	0	0	0	0	0	0	1	0	0	0	0	0
UniRef90_A0A015UH77	1	0	0	0	0	0	0	0	0	1	0	0	0	1	0	0	0	0	0	0	0	0	0	0	0	0	0	0	0	0	0	0
UniRef90_A0A015UIN2	0	0	0	0	0	0	1	0	0	0	0	0	0	0	0	0	0	0	0	0	0	0	0	0	0	0	0	0	0	0	0	0
UniRef90_A0A015UJB5	1	1	1	1	1	1	1	1	1	1	1	1	1	1	1	1	1	1	1	1	1	1	1	1	1	1	1	1	1	1	1	1
UniRef90_A0A015UJF7	1	1	1	1	1	1	1	1	1	1	1	1	1	1	1	1	1	1	1	1	1	1	1	1	1	1	1	1	1	1	1	1
UniRef90_A0A015UJH8	0	0	0	1	0	1	0	0	0	1	0	0	0	0	0	0	0	0	0	0	0	0	0	0	1	1	1	0	0	0	0	0
UniRef90_A0A015UJL9	0	0	0	1	0	1	0	1	0	1	0	0	0	0	0	0	0	0	1	0	0	0	0	0	1	1	1	0	0	0	0	0
UniRef90_A0A015UK19	0	0	0	0	0	0	0	0	0	0	0	0	1	0	0	0	0	0	0	0	0	0	0	0	0	0	0	0	0	0	0	0
UniRef90_A0A015UK66	1	0	0	0	1	1	0	0	0	1	0	0	1	0	1	1	1	0	1	0	1	0	1	0	1	0	1	0	0	0	0	0
UniRef90_A0A015ULQ0	0	1	0	0	0	1	0	0	0	0	0	0	0	0	0	0	1	1	0	0	0	0	0	0	0	1	0	0	0	0	0	0
UniRef90_A0A015UM76	0	0	0	0	0	0	0	0	0	0	0	0	0	0	0	0	0	0	0	0	0	0	0	0	0	0	1	0	0	0	0	0
UniRef90_A0A015UMZ5	0	0	1	0	0	0	0	1	0	0	0	0	0	0	0	0	0	0	1	0	0	0	0	0	0	0	0	0	0	0	0	0
UniRef90_A0A015UNS7	0	0	0	0	0	0	0	0	0	0	0	0	0	0	0	0	0	0	0	0	0	0	1	0	0	0	0	0	0	0	0	0
UniRef90_A0A015UNU4	0	0	0	0	0	0	0	0	0	0	0	0	0	0	0	0	0	0	0	0	0	0	0	1	0	0	0	0	0	0	0	0
UniRef90_A0A015UPI5	0	0	0	0	0	0	0	0	0	0	0	0	0	0	0	0	0	0	0	0	0	1	0	0	0	0	0	0	0	0	0	0
UniRef90_A0A015UPS4	0	0	0	0	0	0	0	0	0	0	0	0	0	0	0	1	0	0	0	0	0	0	0	0	0	1	0	0	0	0	0	0
UniRef90_A0A015UPS9	0	0	0	0	0	0	0	0	0	0	0	0	0	0	0	1	0	0	0	0	0	0	0	0	0	0	0	0	0	0	0	0
UniRef90_A0A015UQS1	0	0	0	0	0	0	0	0	0	0	0	0	0	0	0	1	0	0	0	0	0	0	0	1	0	0	0	0	0	0	0	0
UniRef90_A0A015URD2	0	1	0	0	0	1	0	0	0	0	1	0	0	0	0	1	1	0	0	1	0	0	0	0	0	0	0	0	0	0	1	1
UniRef90_A0A015URD6	0	0	0	0	0	0	0	0	0	0	0	0	0	0	1	0	0	1	1	0	0	0	1	0	0	0	0	0	1	0	0	0
UniRef90_A0A015URE1	0	0	0	0	0	0	0	0	0	0	0	0	0	0	0	0	0	0	0	0	1	0	0	0	0	0	0	0	0	0	0	0
UniRef90_A0A015URF6	0	0	1	0	0	0	0	1	0	0	0	1	0	0	0	0	0	0	1	0	0	0	0	0	1	0	0	0	1	1	0	0
UniRef90_A0A015URP0	0	0	0	1	0	1	0	1	0	1	0	1	1	1	1	0	0	0	1	0	1	1	1	0	1	0	0	1	0	0	0	0
UniRef90_A0A015USB0	0	0	0	0	0	0	0	0	0	0	0	0	0	0	0	0	0	0	0	0	0	0	0	0	0	0	0	0	1	0	0	0
UniRef90_A0A015USK6	0	0	0	1	0	0	0	0	0	1	0	0	0	0	0	0	0	0	1	1	1	0	0	1	0	0	1	0	1	0	0	0
UniRef90_A0A015UT97	0	0	0	0	0	0	0	0	0	0	0	0	0	0	0	0	0	0	0	0	0	0	0	0	0	0	0	1	0	0	0	0
UniRef90_A0A015UTA3	0	1	0	0	0	1	0	0	0	0	1	0	0	0	0	1	0	0	0	1	0	0	0	0	0	0	1	0	0	0	1	1
UniRef90_A0A015UVF0	0	0	0	0	0	0	0	0	0	0	0	0	0	0	0	0	0	0	0	0	0	0	0	0	1	0	0	0	0	0	0	0
UniRef90_A0A015UVK0	1	0	0	1	0	0	0	0	0	0	0	0	1	1	1	0	0	0	0	0	0	0	1	0	1	0	0	0	0	1	0	0
UniRef90_A0A015UVL1	0	0	0	0	0	0	0	0	0	0	0	0	0	1	0	0	0	0	0	0	0	0	0	0	0	0	0	0	1	0	0	0
UniRef90_A0A015UW16	0	0	0	0	0	0	0	0	0	0	0	0	0	1	0	0	0	0	0	0	0	0	0	0	1	0	0	0	0	0	0	0
UniRef90_A0A015UW37	0	0	0	0	0	0	0	0	0	0	0	0	1	0	0	0	0	0	0	0	0	0	0	0	1	0	0	0	0	0	0	0
UniRef90_A0A015UWJ2	0	0	0	0	0	0	0	0	0	0	0	0	0	0	0	0	0	0	0	0	0	0	0	0	0	0	0	0	1	0	0	0
UniRef90_A0A015UWK3	0	0	0	0	0	0	0	0	0	1	0	0	1	0	0	0	0	0	1	0	1	0	1	0	1	1	1	1	1	1	0	1
UniRef90_A0A015UWM4	0	0	0	0	0	0	0	0	0	0	0	0	0	0	0	0	0	0	0	0	0	0	0	0	0	0	0	0	1	0	0	0
UniRef90_A0A015UWQ2	0	0	0	0	0	0	0	0	0	0	0	0	0	0	0	1	0	0	0	0	0	0	0	0	0	0	0	0	0	0	0	0
UniRef90_A0A015UWQ6	0	0	0	0	0	0	0	0	0	0	0	0	0	0	0	1	0	0	0	0	0	0	0	0	0	0	0	0	0	0	0	0
UniRef90_A0A015UWW4	1	1	1	1	0	1	1	1	1	1	0	0	0	0	1	1	0	1	1	0	1	1	1	1	1	1	0	1	1	1	1	1
UniRef90_A0A015UWX0	0	0	0	0	0	0	0	0	0	0	0	0	0	0	0	1	0	0	0	0	0	0	0	0	0	0	0	0	0	0	0	0
UniRef90_A0A015UXF5	0	0	0	0	0	0	0	0	0	0	0	0	0	0	0	1	0	0	0	0	0	0	0	0	0	1	0	0	0	0	0	0
UniRef90_A0A015UXG1	0	0	0	0	0	0	0	0	0	0	0	0	0	0	0	1	0	0	0	0	0	0	0	0	0	1	0	0	0	0	0	0
UniRef90_A0A015UXN7	0	0	0	0	0	0	0	0	0	0	0	0	0	0	0	0	0	0	0	0	0	0	1	0	0	0	1	0	0	0	0	0
UniRef90_A0A015UXQ4	0	0	0	0	0	0	0	0	0	0	0	0	0	0	0	0	0	0	0	0	0	0	1	0	0	0	0	0	0	0	0	0
UniRef90_A0A015UXU7	0	0	0	0	0	0	1	0	0	0	0	0	1	0	0	1	0	0	0	0	0	0	0	0	0	1	0	0	0	0	0	0
UniRef90_A0A015UXW7	0	0	0	0	0	0	0	0	0	0	0	0	0	0	0	0	0	0	0	0	0	0	1	0	0	0	0	0	0	0	0	0
UniRef90_A0A015UXZ2	0	0	0	0	0	0	0	0	0	0	0	0	0	0	0	0	0	0	0	0	0	0	1	0	0	0	0	0	0	0	0	0
UniRef90_A0A015UY00	0	0	0	0	0	1	0	0	0	0	0	0	0	1	1	0	0	0	1	1	1	0	1	0	0	0	1	0	0	0	0	0
UniRef90_A0A015UY27	0	0	0	0	0	0	0	0	0	0	0	0	0	0	1	0	0	0	0	0	0	0	0	0	0	0	0	0	0	0	0	0
UniRef90_A0A015UY60	0	0	0	0	1	0	0	0	0	0	0	0	0	0	0	0	0	0	0	0	0	0	0	0	0	0	0	0	0	0	0	0
UniRef90_A0A015UYV4	0	1	0	0	0	0	0	0	0	0	0	0	0	0	0	0	0	0	0	0	0	0	0	0	0	0	0	0	0	0	0	0
UniRef90_A0A015UYX3	0	0	0	0	0	0	0	0	0	0	0	0	0	1	0	0	0	0	0	0	0	0	0	0	0	0	0	0	0	0	0	0
UniRef90_A0A015UZ54	0	0	0	0	0	0	0	0	0	0	0	0	0	1	0	0	0	0	0	1	1	0	0	0	0	0	0	0	0	0	0	0
UniRef90_A0A015UZP0	0	0	0	0	0	0	0	0	0	0	0	0	0	0	0	1	0	0	0	0	0	0	0	0	0	0	0	0	0	0	0	0
UniRef90_A0A015V0H2	0	1	0	0	1	1	1	0	0	0	0	1	1	0	0	1	0	1	0	1	0	0	1	1	1	0	0	1	1	1	0	0
UniRef90_A0A015V137	0	0	0	0	0	0	0	0	0	0	0	0	0	0	0	1	0	0	0	0	0	0	0	0	0	0	0	0	1	0	0	0
UniRef90_A0A015V178	0	1	0	0	0	0	0	0	0	0	0	0	0	0	0	0	0	0	1	0	0	0	0	0	0	0	0	0	0	0	0	0
UniRef90_A0A015V183	0	0	0	0	0	0	0	0	0	1	0	0	0	0	0	0	1	0	0	0	0	0	0	0	0	0	0	0	0	0	1	0
UniRef90_A0A015V1I2	0	0	0	0	0	0	1	0	0	0	0	0	0	0	0	0	0	0	0	0	0	0	0	0	0	0	0	0	0	0	0	0
UniRef90_A0A015V1J3	0	0	0	0	0	0	0	0	1	0	0	0	0	0	0	0	0	0	1	0	0	0	0	0	0	0	0	0	0	0	1	0
UniRef90_A0A015V1J8	0	0	0	0	0	0	0	0	1	0	0	0	0	0	0	0	0	0	1	0	0	0	0	0	0	0	0	0	0	0	1	0
UniRef90_A0A015V1K5	0	0	0	0	0	0	0	0	0	0	0	0	0	0	0	0	0	0	0	0	0	0	0	0	0	0	1	0	0	0	0	0
UniRef90_A0A015V1L0	0	0	0	0	0	0	0	0	0	0	0	0	0	0	0	0	0	0	0	0	1	0	0	0	0	0	0	0	0	0	0	0
UniRef90_A0A015V1R1	0	0	0	0	0	0	0	0	0	0	0	0	0	0	0	0	0	0	0	0	0	0	0	0	0	0	1	0	0	0	0	0
UniRef90_A0A015V1V9	0	0	0	0	0	0	0	0	1	0	0	0	0	0	0	0	0	0	1	0	0	0	0	0	0	0	0	0	0	0	1	0
UniRef90_A0A015V279	0	1	1	0	0	0	0	1	0	0	0	0	0	0	1	0	0	0	0	0	1	0	1	0	0	0	0	1	0	0	0	0
UniRef90_A0A015V288	0	0	0	1	0	1	1	0	0	0	0	0	1	0	0	0	0	0	0	0	0	0	0	0	0	0	1	0	0	0	0	0
UniRef90_A0A015V2A5	0	0	0	0	0	0	0	0	0	0	0	0	1	0	0	0	0	0	0	0	0	0	0	0	1	0	0	0	0	0	0	0
UniRef90_A0A015V2B9	0	0	0	0	0	0	0	0	1	0	0	0	0	0	0	0	0	0	1	0	0	0	0	0	0	0	0	0	0	0	1	0
UniRef90_A0A015V2C2	0	0	0	0	0	1	0	0	0	0	0	0	0	1	0	0	0	1	0	0	0	0	0	0	0	0	0	0	0	0	0	0
UniRef90_A0A015V320	1	1	1	1	1	1	1	1	1	1	1	1	1	1	1	1	1	1	1	1	1	1	1	1	1	1	1	1	1	1	1	1
UniRef90_A0A015V3H7	0	0	0	0	0	0	0	0	0	0	0	0	0	0	0	0	0	0	1	0	0	0	0	0	0	0	0	0	0	0	0	0
UniRef90_A0A015V3H8	0	0	0	0	0	0	0	0	0	0	0	0	1	0	0	0	0	0	0	0	0	0	1	0	1	0	0	0	0	0	0	0
UniRef90_A0A015V3T4	0	0	0	0	1	0	1	0	0	0	0	1	0	0	0	0	0	0	0	0	0	0	0	0	0	0	0	0	0	0	0	0
UniRef90_A0A015V3T7	0	0	0	0	0	0	0	0	0	0	0	0	0	1	0	0	0	0	0	0	0	0	0	0	0	0	0	0	0	0	0	0
UniRef90_A0A015V3U0	0	0	0	0	0	0	0	0	0	0	0	0	0	1	0	0	0	0	0	0	0	0	0	0	0	0	0	0	0	0	0	0
UniRef90_A0A015V3U4	1	0	0	0	0	0	0	0	0	0	0	0	1	1	0	0	0	0	1	0	1	0	0	0	1	0	0	0	0	0	0	0
UniRef90_A0A015V3X7	0	0	0	0	0	0	0	0	1	0	0	0	0	0	0	0	0	0	1	0	0	0	0	0	0	0	0	0	0	0	1	0
UniRef90_A0A015V493	0	1	0	0	0	1	0	0	0	1	0	0	0	0	1	0	0	1	0	0	0	0	0	0	0	0	0	0	0	0	0	0
UniRef90_A0A015V4J8	1	1	0	0	0	0	1	0	1	0	0	0	0	0	0	1	1	0	0	1	1	0	0	1	0	0	1	0	1	1	0	1
UniRef90_A0A015V506	0	0	0	0	0	0	0	0	0	0	0	0	0	0	0	0	0	0	0	0	0	0	0	0	0	1	0	0	0	0	0	0
UniRef90_A0A015V607	0	0	0	0	0	0	0	0	0	0	0	0	0	0	0	1	0	0	0	0	0	0	0	0	0	0	0	0	0	0	0	0
UniRef90_A0A015V656	0	0	0	0	0	1	0	0	0	0	0	1	0	1	0	1	0	0	0	0	0	0	1	0	1	1	0	1	0	0	0	0
UniRef90_A0A015V663	0	0	0	0	0	0	0	0	0	0	0	0	0	0	1	0	0	0	0	0	0	0	0	0	0	0	0	0	0	0	0	0
UniRef90_A0A015V6A4	0	0	0	0	0	0	0	0	0	0	0	0	0	0	0	0	0	0	0	0	0	0	0	0	0	0	1	0	0	0	0	0
UniRef90_A0A015V6C6	0	0	0	0	0	0	0	0	0	0	0	0	0	0	0	0	0	0	1	0	0	0	0	0	0	0	0	0	0	0	0	0
UniRef90_A0A015V6C9	0	0	0	0	0	1	0	0	0	0	0	0	0	0	0	0	0	0	0	0	0	0	1	0	1	0	0	0	1	0	0	0
UniRef90_A0A015V6D8	0	0	0	0	0	0	0	0	0	0	0	0	0	0	0	1	0	0	0	0	0	0	0	0	0	0	0	0	0	0	0	0
UniRef90_A0A015V6E0	0	0	0	0	0	0	1	0	0	0	0	0	0	0	0	0	0	0	0	0	0	0	0	0	0	0	0	0	0	0	0	0
UniRef90_A0A015V6F7	0	0	0	0	0	1	0	0	0	0	0	0	1	0	0	0	0	0	0	1	0	0	0	0	1	0	1	0	1	0	0	0
UniRef90_A0A015V6G1	0	0	0	0	0	0	0	1	0	0	0	0	0	0	0	0	0	0	0	0	0	0	0	0	0	0	1	0	0	0	0	0
UniRef90_A0A015V6J2	0	0	0	0	0	0	0	0	0	0	0	0	0	0	0	0	0	0	0	0	0	0	0	0	0	0	1	0	0	0	0	0
UniRef90_A0A015V6J4	0	0	0	0	0	0	0	0	0	0	0	0	0	0	0	1	0	0	0	0	0	0	0	0	0	0	0	0	0	0	0	0
UniRef90_A0A015V6Q8	0	0	0	0	0	0	0	0	0	0	0	0	0	0	0	0	0	0	0	0	0	0	0	0	0	0	0	0	0	0	0	1
UniRef90_A0A015V6R6	0	0	1	0	0	0	1	0	0	0	0	0	1	0	0	0	1	1	0	0	0	0	1	0	1	1	1	1	0	1	0	0
UniRef90_A0A015V720	0	0	0	0	0	0	0	0	0	0	0	0	0	0	0	0	0	0	0	0	0	0	0	1	1	0	0	0	0	1	0	0
UniRef90_A0A015V7C2	0	0	0	0	0	0	0	0	0	0	0	0	0	1	0	0	0	0	0	0	0	0	0	0	0	0	0	0	0	1	0	0
UniRef90_A0A015V7C9	0	0	0	0	1	0	0	0	0	0	0	0	0	0	0	0	0	0	0	0	0	0	0	0	0	0	0	0	0	0	0	0
UniRef90_A0A015V7E0	0	0	0	0	0	0	0	0	0	0	0	1	0	0	0	0	0	0	0	0	0	0	0	0	0	0	1	0	0	0	0	0
UniRef90_A0A015V7E2	0	0	0	0	0	0	0	0	0	0	0	0	0	0	0	0	0	0	0	0	0	0	0	0	0	0	1	0	0	0	0	0
UniRef90_A0A015V7E6	0	0	0	0	0	0	0	0	0	0	0	0	0	0	0	0	0	0	0	0	0	0	0	0	0	0	1	0	0	0	0	0
UniRef90_A0A015V7F9	0	0	0	0	0	0	0	0	0	0	0	0	0	0	0	0	0	0	0	0	0	0	0	0	0	0	1	0	0	0	0	0
UniRef90_A0A015V7G4	0	0	0	0	0	0	0	0	0	0	0	1	0	0	0	0	0	0	0	0	0	0	0	0	0	0	0	0	0	0	0	0
UniRef90_A0A015V7H2	0	0	1	0	0	0	0	1	0	0	0	1	0	0	0	0	0	0	1	0	0	0	0	0	1	0	1	0	1	1	0	0
UniRef90_A0A015V7K4	1	1	1	1	0	0	1	1	1	0	0	0	0	0	0	1	0	0	1	0	1	1	1	1	1	1	0	1	0	1	1	0
UniRef90_A0A015V7P0	0	0	0	0	1	0	1	0	0	0	0	0	0	1	0	0	0	0	1	0	0	0	0	0	0	0	0	0	0	0	0	0
UniRef90_A0A015V7Q3	0	0	0	0	0	0	0	0	0	1	0	0	0	0	0	0	0	0	0	0	0	0	0	0	0	0	0	0	0	0	1	0
UniRef90_A0A015V7S6	0	0	0	0	0	0	0	0	0	0	0	0	0	0	0	0	0	1	0	0	0	0	0	0	0	0	0	0	0	0	0	0
UniRef90_A0A015V7W0	0	0	0	1	0	0	0	0	0	0	0	0	1	1	0	0	0	0	0	0	0	0	0	0	1	0	0	0	0	0	0	0
UniRef90_A0A015V859	1	1	1	1	1	1	1	1	1	1	1	1	1	1	1	1	1	1	0	1	1	0	1	1	1	1	1	1	1	1	1	1
UniRef90_A0A015V8D2	1	1	1	1	1	1	1	1	1	1	1	1	1	1	1	1	1	1	1	1	1	1	1	1	1	1	1	1	1	1	1	1
UniRef90_A0A015V8D6	0	0	0	0	0	0	0	0	0	0	0	0	0	0	0	0	0	0	0	0	0	0	0	0	0	0	1	0	0	0	0	0
UniRef90_A0A015V8N3	1	1	0	1	0	0	0	0	0	0	0	0	0	0	0	0	0	0	0	0	0	0	0	1	0	0	0	0	0	0	0	0
UniRef90_A0A015V965	0	0	0	0	0	0	0	0	0	0	0	0	0	0	0	0	0	0	0	0	0	0	0	1	1	0	0	0	0	0	0	0
UniRef90_A0A015V987	0	0	0	0	0	0	0	0	0	0	0	0	0	0	0	0	0	0	0	0	0	0	0	1	0	0	0	0	0	0	0	0
UniRef90_A0A015V9D6	0	0	0	0	0	1	1	0	1	1	0	0	0	0	0	0	0	0	0	0	1	0	0	1	0	0	0	0	0	1	1	0
UniRef90_A0A015V9M3	0	0	0	0	0	0	0	0	0	0	0	0	0	1	0	0	0	0	0	0	0	0	0	0	0	0	0	0	0	0	0	0
UniRef90_A0A015V9P5	0	0	0	0	0	0	0	0	0	0	0	0	0	0	0	1	0	0	0	0	0	0	0	0	0	0	0	0	0	0	0	0
UniRef90_A0A015VAP7	0	0	0	0	0	0	0	0	0	0	0	0	0	0	0	1	0	0	0	0	0	0	0	0	0	0	0	0	0	0	0	0
UniRef90_A0A015VAW9	0	0	1	0	0	0	0	1	0	0	0	0	0	0	0	0	0	0	0	0	1	0	1	0	0	0	1	0	0	0	0	0
UniRef90_A0A015VAY5	0	0	0	0	1	0	0	0	0	0	1	1	0	1	0	0	0	0	0	0	0	0	0	0	0	0	0	0	0	0	0	0
UniRef90_A0A015VB60	0	0	0	0	0	0	1	0	0	0	0	0	0	0	0	0	0	0	0	0	0	0	0	0	0	0	0	0	0	0	0	0
UniRef90_A0A015VBC0	0	0	0	0	0	0	0	0	0	0	0	0	0	0	0	0	0	0	0	0	0	0	0	1	0	0	0	0	0	0	0	0
UniRef90_A0A015VBC7	0	0	0	0	0	1	0	0	0	0	0	0	0	0	0	1	0	0	0	0	0	0	0	0	1	0	0	0	0	1	0	0
UniRef90_A0A015VBE2	0	0	0	1	0	1	0	0	0	0	0	0	0	0	0	0	0	0	0	0	0	0	0	0	1	1	1	0	0	0	0	0
UniRef90_A0A015VBR5	0	0	0	0	0	0	0	0	0	0	0	0	1	0	0	0	0	0	0	0	0	0	0	0	0	0	0	0	0	0	0	0
UniRef90_A0A015VBY3	0	0	0	0	0	0	0	1	0	0	0	0	0	0	0	0	0	0	0	0	0	0	0	0	0	0	0	0	0	0	0	0
UniRef90_A0A015VC35	0	0	0	0	0	0	0	0	0	0	0	0	0	0	0	1	0	0	0	0	0	0	0	0	0	0	0	0	0	0	0	0
UniRef90_A0A015VCB9	0	0	1	0	0	1	0	1	0	0	0	0	0	0	0	0	0	0	0	0	0	0	0	0	0	0	0	0	0	0	0	0
UniRef90_A0A015VCF3	1	1	1	1	0	1	1	1	1	1	0	0	1	0	0	1	1	1	1	1	1	1	1	1	1	1	1	1	1	1	1	1
UniRef90_A0A015VCJ7	0	0	0	0	0	0	0	0	0	0	0	0	0	0	0	0	0	0	0	0	0	0	0	0	0	0	1	0	0	0	0	0
UniRef90_A0A015VCS0	0	0	0	0	0	0	0	0	0	0	0	0	1	0	0	0	0	0	0	0	0	0	0	0	0	0	0	0	0	0	0	0
UniRef90_A0A015VCT3	0	0	0	0	0	0	1	0	0	0	0	0	0	0	0	0	0	0	0	0	0	0	0	1	0	1	0	0	0	0	0	0
UniRef90_A0A015VCW8	0	0	1	1	0	1	1	0	0	0	0	0	1	0	0	1	0	1	1	0	1	1	0	1	0	1	0	0	0	1	1	0
UniRef90_A0A015VCZ6	0	0	0	0	0	0	0	0	0	0	0	1	0	0	0	0	0	0	0	0	0	0	0	1	0	0	0	0	0	0	0	0
UniRef90_A0A015VD10	0	0	0	0	0	0	0	0	0	0	0	1	0	0	0	0	0	0	0	0	0	0	0	1	0	0	0	0	0	0	0	0
UniRef90_A0A015VD15	0	0	0	0	0	0	0	0	0	0	0	1	0	0	0	0	0	0	0	0	0	0	0	0	0	0	1	0	0	0	0	0
UniRef90_A0A015VD24	0	0	0	0	0	0	0	0	0	0	0	0	0	0	0	0	0	0	0	0	0	0	0	0	0	0	1	0	0	0	0	0
UniRef90_A0A015VD27	0	0	0	0	0	0	0	0	0	0	0	0	0	0	0	0	0	0	0	0	0	0	0	0	0	0	1	0	0	0	0	0
UniRef90_A0A015VD40	0	0	0	0	0	0	0	0	0	0	0	0	0	0	0	0	0	0	0	0	0	0	0	0	0	0	1	0	0	0	0	0
UniRef90_A0A015VDF0	0	0	0	0	0	0	0	0	0	0	0	0	0	0	0	0	0	0	1	0	0	0	0	0	0	0	0	0	0	0	0	0
UniRef90_A0A015VDJ8	1	1	1	1	1	1	1	1	1	1	1	1	0	1	1	1	1	1	1	1	1	1	1	1	1	1	0	1	1	1	1	1
UniRef90_A0A015VDM3	0	0	0	0	1	0	0	0	0	0	1	1	0	1	0	0	1	0	0	1	0	0	0	0	0	0	0	0	0	1	0	0
UniRef90_A0A015VEU1	0	0	0	0	0	0	0	0	0	0	0	0	1	0	0	0	0	0	0	0	1	0	0	0	0	0	1	0	0	0	0	0
UniRef90_A0A015VF39	0	0	0	0	1	0	0	0	0	0	0	1	0	1	0	0	0	0	0	0	0	0	0	0	0	0	0	0	0	0	0	0
UniRef90_A0A015VFC6	1	0	0	0	0	0	0	0	0	0	0	0	0	0	0	0	0	0	1	0	0	1	0	1	0	1	0	0	0	0	0	1
UniRef90_A0A015VFT9	0	0	1	0	0	1	0	1	0	0	0	0	0	0	0	0	0	0	1	1	0	0	0	0	0	0	0	0	1	0	0	0
UniRef90_A0A015VFZ0	0	0	0	0	0	0	0	0	0	0	0	0	0	0	0	1	0	0	0	0	0	0	0	0	0	0	0	0	0	0	0	0
UniRef90_A0A015VGE5	0	0	0	0	0	0	1	0	0	0	0	0	0	0	0	0	0	0	0	0	0	0	0	0	0	0	0	0	0	0	0	0
UniRef90_A0A015VGG3	0	0	0	0	0	0	0	0	0	0	0	0	0	0	0	0	0	0	1	0	0	0	0	0	0	0	0	0	0	0	0	0
UniRef90_A0A015VGG5	0	0	0	0	0	0	0	0	0	0	0	0	0	0	0	1	0	0	0	0	0	0	0	0	0	1	0	0	0	0	0	0
UniRef90_A0A015VGH0	0	0	0	0	0	0	0	0	0	0	0	0	0	0	0	1	0	0	0	0	0	0	0	0	1	1	0	0	0	0	0	0
UniRef90_A0A015VGJ5	0	1	1	1	0	1	0	1	0	1	0	0	1	1	1	1	0	0	1	1	0	1	1	0	0	1	1	0	0	1	0	0
UniRef90_A0A015VGS9	1	1	0	0	0	1	1	0	1	1	0	0	0	0	0	1	0	0	0	0	0	1	0	1	0	0	0	1	1	1	0	0
UniRef90_A0A015VHH7	0	0	0	0	0	0	0	0	0	0	0	0	0	0	0	0	0	0	0	0	0	0	0	1	0	0	0	0	0	0	0	0
UniRef90_A0A015VJF4	0	0	0	0	0	0	0	0	0	0	0	0	0	0	0	0	0	0	0	0	0	0	0	0	0	0	0	0	1	0	0	0
UniRef90_A0A015VJH7	0	0	0	0	0	0	0	0	0	0	0	0	0	0	0	0	0	0	0	0	1	0	0	1	0	0	1	0	1	0	0	0
UniRef90_A0A015VJP1	0	0	0	1	0	0	0	0	0	0	0	0	0	0	0	0	0	0	0	0	0	0	0	0	0	0	0	0	1	0	0	0
UniRef90_A0A015VK08	1	0	0	1	0	0	0	0	0	0	0	0	0	0	0	0	0	0	0	0	0	0	1	0	1	0	0	0	0	0	0	0
UniRef90_A0A015VMD3	0	0	0	0	0	0	0	0	0	0	0	0	0	0	0	0	0	0	0	0	0	0	0	0	1	0	0	0	0	0	0	0
UniRef90_A0A015VMM6	0	0	0	0	0	0	0	0	0	0	0	0	0	0	0	0	0	0	0	0	0	0	0	0	1	0	0	0	0	0	0	0
UniRef90_A0A015VMV7	0	0	0	0	0	0	0	0	0	0	0	0	0	1	0	0	0	0	0	0	0	0	0	0	0	0	0	0	0	0	0	0
UniRef90_A0A015VN23	1	1	1	1	1	1	1	1	1	1	1	1	1	1	1	1	1	1	1	1	1	1	1	1	1	1	1	1	1	1	1	1
UniRef90_A0A015VN64	0	0	0	1	0	1	0	0	0	0	0	0	0	0	0	0	0	0	0	0	0	0	0	0	0	1	1	0	0	0	0	0
UniRef90_A0A015VNC9	0	0	0	0	0	0	0	0	0	0	0	0	0	0	0	0	0	0	0	0	0	0	0	0	0	0	1	0	1	0	0	0
UniRef90_A0A015VND4	0	0	0	0	0	0	0	0	0	0	0	0	0	0	0	0	0	0	0	0	0	0	0	0	0	0	0	0	1	0	0	0
UniRef90_A0A015VND9	0	0	0	0	0	0	0	0	0	0	0	0	0	0	0	0	0	0	0	0	0	0	0	0	0	0	0	0	1	0	0	0
UniRef90_A0A015VNE5	0	0	0	0	0	0	0	0	0	0	0	0	0	0	0	0	0	0	1	0	1	0	0	1	1	0	1	0	1	0	0	0
UniRef90_A0A015VNF5	0	0	0	0	0	0	0	0	0	0	0	0	0	0	0	0	0	0	0	0	0	0	0	0	0	0	0	0	1	0	0	0
UniRef90_A0A015VNM5	0	0	0	0	0	0	0	0	0	0	0	0	0	0	0	1	0	0	0	0	0	0	0	0	0	0	0	0	0	0	0	0
UniRef90_A0A015VNU0	1	0	0	1	0	0	0	0	0	0	0	0	0	0	0	1	0	0	0	0	0	0	0	0	0	1	0	0	0	0	0	0
UniRef90_A0A015VP18	0	0	0	0	0	0	0	0	0	1	0	0	0	0	1	1	0	0	0	0	0	0	0	0	0	0	0	0	0	0	0	0
UniRef90_A0A015VP94	1	0	0	0	0	1	0	0	0	0	0	0	0	0	0	0	0	0	0	0	1	0	0	0	0	0	0	0	0	0	0	0
UniRef90_A0A015VPC4	0	0	0	0	0	0	0	0	0	0	0	0	0	0	0	1	0	0	0	0	0	0	0	0	0	1	0	0	0	0	0	0
UniRef90_A0A015VPL9	0	0	0	0	0	0	0	0	0	0	0	0	0	0	0	0	0	0	0	0	0	0	1	0	0	0	0	0	0	0	0	0
UniRef90_A0A015VPM3	0	0	0	0	0	0	0	0	0	0	0	0	0	0	0	0	0	0	0	0	0	0	1	0	0	0	0	0	0	0	0	0
UniRef90_A0A015VPN3	0	0	0	0	0	0	0	0	0	0	0	0	0	0	0	0	0	0	0	0	0	0	1	0	0	0	1	0	0	0	0	0
UniRef90_A0A015VPT0	0	0	0	0	0	0	1	0	0	0	0	0	1	0	0	1	0	0	0	0	0	0	0	0	0	1	0	0	0	0	0	0
UniRef90_A0A015VPW1	0	0	0	0	0	0	0	0	0	0	0	0	0	0	0	0	0	0	0	0	0	0	1	0	0	0	0	0	0	0	0	0
UniRef90_A0A015VQG2	0	0	0	0	0	1	0	0	0	1	0	0	1	0	0	0	1	0	1	1	1	0	1	1	1	1	1	1	1	0	0	0
UniRef90_A0A015VQQ0	0	0	0	0	0	0	0	0	0	0	0	0	0	1	0	0	0	0	0	1	0	0	0	0	0	0	0	0	0	0	0	0
UniRef90_A0A015VQV0	0	0	0	0	0	0	0	0	0	0	0	0	0	1	0	0	0	0	0	1	0	0	0	0	0	0	0	0	0	0	0	0
UniRef90_A0A015VQW0	0	0	0	0	0	0	0	0	0	0	0	0	0	1	0	0	0	0	0	1	0	0	0	0	0	0	0	0	0	0	0	0
UniRef90_A0A015VRG8	0	0	0	0	0	0	0	0	0	0	0	0	0	1	0	0	0	0	0	0	0	0	0	0	0	0	0	0	0	0	0	0
UniRef90_A0A015VRI6	0	0	0	0	0	0	0	0	0	0	0	0	0	0	0	1	0	0	0	0	0	0	0	0	1	1	0	0	0	0	0	0
UniRef90_A0A015VSW2	0	0	0	0	0	1	0	0	0	0	0	0	0	0	0	0	1	0	0	1	0	0	1	0	1	0	1	0	1	0	0	0
UniRef90_A0A015VSY9	0	0	0	0	0	0	0	0	0	0	0	0	0	0	0	0	0	0	0	0	0	0	0	0	1	0	0	0	1	0	0	0
UniRef90_A0A015VVR2	0	0	0	0	0	0	0	0	0	0	0	0	0	0	0	1	0	0	0	0	0	0	0	0	0	0	0	0	0	0	0	0
UniRef90_A0A015VVR8	0	0	0	0	0	0	0	0	0	0	0	0	1	0	0	0	0	0	0	0	0	0	0	0	0	0	0	0	0	0	0	0
UniRef90_A0A015VWU8	1	1	1	0	0	1	0	1	1	1	0	0	0	0	1	1	1	1	0	1	0	1	1	0	1	1	1	1	1	1	1	1
UniRef90_A0A015VWW1	0	0	0	0	0	0	0	0	0	0	0	0	0	0	0	0	0	0	0	0	0	0	0	0	0	1	0	0	0	0	0	0
UniRef90_A0A015VXF9	0	0	0	0	0	0	0	0	0	0	0	0	0	0	0	0	0	0	0	0	0	0	0	0	0	0	0	0	0	1	0	0
UniRef90_A0A015VY72	1	0	0	0	0	1	0	0	0	0	0	0	1	1	0	0	0	0	1	0	0	0	1	1	1	0	0	1	1	0	0	0
UniRef90_A0A015VYC9	0	0	0	0	0	1	0	0	0	0	0	0	0	0	0	0	0	0	0	1	0	0	0	0	1	0	1	0	1	0	0	0
UniRef90_A0A015VYL5	0	0	0	0	0	0	0	0	0	1	0	0	0	0	0	0	0	0	0	0	0	0	0	0	0	0	0	0	0	0	0	0
UniRef90_A0A015VYS4	0	0	0	0	0	0	0	0	0	0	0	1	0	0	0	0	0	0	1	0	0	0	0	0	0	0	0	0	0	0	0	0
UniRef90_A0A015VYU0	0	0	0	0	0	0	0	0	0	0	0	1	0	0	0	0	0	0	0	0	0	0	0	0	1	0	0	1	1	0	0	0
UniRef90_A0A015W0K4	0	0	0	0	1	0	0	0	0	0	1	1	0	1	0	0	0	0	0	0	0	0	0	0	0	0	0	0	0	0	0	0
UniRef90_A0A015W0W6	0	0	0	0	0	0	0	0	0	0	0	0	0	0	0	0	0	0	0	0	0	0	0	1	1	0	0	0	0	0	0	0
UniRef90_A0A015W0Y0	0	1	0	0	0	0	0	0	0	0	0	0	0	0	0	0	0	0	0	0	0	0	0	0	0	0	0	0	0	0	0	0
UniRef90_A0A015W105	0	0	0	0	0	0	0	0	0	0	0	0	0	0	0	0	0	0	0	0	0	0	0	1	0	0	0	0	0	0	0	0
UniRef90_A0A015W130	0	0	0	0	0	0	0	0	0	0	0	0	0	0	0	0	0	0	0	0	0	0	0	1	1	0	0	0	0	0	0	0
UniRef90_A0A015W1U2	0	0	0	0	0	0	0	0	0	0	0	0	0	1	0	0	0	0	0	0	0	0	0	0	0	0	0	0	0	0	0	0
UniRef90_A0A015W2D8	0	0	0	0	0	0	0	0	0	0	0	0	0	0	0	0	0	0	0	0	0	0	0	0	0	0	1	0	0	0	0	0
UniRef90_A0A015W2M2	0	0	0	0	0	0	1	0	0	0	0	0	0	0	0	0	0	0	0	0	0	0	0	0	0	0	0	0	0	0	0	0
UniRef90_A0A015W3C9	0	0	1	0	0	0	0	1	0	0	0	0	0	0	0	1	0	0	0	0	0	0	0	0	0	0	0	0	0	0	0	0
UniRef90_A0A015W3Y8	0	0	0	0	0	0	0	0	0	0	1	0	0	0	0	0	0	0	0	0	0	0	0	0	0	0	0	0	0	0	0	0
UniRef90_A0A015W424	1	0	0	0	0	0	0	0	0	0	0	0	0	0	0	0	0	0	0	0	0	0	0	0	0	0	0	0	0	0	0	0
UniRef90_A0A015W426	0	0	0	0	0	0	0	0	0	0	0	0	0	1	0	0	0	0	0	0	0	0	0	0	0	0	0	0	0	0	0	0
UniRef90_A0A015W452	0	0	0	0	0	0	0	0	0	0	0	0	0	0	0	0	0	0	0	0	0	0	0	0	0	0	0	0	1	0	0	0
UniRef90_A0A015W4B2	0	0	0	0	0	0	0	1	0	0	0	0	0	0	0	0	0	1	1	0	0	0	0	0	0	1	0	0	0	0	1	1
UniRef90_A0A015W4M7	0	0	0	0	0	0	0	0	0	0	0	0	0	0	0	0	0	0	0	0	0	0	0	0	0	0	0	0	0	0	0	1
UniRef90_A0A015W4N5	0	0	0	0	0	0	0	0	0	0	0	0	0	0	0	0	0	0	0	0	0	0	0	0	0	0	0	0	0	0	0	1
UniRef90_A0A015W4P0	0	0	0	0	0	0	0	0	0	0	0	0	0	0	0	0	0	0	0	0	0	0	0	0	0	0	0	0	0	0	0	1
UniRef90_A0A015W5X8	0	0	0	0	0	1	0	0	0	0	0	0	0	0	0	0	0	1	0	0	0	0	0	0	1	0	0	0	0	0	0	0
UniRef90_A0A015W5Y2	0	0	0	0	0	1	0	0	0	0	0	0	0	1	0	0	0	1	0	0	0	0	0	0	1	0	0	0	0	0	0	0
UniRef90_A0A015W607	1	1	1	1	1	1	1	1	1	1	1	1	1	1	1	1	1	1	1	1	1	1	1	1	1	1	1	1	1	1	1	1
UniRef90_A0A015W673	0	0	0	0	1	0	0	0	0	0	0	0	1	0	0	0	0	0	0	0	0	0	0	0	0	0	0	0	0	0	1	0
UniRef90_A0A015W6A1	0	0	0	0	0	0	0	0	0	0	0	0	0	0	0	0	0	0	1	0	0	0	0	0	0	0	0	0	0	0	0	0
UniRef90_A0A015W6F0	0	0	0	0	1	1	0	1	0	1	0	0	1	0	0	1	0	1	0	1	0	0	0	0	1	0	1	0	0	0	0	0
UniRef90_A0A015W6Q6	0	0	1	0	0	0	0	1	0	0	0	1	0	0	0	0	0	0	1	0	0	0	0	0	1	0	1	0	1	1	0	0
UniRef90_A0A015W6S4	0	0	0	0	0	0	0	0	0	0	1	0	0	0	0	0	0	0	0	0	0	0	0	0	0	0	0	0	0	0	0	0
UniRef90_A0A015W6X1	0	0	1	0	0	0	0	1	0	0	0	0	0	0	0	0	0	0	0	0	0	0	0	0	0	0	0	0	0	0	0	0
UniRef90_A0A015W6X5	0	0	0	0	0	0	0	0	0	0	0	0	0	0	0	0	0	0	1	0	0	0	0	0	0	0	0	0	0	0	0	0
UniRef90_A0A015W6X9	0	0	0	0	0	0	0	0	0	0	0	0	0	0	0	0	0	0	1	0	0	0	0	0	0	0	0	0	0	0	0	0
UniRef90_A0A015W738	1	0	1	0	0	1	0	1	1	1	0	0	0	0	0	0	0	0	0	0	0	0	1	0	0	0	0	0	0	1	0	0
UniRef90_A0A015W767	1	1	1	1	1	1	1	1	1	1	1	1	1	1	1	1	1	1	1	1	1	1	1	1	1	1	1	1	1	1	1	1
UniRef90_A0A015W773	1	1	1	1	0	1	1	1	1	1	0	0	1	0	1	1	1	1	1	1	1	1	1	1	1	1	1	1	1	1	1	1
UniRef90_A0A015W7C9	0	0	1	0	0	0	0	1	0	0	0	1	0	0	0	0	0	0	1	0	0	0	0	0	1	0	0	0	1	1	0	0
UniRef90_A0A015W7N1	0	0	0	1	0	0	0	0	0	0	0	0	0	0	0	0	0	0	0	0	0	0	0	0	0	0	0	0	0	0	0	0
UniRef90_A0A015W7S7	0	0	0	1	0	0	0	0	0	0	0	0	1	0	0	0	0	1	0	0	0	0	0	0	0	0	0	0	0	0	0	0
UniRef90_A0A015W7X7	1	0	0	1	0	0	0	0	1	0	0	0	0	0	0	0	0	0	0	0	0	0	0	0	1	0	0	0	1	0	1	1
UniRef90_A0A015W810	0	0	0	0	0	0	0	0	0	1	0	0	0	0	1	0	0	0	0	0	0	0	0	0	0	0	0	0	0	0	0	0
UniRef90_A0A015W839	0	0	0	0	0	0	0	0	0	0	1	0	0	0	0	0	0	0	0	0	0	0	0	0	0	0	0	0	0	0	0	0
UniRef90_A0A015W8A4	0	1	1	0	0	0	0	1	0	0	1	0	0	0	1	0	0	0	0	0	0	0	0	0	0	0	0	0	0	0	0	0
UniRef90_A0A015W8F4	0	0	0	0	0	0	0	0	0	0	0	0	0	0	0	0	0	0	1	0	1	0	0	0	0	0	0	0	0	0	0	0
UniRef90_A0A015W8P0	0	0	0	0	0	0	0	0	0	0	0	0	0	0	0	0	0	1	0	0	0	0	0	0	0	0	0	0	0	0	0	0
UniRef90_A0A015W8T1	0	0	0	0	0	0	0	0	0	0	0	0	0	0	0	0	0	1	0	0	0	0	0	0	0	0	1	0	0	0	0	0
UniRef90_A0A015W8V6	0	0	0	0	0	0	0	0	0	0	0	0	0	0	0	0	0	1	0	0	0	0	0	0	0	0	0	0	0	0	0	0
UniRef90_A0A015W8W7	0	0	0	0	0	0	0	0	0	0	0	0	0	0	0	0	0	0	1	0	0	0	0	0	0	0	0	0	0	0	0	0
UniRef90_A0A015W922	0	0	0	0	0	0	0	0	0	0	0	0	0	0	0	0	0	0	0	0	1	0	0	0	0	0	0	0	1	0	0	0
UniRef90_A0A015W945	0	0	0	0	0	0	1	0	0	0	0	0	0	0	0	0	0	0	1	0	0	0	0	0	0	0	0	0	0	0	0	0
UniRef90_A0A015W9J6	0	0	0	0	0	0	0	0	0	0	0	0	0	0	0	0	0	0	0	0	1	0	1	0	0	0	1	1	0	0	0	0
UniRef90_A0A015W9K2	0	0	0	0	0	0	0	0	0	0	0	0	0	0	0	0	0	0	0	0	0	0	0	0	0	0	0	0	1	0	0	0
UniRef90_A0A015WA25	0	0	0	0	0	0	1	0	0	0	0	0	0	0	0	0	0	0	0	0	0	0	0	0	0	0	0	0	0	0	0	0
UniRef90_A0A015WA31	0	0	0	0	0	0	0	0	1	0	0	0	0	0	0	0	0	0	0	0	0	1	0	0	0	0	0	0	0	0	0	0
UniRef90_A0A015WA34	0	0	0	0	0	0	0	0	0	0	0	0	0	0	0	0	0	0	0	0	0	0	0	0	0	0	0	1	0	0	0	0
UniRef90_A0A015WA67	0	1	0	0	0	0	0	0	0	0	0	0	0	0	0	0	1	0	0	0	0	0	0	0	0	0	0	0	0	1	0	0
UniRef90_A0A015WAC8	0	0	0	0	0	0	0	0	0	0	1	0	0	0	0	0	0	0	0	0	0	0	0	0	0	0	0	0	0	0	0	0
UniRef90_A0A015WAS2	0	0	0	0	0	0	0	0	0	0	0	0	0	0	0	0	0	0	0	0	0	0	0	0	0	0	0	0	0	1	0	0
UniRef90_A0A015WAT0	0	0	0	0	0	0	0	0	0	0	1	0	0	0	0	0	0	0	0	0	0	0	0	0	0	0	0	0	0	0	0	0
UniRef90_A0A015WAT5	0	0	0	0	0	0	0	0	0	0	1	0	0	0	0	0	0	0	0	0	0	0	0	0	0	0	0	0	0	0	0	0
UniRef90_A0A015WAV5	0	0	0	0	0	0	0	0	0	0	1	0	0	0	0	0	0	0	0	0	0	0	0	0	0	0	0	0	0	0	0	0
UniRef90_A0A015WAY9	0	0	1	0	0	0	0	0	0	0	0	0	0	0	0	0	0	0	0	0	0	0	0	0	0	0	0	0	0	0	1	0
UniRef90_A0A015WAZ7	1	0	0	0	0	0	0	0	0	0	0	0	0	0	0	0	0	0	0	0	0	0	0	0	0	0	0	0	0	0	0	0
UniRef90_A0A015WB90	0	0	0	0	0	0	0	0	0	0	0	0	0	0	0	0	0	0	1	0	0	0	0	0	1	0	0	0	0	0	0	0
UniRef90_A0A015WBB0	0	0	0	0	0	0	0	0	0	0	0	0	0	0	0	0	0	0	0	0	0	0	0	0	0	0	1	0	0	0	0	0
UniRef90_A0A015WBD1	0	0	0	0	0	0	0	0	0	0	0	0	0	0	0	0	0	0	0	0	0	0	0	0	0	0	0	0	0	0	0	1
UniRef90_A0A015WBD5	0	0	0	0	0	0	0	0	0	0	0	0	0	0	0	0	0	0	0	0	0	0	0	0	0	0	0	0	0	0	0	1
UniRef90_A0A015WBD7	1	0	0	1	1	0	1	0	0	0	0	0	0	0	0	0	0	0	0	0	0	0	0	0	0	0	0	0	0	0	0	0
UniRef90_A0A015WBF1	1	1	1	1	1	1	0	1	0	1	1	1	1	1	1	0	1	0	1	1	1	1	1	1	1	1	1	1	1	1	0	0
UniRef90_A0A015WBK0	1	1	1	1	1	1	1	1	1	1	1	1	1	1	1	1	1	1	1	1	1	1	1	1	1	1	0	1	1	1	1	1
UniRef90_A0A015WBN6	0	0	0	0	0	0	0	0	0	0	0	0	1	0	0	0	0	0	0	0	0	0	0	0	0	0	0	0	0	0	0	0
UniRef90_A0A015WCD9	0	0	0	0	0	0	0	0	0	0	0	0	0	0	0	0	0	0	0	0	0	0	0	0	0	0	1	0	0	0	0	0
UniRef90_A0A015WCG8	0	0	0	0	0	0	0	0	0	0	0	1	0	0	0	0	0	0	0	0	0	0	0	0	0	0	1	0	0	0	0	0
UniRef90_A0A015WCI0	0	0	0	0	0	0	0	0	0	0	0	0	0	0	0	0	0	0	0	0	0	0	0	0	0	0	1	0	0	0	0	0
UniRef90_A0A015WCJ1	0	0	0	0	0	0	0	0	0	0	0	1	0	0	0	0	0	0	0	0	0	0	0	0	0	0	1	0	0	0	0	0
UniRef90_A0A015WCK3	0	0	0	0	0	0	0	0	0	0	0	1	0	0	0	0	0	0	0	0	0	0	0	1	0	0	1	0	0	0	0	0
UniRef90_A0A015WCK7	0	0	0	0	0	0	0	0	0	0	0	1	0	0	0	0	0	0	0	0	0	0	0	0	0	0	1	0	0	0	0	0
UniRef90_A0A015WCL8	0	0	0	0	0	0	0	0	0	0	0	1	0	0	0	0	0	0	0	0	0	0	0	1	0	0	1	0	0	0	0	0
UniRef90_A0A015WCM6	0	0	0	0	0	0	0	0	0	0	0	1	0	0	0	0	0	0	0	0	0	0	0	0	0	0	1	0	0	0	0	0
UniRef90_A0A015WCU1	0	0	0	1	0	0	1	0	0	0	0	0	0	0	0	0	0	0	0	0	0	0	0	1	0	0	0	0	1	0	0	0
UniRef90_A0A015WCX6	1	0	0	0	0	0	0	0	0	0	0	0	0	0	0	0	0	0	0	0	0	0	0	0	0	0	0	0	0	0	0	0
UniRef90_A0A015WD08	0	0	0	0	0	0	0	0	0	0	0	0	0	0	0	0	0	0	0	0	0	1	0	0	0	0	0	0	0	0	0	0
UniRef90_A0A015WD28	0	0	0	0	0	0	0	0	0	0	0	0	0	1	0	0	0	1	0	0	0	0	0	0	0	0	1	0	0	0	0	0
UniRef90_A0A015WDA9	0	0	0	0	0	0	1	0	0	0	0	0	0	0	0	0	0	0	0	0	0	0	0	0	0	0	0	0	0	0	0	0
UniRef90_A0A015WDS3	0	0	0	0	0	1	0	0	0	1	0	0	0	0	0	0	0	0	0	0	1	0	1	0	0	0	1	0	0	0	0	0
UniRef90_A0A015WE94	0	0	0	0	0	1	0	0	0	0	0	0	0	0	0	0	0	1	0	0	0	0	0	0	0	0	0	0	0	0	0	0
UniRef90_A0A015WED2	0	0	0	0	0	1	0	0	0	0	0	0	0	0	0	0	0	1	0	0	0	0	0	1	1	0	0	0	0	0	0	0
UniRef90_A0A015WEE1	0	0	0	0	0	0	0	0	0	1	0	0	0	0	0	0	0	0	0	0	0	0	1	0	0	0	0	0	0	0	0	0
UniRef90_A0A015WEF5	0	0	0	0	0	0	0	0	0	0	0	0	0	0	0	0	0	0	0	0	0	0	0	0	0	0	0	0	0	1	0	0
UniRef90_A0A015WEI4	1	1	1	1	0	1	1	1	1	1	0	0	0	0	1	1	1	1	1	1	0	1	1	1	1	1	0	1	1	1	1	1
UniRef90_A0A015WES8	1	1	1	1	0	1	1	1	1	1	0	0	1	0	1	1	1	1	0	1	1	1	1	1	1	1	1	1	1	1	1	1
UniRef90_A0A015WEV4	0	0	0	0	0	0	0	0	0	0	0	0	0	0	0	0	0	0	0	0	0	0	0	0	0	0	0	0	0	0	0	1
UniRef90_A0A015WEV7	0	1	0	0	0	1	0	0	0	0	1	0	0	0	0	1	0	0	0	1	0	0	0	0	0	0	0	0	0	0	1	1
UniRef90_A0A015WFF6	0	0	0	0	0	1	0	0	0	0	0	0	0	1	0	0	0	0	0	0	0	1	0	0	0	0	0	0	1	1	0	0
UniRef90_A0A015WFZ8	0	0	0	0	0	0	0	0	0	0	0	0	0	0	0	0	0	0	1	0	0	0	0	0	0	0	0	0	0	0	0	0
UniRef90_A0A015WG09	0	1	1	0	0	0	0	1	0	0	0	0	0	0	0	0	0	0	1	0	0	1	1	1	0	0	0	0	0	1	0	0
UniRef90_A0A015WGS0	0	1	0	0	0	0	0	0	0	0	0	0	0	0	0	0	1	0	0	0	0	0	0	0	0	0	0	0	0	1	0	0
UniRef90_A0A015WGV9	0	0	0	0	0	0	0	0	0	0	0	0	0	0	0	1	0	0	0	0	0	0	0	0	0	0	0	0	0	0	0	0
UniRef90_A0A015WGY5	0	0	0	0	0	0	1	0	0	0	0	0	0	0	0	1	0	0	0	0	0	0	0	0	0	0	0	0	0	0	0	0
UniRef90_A0A015WHC0	1	1	1	1	0	1	1	1	1	1	0	0	1	0	1	1	0	1	1	0	1	1	1	1	1	1	0	1	1	1	1	1
UniRef90_A0A015WIF4	1	1	1	1	0	1	1	1	1	1	0	0	1	0	1	1	1	1	1	1	1	1	1	1	1	1	1	1	1	1	1	1
UniRef90_A0A015WJ15	0	0	0	0	0	0	0	0	0	0	0	0	0	0	0	0	0	0	0	0	0	0	1	0	0	0	0	0	0	0	0	0
UniRef90_A0A015WJG4	0	0	1	0	0	0	0	1	0	0	0	0	0	0	0	0	0	0	0	0	0	0	0	0	0	0	0	0	0	0	0	0
UniRef90_A0A015WJX3	0	0	1	0	0	0	1	1	0	0	0	0	0	0	0	0	0	0	0	0	0	0	0	1	0	0	0	0	0	0	0	0
UniRef90_A0A015WJZ2	0	0	0	0	0	0	0	0	0	0	1	0	0	0	0	0	0	0	0	0	0	0	0	0	0	0	0	0	0	0	0	0
UniRef90_A0A015WKY7	0	0	0	1	0	0	0	0	0	0	0	0	0	0	0	0	0	0	0	0	0	0	0	0	0	0	0	0	1	0	0	0
UniRef90_A0A015WL15	0	0	0	0	0	0	0	0	0	0	0	0	0	0	0	1	0	0	0	1	0	0	0	0	1	0	0	0	0	0	0	0
UniRef90_A0A015WLD3	0	0	0	0	0	0	0	0	0	0	0	0	0	0	0	0	0	0	0	0	0	0	0	0	0	0	0	0	1	0	0	1
UniRef90_A0A015WS52	1	1	1	0	0	1	1	1	1	0	0	0	1	0	0	1	0	1	1	0	1	1	1	1	1	1	0	1	0	1	1	0
UniRef90_A0A015WSZ0	1	0	0	0	0	1	0	0	0	0	0	0	0	0	0	0	1	0	0	0	0	0	1	0	0	1	1	0	0	0	0	0
UniRef90_A0A015WUL7	0	0	0	1	0	0	0	0	0	1	0	0	0	0	0	0	0	0	0	0	0	0	0	0	0	0	0	0	0	0	0	0
UniRef90_A0A015WVP2	0	1	0	0	0	1	1	1	1	1	0	0	0	0	1	1	0	1	1	1	0	0	0	0	0	1	1	0	1	0	1	1
UniRef90_A0A015WWR8	0	0	0	0	1	0	0	0	0	0	0	0	0	0	0	1	0	0	0	0	0	0	0	0	0	0	0	1	0	0	0	0
UniRef90_A0A015WX20	0	0	1	1	0	0	0	1	0	0	0	0	0	0	0	0	0	0	0	0	0	0	0	0	0	0	0	0	0	0	0	0
UniRef90_A0A015WX83	1	0	0	0	0	0	0	0	0	0	0	0	0	0	0	1	0	0	0	0	0	0	0	0	0	1	0	0	0	0	0	0
UniRef90_A0A015WXP6	0	0	0	0	0	0	0	0	0	0	1	0	0	0	0	0	0	0	0	0	0	0	0	0	0	0	0	0	0	0	0	0
UniRef90_A0A015WXY4	0	0	0	0	1	0	0	0	0	0	0	0	0	0	0	0	0	0	0	0	0	0	0	0	0	0	0	0	0	0	0	0
UniRef90_A0A015WXZ2	0	0	0	0	1	0	1	0	0	0	0	0	0	1	0	0	0	0	1	1	0	0	0	0	0	0	0	0	0	0	0	0
UniRef90_A0A015WY92	1	1	1	1	0	1	1	1	1	1	1	0	1	0	1	0	0	0	0	0	0	0	0	0	0	0	1	0	0	0	0	1
UniRef90_A0A015WYB6	0	0	0	0	1	0	1	0	0	0	0	0	0	1	0	0	0	0	1	1	0	0	0	0	0	0	0	0	0	0	0	0
UniRef90_A0A015WYQ7	0	0	0	0	1	0	0	0	0	0	1	0	0	1	0	0	0	0	0	0	0	0	0	0	0	0	0	0	0	0	0	0
UniRef90_A0A015WZV7	0	0	0	0	0	0	0	0	0	0	0	0	0	0	0	0	0	0	0	0	0	0	0	0	0	0	1	0	1	0	0	0
UniRef90_A0A015X002	0	0	0	0	0	0	0	0	0	0	0	0	0	0	0	0	0	0	0	0	0	0	0	0	1	0	0	0	0	0	0	0
UniRef90_A0A015X029	0	0	0	1	0	0	0	0	0	1	0	0	1	0	0	0	1	0	1	1	1	0	0	0	1	0	1	0	1	0	0	0
UniRef90_A0A015X065	0	0	0	1	0	0	0	0	0	1	0	0	1	0	1	0	0	0	1	1	1	0	0	1	1	0	1	0	1	0	0	0
UniRef90_A0A015X165	0	0	0	0	0	1	0	0	0	0	0	0	0	0	0	0	0	0	0	0	1	0	0	0	0	0	0	0	0	0	0	0
UniRef90_A0A015X171	0	0	0	0	0	1	0	0	0	0	0	0	0	0	0	0	0	0	0	0	0	0	0	0	0	0	0	0	0	0	0	0
UniRef90_A0A015X178	0	0	0	0	0	1	0	0	0	0	0	0	0	0	0	0	0	0	0	0	0	0	0	0	0	0	0	0	0	0	0	0
UniRef90_A0A015X279	0	0	0	0	0	0	0	0	0	0	0	0	1	0	0	0	0	0	0	0	0	0	0	0	0	0	0	0	0	0	0	0
UniRef90_A0A015X2L8	0	0	0	0	0	0	0	0	0	0	0	0	0	0	0	1	0	0	0	0	0	0	0	0	0	0	0	0	0	0	0	0
UniRef90_A0A015X2N5	0	1	1	0	0	1	0	0	0	0	0	0	0	0	0	1	0	1	1	0	0	0	0	1	1	1	0	1	0	1	0	0
UniRef90_A0A015X2S6	0	0	0	0	0	0	0	0	0	0	0	0	0	0	0	0	0	0	0	0	0	0	0	0	1	0	0	0	0	0	0	0
UniRef90_A0A015X2Y6	0	0	0	0	0	0	0	0	0	0	0	0	0	0	0	0	0	0	0	0	0	0	0	0	0	0	1	0	0	0	0	0
UniRef90_A0A015X310	0	0	0	0	0	0	0	0	0	0	0	0	0	0	1	0	0	0	1	0	0	1	1	0	0	0	0	0	0	0	0	0
UniRef90_A0A015X3B1	1	0	0	0	0	0	0	0	0	0	0	0	0	0	0	0	0	0	0	0	0	0	0	0	1	0	0	0	0	0	0	0
UniRef90_A0A015X3C4	0	0	1	0	0	0	0	1	0	0	0	0	1	0	0	0	0	0	0	0	0	0	0	0	0	0	0	0	0	0	0	0
UniRef90_A0A015X3G3	1	0	0	0	0	0	0	0	0	0	0	0	1	0	0	0	0	0	0	0	0	0	0	0	0	0	0	0	0	0	0	0
UniRef90_A0A015X3P1	1	0	0	0	0	0	0	0	0	0	0	0	0	1	0	0	0	0	0	0	0	0	0	0	1	0	0	0	0	0	0	0
UniRef90_A0A015X3W0	0	0	0	0	0	0	0	0	0	0	0	0	0	0	0	0	0	0	0	0	1	0	0	0	0	0	0	0	0	0	0	0
UniRef90_A0A015X3Y2	0	0	0	0	0	0	0	0	0	0	0	1	0	0	0	0	0	0	0	0	0	0	0	1	0	0	1	0	0	0	0	0
UniRef90_A0A015X400	0	0	0	0	0	0	0	0	0	0	0	1	0	0	0	0	0	0	0	0	0	0	0	0	0	0	0	0	0	0	0	0
UniRef90_A0A015X406	0	0	0	0	0	0	0	0	0	0	0	1	0	0	0	0	0	0	0	0	0	0	0	0	0	0	1	0	0	0	0	0
UniRef90_A0A015X414	0	0	0	0	0	0	0	0	0	0	0	1	0	0	0	0	0	0	0	0	0	0	0	1	0	0	1	0	0	0	0	0
UniRef90_A0A015X421	0	0	0	0	0	0	0	0	0	0	0	0	0	0	0	0	0	0	0	0	0	0	0	0	0	0	1	0	0	0	0	0
UniRef90_A0A015X422	0	0	0	1	0	1	0	0	0	1	0	0	0	0	0	0	0	0	0	0	0	0	0	0	1	1	1	0	0	0	0	0
UniRef90_A0A015X424	0	0	0	0	0	0	0	0	0	0	0	0	0	0	0	0	0	0	0	0	0	0	0	0	0	0	1	0	0	0	0	0
UniRef90_A0A015X427	0	0	0	0	0	0	0	0	0	0	0	1	0	0	0	0	0	0	0	0	0	0	0	0	0	0	1	0	0	0	0	0
UniRef90_A0A015X436	0	1	0	0	0	0	0	0	0	0	0	0	0	0	0	0	0	0	0	0	0	0	0	0	0	0	0	0	0	0	0	0
UniRef90_A0A015X462	0	0	1	0	0	0	0	1	0	0	0	0	0	0	0	0	0	0	1	0	0	0	0	0	0	0	0	0	0	0	0	0
UniRef90_A0A015X469	0	1	0	1	0	0	0	0	0	0	0	0	1	0	0	1	1	0	0	1	0	0	0	1	0	1	0	0	1	1	0	0
UniRef90_A0A015X472	0	0	0	0	0	0	0	0	0	0	0	0	0	0	0	0	0	0	1	0	0	0	0	1	0	0	0	0	1	0	0	0
UniRef90_A0A015X476	0	0	0	0	0	0	0	0	0	0	0	0	0	0	0	0	0	0	0	0	0	0	0	0	0	0	1	0	1	0	0	0
UniRef90_A0A015X480	0	0	0	0	0	0	0	0	0	0	0	0	0	0	0	0	0	0	0	0	0	0	0	0	0	0	1	0	1	0	0	0
UniRef90_A0A015X494	0	0	0	0	0	0	0	0	0	0	0	0	0	0	0	0	0	0	1	0	0	0	1	0	0	0	1	1	1	0	0	0
UniRef90_A0A015X4A9	1	0	0	1	1	1	0	0	0	1	0	0	1	1	1	0	0	1	0	0	1	0	1	0	1	1	1	0	1	0	0	0
UniRef90_A0A015X4J3	0	0	0	0	0	0	0	0	0	0	0	0	1	0	0	0	1	0	1	0	0	0	0	0	0	0	0	0	0	0	0	0
UniRef90_A0A015X4J7	0	0	0	0	0	0	0	0	0	0	0	0	0	0	0	1	0	0	0	0	0	0	0	0	0	0	0	0	0	0	0	0
UniRef90_A0A015X4M9	0	0	0	1	0	0	0	0	0	0	0	0	0	0	0	1	0	0	0	0	0	0	0	0	0	1	0	0	0	0	0	0
UniRef90_A0A015X4R2	1	1	1	1	0	1	0	1	0	1	0	1	1	1	1	0	0	0	1	1	0	0	1	0	0	0	0	0	1	0	0	1
UniRef90_A0A015X4W5	0	0	0	0	0	1	0	0	0	1	0	0	1	0	0	0	1	0	1	1	0	0	1	0	1	0	1	1	1	0	0	0
UniRef90_A0A015X564	1	0	0	0	0	0	0	0	0	0	0	0	0	0	0	0	0	0	0	0	0	0	0	0	0	0	0	0	0	0	0	0
UniRef90_A0A015X568	0	0	0	0	0	0	0	0	0	0	0	0	0	0	0	1	0	0	0	0	0	0	0	0	1	1	0	0	0	0	0	0
UniRef90_A0A015X572	0	0	0	0	0	0	0	0	0	0	0	0	0	0	0	1	0	0	0	0	0	0	0	0	0	1	0	0	0	0	0	0
UniRef90_A0A015X5A5	0	0	0	0	0	0	0	0	0	0	0	0	0	0	0	0	0	0	0	0	0	0	0	1	0	0	0	0	0	0	0	0
UniRef90_A0A015X5A9	1	1	0	1	0	0	0	0	0	0	0	0	0	0	0	0	0	0	0	0	0	0	0	1	0	0	0	0	0	0	0	0
UniRef90_A0A015X5B5	1	1	1	1	0	1	1	1	1	1	0	0	1	0	0	1	1	1	1	1	1	1	1	1	1	1	0	1	1	1	1	1
UniRef90_A0A015X5G2	0	0	0	0	0	0	0	0	0	0	0	0	0	0	0	0	0	0	0	0	0	0	1	0	0	0	1	0	0	0	0	0
UniRef90_A0A015X5H6	0	0	0	0	0	0	0	0	0	0	0	0	1	0	0	0	0	0	0	0	1	0	0	0	0	0	1	0	0	0	0	0
UniRef90_A0A015X5K6	0	0	0	0	0	0	1	0	0	0	0	0	0	0	1	0	0	0	0	0	0	0	0	1	0	1	0	0	0	1	0	0
UniRef90_A0A015X5P9	0	0	0	0	0	0	0	0	0	0	0	0	0	0	0	0	0	0	0	0	0	0	1	0	0	0	0	0	0	0	0	0
UniRef90_A0A015X5Q3	0	0	0	0	0	0	0	0	0	0	0	0	0	0	0	0	0	0	0	0	0	0	1	0	0	0	0	0	0	0	0	0
UniRef90_A0A015X5Q9	0	0	1	0	0	1	0	1	0	1	0	0	1	0	0	0	1	0	1	1	1	1	0	0	1	0	1	1	1	0	0	0
UniRef90_A0A015X5S1	0	0	0	0	0	0	0	0	0	1	0	0	0	0	1	1	0	0	0	1	0	0	0	0	0	0	0	0	0	0	0	0
UniRef90_A0A015X5U5	0	0	0	0	1	0	0	0	0	0	0	0	0	0	0	0	0	0	0	0	0	0	0	0	0	0	0	0	0	0	0	0
UniRef90_A0A015X5Z3	1	0	1	0	1	1	0	1	1	1	1	0	1	0	1	0	1	1	1	0	1	0	1	0	0	0	1	1	0	1	0	1
UniRef90_A0A015X625	0	1	1	1	0	1	0	1	0	1	0	1	1	1	1	0	0	0	1	0	0	1	1	1	1	0	1	0	0	0	0	1
UniRef90_A0A015X650	0	0	0	0	0	0	0	0	0	0	0	0	0	0	0	0	0	0	1	0	0	0	0	0	0	0	0	0	0	0	0	0
UniRef90_A0A015X654	0	1	0	0	0	0	0	1	0	0	0	0	0	0	0	0	0	0	0	0	0	0	0	0	0	0	0	0	0	0	0	0
UniRef90_A0A015X692	0	0	0	0	0	1	0	0	0	1	0	0	1	0	1	0	0	0	0	0	1	0	0	0	1	0	1	1	1	0	0	0
UniRef90_A0A015X6E2	0	1	0	0	0	0	0	0	0	0	0	0	0	0	0	0	0	0	0	0	0	0	0	0	0	0	0	0	0	0	0	0
UniRef90_A0A015X6E4	0	1	0	0	0	0	0	0	0	0	0	0	0	0	0	0	0	0	0	0	0	0	0	0	0	0	0	0	0	0	0	0
UniRef90_A0A015X6H3	1	1	1	1	0	1	1	1	1	1	0	0	1	0	0	1	1	1	1	1	1	1	1	1	1	1	1	1	1	1	1	1
UniRef90_A0A015X6I6	0	0	0	0	0	0	0	0	0	0	0	0	0	1	0	0	0	0	0	1	0	0	0	0	0	0	0	0	0	0	0	0
UniRef90_A0A015X6J1	0	0	0	0	0	0	0	0	0	0	0	0	0	1	0	0	0	0	0	1	0	0	0	0	0	0	0	0	0	0	0	0
UniRef90_A0A015X6M0	0	0	1	0	0	1	0	1	0	0	0	0	0	0	0	0	0	0	0	0	0	0	0	0	0	1	0	0	0	0	0	0
UniRef90_A0A015X702	0	0	0	0	0	0	0	0	0	1	0	0	0	0	0	0	0	0	0	0	0	1	1	0	0	0	0	0	1	0	0	0
UniRef90_A0A015X7F1	0	0	1	0	0	0	0	1	0	0	0	0	1	1	0	0	0	0	0	0	1	0	0	0	0	0	1	0	0	0	0	0
UniRef90_A0A015X7G0	0	0	1	0	0	0	0	1	0	0	0	0	1	0	0	0	0	0	0	0	1	0	1	0	0	0	1	0	0	0	0	0
UniRef90_A0A015X7M8	0	0	0	0	0	1	0	0	0	0	0	0	0	0	0	0	0	1	0	0	0	0	0	0	0	1	0	0	0	0	0	0
UniRef90_A0A015X7N4	0	0	0	0	0	0	0	0	0	0	0	0	0	0	0	1	0	0	0	0	0	0	0	0	0	1	0	0	0	0	0	0
UniRef90_A0A015X8A8	0	0	0	1	0	0	0	0	0	0	0	0	0	0	0	0	0	0	0	0	0	0	0	0	0	0	0	0	0	0	0	0
UniRef90_A0A015X8B1	0	0	0	0	0	1	0	0	0	0	0	0	0	0	0	0	0	0	0	0	0	0	0	0	0	0	0	0	0	0	0	0
UniRef90_A0A015X8B6	0	0	0	0	0	1	0	0	0	0	0	0	0	1	0	0	0	0	0	0	0	0	0	0	0	0	0	0	0	0	0	0
UniRef90_A0A015X8S7	0	0	0	0	0	1	0	0	0	1	0	0	1	0	1	0	1	0	1	1	1	0	1	1	1	0	1	1	1	0	0	0
UniRef90_A0A015X9D5	1	0	0	0	0	0	0	0	0	0	0	0	0	0	0	0	0	0	0	0	1	0	0	0	0	0	0	0	0	0	0	0
UniRef90_A0A015X9F9	1	0	0	0	0	0	0	0	0	0	0	0	0	0	0	0	0	0	0	0	1	0	0	0	0	0	0	0	0	0	0	0
UniRef90_A0A015X9Q8	1	1	0	0	0	0	1	0	0	1	0	0	0	0	1	1	0	1	0	0	1	1	1	1	1	1	0	1	0	1	0	0
UniRef90_A0A015X9R4	1	0	0	0	0	0	0	0	0	0	0	0	0	0	0	0	0	0	0	0	0	0	0	0	0	0	0	0	0	0	0	0
UniRef90_A0A015X9U7	0	0	1	0	0	0	0	1	0	0	0	0	0	0	0	0	0	0	0	0	0	0	0	0	0	0	0	0	0	0	0	0
UniRef90_A0A015X9X4	0	0	0	0	0	0	0	0	0	0	0	0	0	0	0	0	0	0	0	1	1	0	0	0	0	0	0	0	0	0	0	0
UniRef90_A0A015XA37	0	0	0	0	0	0	0	0	0	0	1	0	0	0	0	0	0	0	0	0	0	0	0	0	0	0	0	0	0	0	0	0
UniRef90_A0A015XA42	0	0	0	0	0	0	0	0	0	0	1	0	0	0	0	0	0	0	0	0	0	0	0	0	0	0	0	0	0	0	0	0
UniRef90_A0A015XA56	0	0	0	0	0	0	0	0	0	1	0	0	0	0	0	0	0	0	0	0	0	1	0	0	0	0	0	0	0	0	0	0
UniRef90_A0A015XA66	0	0	0	0	0	0	0	0	0	0	0	0	0	0	0	0	0	0	0	0	0	1	0	0	0	0	0	0	0	0	0	0
UniRef90_A0A015XAA1	0	0	0	0	0	0	0	0	0	0	0	0	0	0	0	1	0	0	0	0	0	0	0	0	0	0	0	0	0	0	0	0
UniRef90_A0A015XAC6	0	0	0	0	0	1	0	0	1	0	0	0	0	0	0	1	0	0	0	0	0	0	0	0	1	0	0	0	0	0	1	0
UniRef90_A0A015XAK8	0	0	0	0	1	0	0	0	0	1	0	0	1	0	0	0	0	0	0	0	0	1	0	0	1	0	1	0	1	0	1	0
UniRef90_A0A015XAQ4	0	0	0	0	0	0	0	0	0	0	0	0	0	0	0	0	0	0	0	0	0	0	0	0	0	0	0	0	0	0	0	1
UniRef90_A0A015XAQ8	0	0	0	0	0	0	0	0	0	0	0	0	0	0	0	0	0	0	0	0	0	0	0	0	0	0	0	0	0	0	0	1
UniRef90_A0A015XAU5	0	0	0	0	1	1	0	0	0	1	0	0	1	0	1	0	1	0	0	0	0	1	0	0	1	1	1	1	1	0	1	0
UniRef90_A0A015XAV3	0	0	0	0	0	0	0	0	0	1	0	0	1	0	1	0	1	0	0	0	0	1	0	0	1	1	1	1	1	0	1	1
UniRef90_A0A015XAW9	0	0	0	0	0	0	0	0	0	0	0	0	0	0	0	0	0	0	0	0	0	0	0	0	0	0	0	1	0	0	0	0
UniRef90_A0A015XAY9	0	1	0	0	0	0	0	0	0	0	0	0	0	0	0	0	0	0	0	0	0	0	0	0	0	0	0	0	0	0	0	0
UniRef90_A0A015XB01	0	0	0	0	0	0	0	0	0	0	0	0	0	0	0	0	0	0	0	0	0	0	0	0	0	1	0	0	0	0	0	0
UniRef90_A0A015XB12	0	0	0	0	0	0	0	0	0	0	0	0	0	0	0	0	1	0	0	0	0	0	0	0	0	0	0	0	0	0	0	0
UniRef90_A0A015XB21	0	1	0	0	0	0	0	0	0	0	0	0	0	0	0	0	0	0	0	0	0	0	0	0	0	0	0	0	0	0	0	0
UniRef90_A0A015XBC2	0	0	0	0	0	1	0	0	0	0	0	1	0	0	0	0	0	0	1	0	0	0	0	0	1	0	1	0	0	0	0	0
UniRef90_A0A015XBC7	0	0	0	0	0	1	0	0	0	1	0	0	0	0	0	0	0	0	0	0	0	0	0	0	1	0	1	1	1	0	0	0
UniRef90_A0A015XBF7	0	0	0	1	0	0	0	0	0	0	0	0	0	0	0	0	0	0	0	0	0	0	0	0	0	0	0	0	0	0	0	0
UniRef90_A0A015XBK3	0	0	0	0	1	0	0	0	0	0	0	1	0	0	0	0	0	0	0	0	0	0	0	0	0	0	0	0	1	0	1	0
UniRef90_A0A015XBL6	0	1	0	1	0	1	0	1	0	0	0	0	1	0	1	1	0	0	1	1	1	0	1	1	1	0	0	0	0	0	0	0
UniRef90_A0A015XBT8	0	0	0	0	1	0	1	0	0	0	0	0	0	1	0	0	0	0	0	1	0	0	0	0	0	0	0	0	0	0	0	0
UniRef90_A0A015XBU4	0	0	0	0	0	1	0	0	0	0	0	0	0	0	0	0	0	1	0	0	0	0	0	0	1	0	0	0	0	0	0	0
UniRef90_A0A015XC29	1	1	1	1	0	1	0	1	1	1	0	0	1	0	1	1	1	1	1	1	1	1	1	0	0	1	1	1	1	1	1	1
UniRef90_A0A015XCT3	0	0	0	0	0	0	0	0	0	0	0	0	0	0	0	0	0	0	0	0	0	0	0	0	0	1	0	0	0	0	0	0
UniRef90_A0A015XDA1	0	0	0	0	0	0	0	0	0	0	1	0	0	0	0	0	1	0	0	0	0	0	0	0	0	0	0	0	0	0	0	0
UniRef90_A0A015XDB4	1	1	1	0	1	1	1	1	0	0	1	1	1	1	0	1	1	1	1	1	1	1	1	1	1	1	0	1	1	0	1	0
UniRef90_A0A015XDF1	0	0	1	0	0	0	0	1	0	0	0	0	0	0	0	0	0	0	0	0	0	0	0	0	0	0	0	0	0	0	0	0
UniRef90_A0A015XDF5	0	1	1	1	1	1	0	1	0	1	0	0	1	1	1	0	0	0	1	0	0	0	0	0	0	1	1	0	0	0	0	0
UniRef90_A0A015XDK5	0	0	0	0	0	0	0	0	0	0	0	0	0	0	0	1	0	0	0	0	0	0	0	0	0	1	0	0	0	0	0	0
UniRef90_A0A015XDK9	0	0	0	0	0	0	0	0	0	0	0	0	0	0	0	1	0	0	0	0	0	0	0	0	0	1	0	0	0	0	0	0
UniRef90_A0A015XDQ1	1	1	1	0	0	1	1	1	1	1	0	0	1	0	1	1	1	1	0	0	1	0	0	1	1	1	1	1	1	0	1	1
UniRef90_A0A015XDR3	1	0	0	1	0	0	0	0	1	0	0	0	0	0	0	0	0	0	0	0	0	0	0	0	1	0	0	0	1	0	1	1
UniRef90_A0A015XDU1	0	0	0	1	0	1	0	0	0	1	0	0	1	0	1	0	0	0	0	0	0	1	0	0	0	0	1	0	0	0	0	0
UniRef90_A0A015XE07	0	0	0	0	0	0	0	0	0	0	0	0	0	0	0	0	0	0	0	1	1	0	0	0	0	0	0	0	0	0	0	0
UniRef90_A0A015XE92	0	0	0	0	0	0	0	0	0	0	0	0	0	0	0	1	0	0	0	0	0	0	0	0	0	0	0	0	0	0	0	0
UniRef90_A0A015XEN4	0	0	0	0	0	0	0	0	0	0	0	0	0	0	0	0	0	0	0	0	0	1	0	0	1	0	0	1	0	0	1	1
UniRef90_A0A015XER3	0	0	0	0	0	0	1	0	0	0	0	0	0	0	0	0	0	0	0	0	0	0	0	0	0	0	0	0	0	0	0	0
UniRef90_A0A015XEZ7	0	1	0	0	0	1	0	0	0	0	0	1	1	0	0	0	0	0	0	0	0	0	0	0	0	0	0	0	0	0	0	0
UniRef90_A0A015XF09	0	0	0	0	0	0	1	0	0	0	0	0	0	0	0	0	0	0	0	0	0	0	0	0	0	0	0	0	0	0	0	0
UniRef90_A0A015XGI2	0	0	1	0	0	0	0	1	0	0	0	0	0	0	0	0	0	0	1	0	0	0	0	0	0	0	0	0	0	0	0	0
UniRef90_A0A015XGY0	0	0	0	0	0	0	0	0	0	0	0	0	0	0	0	0	0	0	0	0	0	0	0	0	0	0	0	1	0	0	0	0
UniRef90_A0A015XH24	0	0	0	0	0	0	0	0	0	0	0	0	0	0	1	0	0	0	0	0	0	0	0	0	0	0	0	0	0	0	0	0
UniRef90_A0A015XH48	0	0	0	0	0	0	0	0	0	0	0	0	0	0	0	0	0	0	0	0	0	0	0	1	0	0	0	0	0	0	0	0
UniRef90_A0A015XH61	0	0	0	0	1	0	0	1	0	0	0	0	0	0	0	0	0	0	0	0	0	0	0	0	0	0	0	1	0	0	0	0
UniRef90_A0A015XH65	0	0	0	0	0	0	0	0	0	0	0	0	0	0	0	0	0	0	0	0	0	0	0	1	0	0	0	1	1	0	0	0
UniRef90_A0A015XHB7	1	1	1	1	1	1	1	1	1	1	1	1	1	1	1	1	1	1	1	1	1	1	1	1	1	1	1	1	1	1	1	1
UniRef90_A0A015XHM2	0	0	0	0	1	0	0	0	0	1	0	0	1	0	0	0	1	0	0	0	0	1	0	0	1	0	1	0	1	0	1	0
UniRef90_A0A015XHR8	0	0	0	0	0	0	0	0	0	1	0	0	0	0	0	0	0	0	0	0	0	1	1	0	0	0	0	0	1	0	0	0
UniRef90_A0A015XHU0	0	0	0	0	1	0	0	0	0	1	0	0	1	0	1	0	1	0	0	0	0	1	0	1	1	1	1	1	1	0	1	0
UniRef90_A0A015XHX8	0	0	0	0	1	0	0	0	0	0	0	0	0	0	0	0	0	0	0	0	0	0	0	0	0	0	0	0	0	0	0	0
UniRef90_A0A015XI27	0	0	0	1	0	0	0	0	0	0	0	0	0	0	0	1	0	0	0	0	0	0	0	0	0	0	0	0	0	0	0	0
UniRef90_A0A015XI32	0	0	0	0	0	0	0	0	0	0	0	0	0	0	0	0	0	0	0	0	0	1	0	0	1	0	0	0	0	1	0	0
UniRef90_A0A015XI53	0	0	0	0	0	0	0	0	0	0	1	0	0	0	0	0	0	0	0	0	0	0	0	0	0	0	0	0	0	0	0	0
UniRef90_A0A015XID4	0	0	1	0	0	0	0	1	0	0	0	0	0	0	0	0	0	0	0	0	0	0	0	0	0	0	0	0	0	0	0	0
UniRef90_A0A015XIF5	1	0	0	0	0	1	1	0	0	0	0	0	0	0	1	1	0	1	0	0	0	0	0	0	1	0	1	0	0	1	0	0
UniRef90_A0A015XIM8	0	0	0	1	0	0	0	0	0	0	0	0	0	0	0	0	0	0	0	0	0	0	0	0	0	0	0	0	0	0	0	0
UniRef90_A0A015XJ66	0	0	0	0	0	1	0	0	0	1	0	0	1	0	0	1	0	0	0	0	0	0	0	0	0	0	0	0	0	0	0	0
UniRef90_A0A015XJE4	0	0	0	0	0	1	0	0	1	0	0	0	0	0	0	0	1	1	0	0	1	0	0	1	1	0	1	1	0	0	1	1
UniRef90_A0A015XJT5	0	0	0	0	0	0	0	0	0	0	0	0	0	0	0	0	0	0	0	0	0	0	1	0	0	0	0	0	0	0	0	0
UniRef90_A0A015XK97	0	0	0	0	0	0	0	0	0	0	0	0	0	0	0	0	0	0	0	0	0	0	0	0	0	0	0	0	1	0	0	1
UniRef90_A0A015XKA2	0	0	0	0	0	0	0	0	0	0	0	0	0	0	0	0	0	0	0	0	0	0	0	0	0	0	0	0	0	0	0	1
UniRef90_A0A015XKF2	0	0	0	0	0	0	0	0	0	0	0	0	0	0	0	0	0	0	1	0	0	0	0	0	0	0	0	0	0	0	0	0
UniRef90_A0A015XKV1	0	0	0	0	0	0	0	0	0	0	0	0	0	1	0	0	0	0	0	1	0	0	0	0	0	0	0	0	0	0	0	0
UniRef90_A0A015XKX4	0	0	0	0	0	0	0	0	0	0	0	0	0	1	0	0	0	0	0	0	0	0	0	0	0	0	0	0	0	0	0	0
UniRef90_A0A015XLY8	1	1	1	1	1	1	1	1	1	1	1	1	1	1	1	1	1	1	1	1	1	1	1	1	1	1	1	1	1	1	1	1
UniRef90_A0A015XMU3	0	0	0	1	0	0	0	0	0	0	0	0	0	0	0	1	0	0	0	0	0	0	0	0	0	0	0	0	0	0	0	0
UniRef90_A0A015XNQ2	0	0	0	0	0	0	0	0	0	0	0	0	0	0	0	0	0	0	0	0	0	0	0	1	0	1	0	0	0	0	0	0
UniRef90_A0A015Y1F2	1	0	1	0	0	1	0	1	1	0	0	0	0	0	0	0	0	0	0	0	0	0	1	0	0	0	0	0	0	1	1	1
UniRef90_A0A015Y1M2	0	0	1	0	0	0	0	1	0	0	0	0	0	0	0	0	0	0	0	0	0	0	1	0	0	0	0	0	0	1	0	0
UniRef90_A0A015Y1Q1	0	0	0	0	0	0	0	0	0	0	1	0	0	0	0	0	0	0	0	0	0	0	0	0	0	0	0	0	0	0	0	0
UniRef90_A0A015Y1U0	0	0	0	0	0	0	0	0	0	0	0	0	0	0	0	0	0	0	0	0	0	0	0	0	0	0	0	0	0	0	1	0
UniRef90_A0A015Y227	0	0	0	0	0	0	0	0	0	0	0	0	0	0	0	0	0	0	0	0	0	0	0	0	0	0	1	0	0	0	0	0
UniRef90_A0A015Y293	0	0	0	0	0	0	0	0	0	0	0	0	0	0	0	0	0	0	0	0	0	0	0	0	0	0	0	0	0	0	0	1
UniRef90_A0A015Y298	0	0	0	0	0	0	0	0	0	0	0	0	0	0	0	0	0	0	0	0	0	0	0	0	0	0	0	0	0	0	0	1
UniRef90_A0A015Y2J4	0	0	0	0	0	0	0	0	0	0	0	0	0	0	0	0	1	0	0	0	0	0	0	0	0	0	0	0	0	0	0	0
UniRef90_A0A015Y2J7	0	0	0	0	0	0	0	0	0	0	0	0	0	0	0	0	1	0	0	0	0	0	0	0	0	0	0	0	0	0	0	0
UniRef90_A0A015Y351	0	0	0	0	0	0	0	0	0	0	0	0	0	0	0	0	0	0	0	0	0	0	0	0	0	0	0	0	1	0	1	0
UniRef90_A0A015Y370	1	1	1	1	1	1	0	1	1	1	1	1	0	1	1	1	1	1	1	1	1	1	1	1	1	1	1	1	1	1	1	1
UniRef90_A0A015Y3G5	0	0	0	0	0	1	0	0	0	0	0	0	0	0	0	0	0	1	0	0	0	0	0	0	1	0	0	0	0	0	0	0
UniRef90_A0A015Y3Z3	0	0	0	0	0	0	0	0	0	0	0	0	0	0	0	0	0	0	0	0	0	1	0	0	0	0	0	0	0	0	0	0
UniRef90_A0A015Y4A6	1	1	1	1	1	1	1	1	1	1	1	1	1	1	1	1	1	1	1	1	1	1	1	1	1	1	1	1	1	1	1	1
UniRef90_A0A015Y4Y1	0	0	0	0	0	0	0	0	0	0	0	0	0	0	0	0	0	0	0	0	0	0	0	1	0	0	0	0	1	1	0	1
UniRef90_A0A015Y5H4	0	0	0	0	0	0	0	0	0	0	0	0	0	0	0	0	0	0	0	0	0	0	0	0	0	0	0	0	0	1	0	0
UniRef90_A0A015Y5Q9	0	0	0	0	1	0	0	0	0	0	0	0	0	0	0	0	0	0	0	0	0	0	0	0	0	0	0	0	0	0	0	0
UniRef90_A0A015Y5R3	0	0	1	0	1	0	0	1	0	1	0	0	0	0	0	0	0	0	0	0	0	0	0	0	0	0	0	0	0	0	0	0
UniRef90_A0A015Y5S0	0	0	0	0	1	0	0	1	0	1	0	0	0	0	0	0	0	0	0	1	0	0	0	0	0	0	0	0	0	0	0	0
UniRef90_A0A015Y5U0	0	0	0	0	0	0	0	0	0	0	1	0	0	0	0	0	0	0	0	0	0	0	0	0	0	0	0	0	0	0	0	0
UniRef90_A0A015Y611	0	0	0	0	0	0	0	0	0	0	0	0	0	0	0	0	0	0	0	0	0	0	0	1	0	0	0	0	0	0	0	0
UniRef90_A0A015Y622	0	0	0	0	0	0	0	0	0	0	0	0	0	0	0	0	0	0	0	0	0	0	1	0	0	0	0	0	0	0	0	0
UniRef90_A0A015Y656	1	1	1	1	0	1	1	0	1	0	0	0	0	0	1	0	1	0	1	0	1	1	0	1	1	0	0	0	1	1	1	1
UniRef90_A0A015Y6C2	1	1	1	1	1	1	1	1	1	1	1	1	1	1	1	1	1	1	1	1	1	1	1	1	1	1	1	1	1	1	1	1
UniRef90_A0A015Y6I0	0	0	0	0	0	0	0	0	0	0	0	0	0	0	0	0	0	0	0	0	0	0	0	0	0	0	0	0	1	0	0	0
UniRef90_A0A015Y6J8	0	0	0	0	0	0	1	0	0	0	0	0	0	0	0	1	0	0	0	0	0	0	0	1	0	0	0	0	0	1	0	0
UniRef90_A0A015Y742	0	0	1	0	1	0	0	1	0	1	0	0	0	0	0	0	0	0	0	0	0	0	0	0	0	0	0	0	0	0	0	0
UniRef90_A0A015Y750	0	0	0	0	0	0	1	0	0	0	0	0	0	0	0	0	0	0	0	0	0	1	0	0	0	0	0	0	0	0	0	0
UniRef90_A0A015Y754	0	0	0	0	0	0	1	0	0	0	0	0	0	0	0	0	0	0	0	0	0	1	0	0	0	0	0	0	0	0	0	0
UniRef90_A0A015Y7G9	0	0	0	0	0	1	0	0	0	0	0	0	0	0	0	0	0	0	0	0	0	0	0	0	0	0	0	1	0	0	0	0
UniRef90_A0A015Y7H4	0	0	0	0	0	1	0	0	0	0	0	0	1	0	0	0	0	0	0	0	0	0	0	0	0	0	0	1	0	0	0	0
UniRef90_A0A015Y7M1	0	0	0	0	0	0	0	0	0	0	0	1	0	0	0	0	0	0	0	0	0	0	0	0	0	0	0	0	0	0	0	0
UniRef90_A0A015Y7R1	0	0	0	0	0	0	0	0	1	0	0	0	0	0	0	1	0	0	0	0	0	1	0	0	1	0	0	0	0	0	0	0
UniRef90_A0A015Y7T9	0	1	0	0	0	0	0	0	0	0	0	0	0	0	0	0	1	0	0	0	0	1	0	0	0	0	0	0	0	1	0	0
UniRef90_A0A015Y7Y8	0	1	1	0	0	0	0	1	1	0	0	0	0	0	0	1	0	0	1	0	0	0	1	0	0	0	0	0	0	0	0	1
UniRef90_A0A015Y805	0	0	0	0	0	0	0	0	0	0	1	0	0	0	0	0	0	0	0	0	0	0	0	0	0	0	0	0	0	0	0	0
UniRef90_A0A015Y8B0	1	1	1	1	1	1	1	0	0	1	0	1	1	0	1	1	1	1	1	0	1	1	1	0	1	0	0	1	0	1	0	0
UniRef90_A0A015Y8N9	0	1	0	0	0	0	0	0	0	0	0	0	0	0	0	0	0	0	0	0	0	0	0	1	0	0	0	0	0	0	0	0
UniRef90_A0A015Y907	0	0	0	0	0	0	1	0	0	0	0	0	0	0	0	0	0	0	0	0	0	0	1	0	0	0	0	1	0	0	0	0
UniRef90_A0A015Y962	0	0	0	0	0	0	0	0	0	0	0	0	1	0	0	0	0	0	0	0	0	0	0	0	0	0	0	0	0	0	0	0
UniRef90_A0A015Y9E6	1	1	1	1	1	1	1	1	1	1	1	1	1	1	1	1	1	1	1	1	1	1	1	1	1	1	1	1	1	1	1	1
UniRef90_A0A015Y9F3	1	1	1	1	0	1	1	1	1	1	0	0	1	0	1	1	1	1	1	1	1	1	1	1	1	1	1	1	1	1	1	1
UniRef90_A0A015Y9H7	0	0	0	0	0	0	0	0	0	1	0	0	0	0	0	0	0	0	0	0	0	0	0	1	0	0	1	0	0	0	0	0
UniRef90_A0A015Y9J9	0	0	0	0	0	0	0	0	0	0	0	0	0	0	0	0	0	1	0	0	0	0	0	0	0	0	0	0	0	0	0	0
UniRef90_A0A015Y9N5	0	0	0	0	0	0	0	0	0	0	0	0	0	0	0	0	0	0	0	0	0	0	0	0	0	0	0	0	1	0	0	0
UniRef90_A0A015Y9P4	0	1	1	0	0	0	1	1	0	0	0	0	0	0	0	0	0	0	1	0	1	1	0	1	0	0	0	0	1	1	1	0
UniRef90_A0A015Y9W1	0	0	0	0	1	0	0	0	0	0	0	0	0	1	0	0	0	0	0	0	0	0	0	0	1	0	0	0	0	0	0	0
UniRef90_A0A015Y9Y0	0	0	0	0	0	1	0	0	0	0	0	0	0	0	0	1	0	0	0	0	0	0	1	0	1	1	0	1	0	0	0	0
UniRef90_A0A015Y9Y7	1	1	1	1	0	1	1	1	1	1	0	0	1	0	1	1	1	1	1	1	1	1	1	1	1	1	0	1	1	1	1	1
UniRef90_A0A015YA72	0	0	0	0	0	0	0	0	0	0	0	0	0	0	0	0	0	0	0	0	0	1	0	0	0	0	0	0	0	1	0	0
UniRef90_A0A015YAA3	0	0	0	0	0	0	0	0	0	1	0	0	0	0	0	0	0	0	0	0	0	0	0	0	0	0	0	0	0	1	0	0
UniRef90_A0A015YAG2	0	0	1	0	0	0	0	1	0	0	0	1	0	0	0	0	0	0	0	0	0	0	0	0	0	0	0	0	0	0	0	0
UniRef90_A0A015YAG6	0	0	1	0	0	0	0	1	0	0	0	0	0	0	0	0	0	0	0	0	0	0	0	0	0	0	0	0	0	0	0	0
UniRef90_A0A015YB53	1	1	1	1	0	1	1	1	1	0	0	0	1	0	1	1	0	1	1	0	0	1	1	1	1	0	0	1	0	1	1	1
UniRef90_A0A015YBF9	0	0	0	0	0	0	0	0	0	0	0	0	0	0	0	0	0	0	0	0	1	1	0	0	1	0	0	0	0	0	0	0
UniRef90_A0A015YBG6	0	0	0	0	0	1	0	0	0	0	0	0	0	0	0	0	1	1	0	1	1	1	0	1	1	1	1	1	0	0	1	1
UniRef90_A0A015YBX9	0	0	0	0	0	0	0	0	0	0	0	0	0	0	0	0	0	0	0	1	0	0	0	0	0	0	0	0	0	0	0	0
UniRef90_A0A015YBZ7	0	0	0	1	0	0	0	0	0	1	0	0	0	0	1	1	0	0	0	0	0	0	0	0	0	0	1	0	0	0	0	0
UniRef90_A0A015YC32	0	0	0	0	1	0	0	1	0	0	0	0	0	0	0	0	0	0	0	0	0	0	0	0	0	0	0	0	0	0	0	0
UniRef90_A0A015YC36	0	0	0	0	0	0	0	0	0	0	0	0	0	0	0	0	0	0	0	1	0	0	0	0	0	0	0	0	0	0	0	0
UniRef90_A0A015YC40	0	0	0	0	1	0	0	0	0	0	0	0	0	0	0	0	0	0	0	0	0	0	0	0	0	0	0	0	0	0	0	0
UniRef90_A0A015YC54	0	0	0	0	1	0	0	0	0	0	0	0	0	0	0	0	0	0	0	0	0	0	0	0	0	0	0	0	0	0	0	0
UniRef90_A0A015YC72	0	0	1	0	1	0	0	1	0	1	0	0	0	0	0	0	0	0	0	0	0	0	0	0	0	0	0	0	0	0	0	0
UniRef90_A0A015YC86	0	0	0	0	0	0	0	0	0	0	1	0	0	0	0	0	0	0	0	0	0	0	0	0	0	0	0	0	0	0	0	0
UniRef90_A0A015YCF5	0	1	0	0	0	0	0	0	0	0	1	0	0	0	0	1	0	0	0	1	0	0	0	0	0	0	0	0	0	0	1	1
UniRef90_A0A015YCS4	0	0	0	0	0	0	1	0	0	0	0	0	0	0	0	0	0	0	0	0	0	1	0	0	0	0	0	0	0	0	0	0
UniRef90_A0A015YCT0	0	0	0	0	0	0	0	0	0	0	0	0	0	0	0	0	0	0	0	1	0	0	0	0	0	0	0	0	0	0	0	0
UniRef90_A0A015YCU9	0	0	1	0	1	0	0	1	0	1	0	0	0	0	0	0	0	0	0	1	0	0	0	0	0	0	0	0	0	0	0	0
UniRef90_A0A015YCV1	1	1	0	0	0	1	1	1	1	0	0	0	0	0	0	1	0	0	1	0	1	1	1	1	0	1	0	1	0	1	1	1
UniRef90_A0A015YCV5	0	0	0	0	0	0	0	0	0	0	0	0	0	0	0	0	0	0	0	0	0	0	1	0	0	0	0	0	0	0	0	0
UniRef90_A0A015YD35	0	0	1	0	1	0	0	1	0	0	0	1	0	0	0	0	0	0	1	0	0	0	0	0	1	0	0	0	1	1	1	0
UniRef90_A0A015YD38	0	0	0	1	0	0	0	0	0	0	0	0	0	0	0	1	0	0	0	0	0	0	0	0	0	0	0	0	0	0	0	0
UniRef90_A0A015YD41	0	0	1	0	0	0	0	1	0	0	0	0	0	0	0	0	0	0	1	0	0	0	0	0	1	0	0	0	0	1	0	0
UniRef90_A0A015YD63	1	0	1	1	1	1	0	1	0	1	0	0	1	1	1	0	0	0	0	0	1	0	0	0	0	0	1	1	0	0	0	0
UniRef90_A0A015YDB2	1	1	1	1	0	1	0	1	1	1	0	0	1	0	1	1	1	1	1	1	1	1	1	1	1	1	1	1	1	1	1	1
UniRef90_A0A015YDH5	0	0	0	0	0	0	0	0	0	0	0	0	0	0	0	0	0	0	0	0	0	0	1	0	0	0	0	0	0	0	0	0
UniRef90_A0A015YDU8	1	0	0	0	0	0	0	0	0	0	0	0	0	0	0	0	0	0	0	0	0	0	0	0	0	0	0	0	0	0	0	0
UniRef90_A0A015YE53	0	0	0	0	0	0	0	0	0	0	0	0	0	0	0	0	0	0	1	0	0	0	0	0	0	0	0	0	0	0	0	0
UniRef90_A0A015YE59	0	0	0	0	0	0	0	0	0	1	0	0	0	0	0	0	0	0	0	0	0	0	0	0	0	0	0	0	0	0	1	0
UniRef90_A0A015YEC0	0	0	0	0	0	0	0	0	0	0	0	1	0	0	0	0	0	0	0	0	0	0	0	0	0	0	0	0	0	0	0	0
UniRef90_A0A015YEC2	0	0	1	0	0	1	0	1	1	1	0	0	0	0	1	1	0	1	1	0	0	0	1	0	1	0	0	1	0	0	1	1
UniRef90_A0A015YEC6	0	0	0	0	0	0	0	0	0	0	0	0	0	0	0	0	0	0	0	0	0	0	0	0	0	0	0	0	0	1	0	0
UniRef90_A0A015YED4	0	0	0	0	0	0	0	0	1	1	0	0	0	0	0	0	0	0	0	0	0	0	0	0	0	0	0	0	0	0	0	1
UniRef90_A0A015YEE2	0	0	0	0	0	0	0	0	0	0	0	0	0	0	1	0	0	0	0	0	0	0	0	0	0	0	0	0	0	0	0	0
UniRef90_A0A015YEE9	0	0	0	0	0	0	1	0	0	0	0	0	1	0	0	0	0	0	0	0	0	0	0	0	0	0	0	0	0	0	1	1
UniRef90_A0A015YEH8	0	0	1	0	1	1	1	1	1	1	1	1	1	1	1	1	1	1	1	1	1	0	0	1	1	1	1	0	0	0	1	1
UniRef90_A0A015YEM8	0	0	0	0	0	0	0	0	0	0	0	0	0	0	0	0	0	0	0	0	0	0	0	0	0	0	1	0	0	0	0	0
UniRef90_A0A015YEN2	0	0	0	0	1	0	0	0	0	0	0	0	0	0	0	0	0	0	0	0	0	0	0	0	0	0	0	0	0	0	0	0
UniRef90_A0A015YEQ2	0	0	0	0	0	0	0	0	0	0	0	0	0	0	0	0	0	0	1	0	0	0	0	0	0	0	0	0	0	0	0	0
UniRef90_A0A015YES2	0	0	0	0	0	0	1	0	0	0	1	0	0	1	0	0	0	0	0	0	0	0	0	0	0	0	0	0	0	0	0	0
UniRef90_A0A015YEW0	0	1	0	0	0	1	0	0	0	0	0	0	0	0	0	0	0	0	0	0	0	0	0	0	0	0	0	0	0	0	0	0
UniRef90_A0A015YFD8	0	0	0	0	0	0	0	1	0	0	0	0	0	0	0	0	0	0	0	0	0	0	0	0	0	0	0	0	0	0	0	0
UniRef90_A0A015YFQ0	0	0	0	0	0	0	0	0	0	0	0	1	0	0	0	0	0	0	0	0	0	0	0	0	0	0	0	0	0	0	0	0
UniRef90_A0A015YFT6	0	0	0	0	0	0	0	0	0	0	0	0	0	0	0	0	0	0	0	0	0	0	0	0	1	0	0	0	0	0	0	0
UniRef90_A0A015YFX8	0	0	0	0	0	0	0	0	0	0	0	0	0	0	0	0	0	0	0	0	0	0	0	0	0	0	0	0	0	0	1	0
UniRef90_A0A015YG14	0	0	0	0	0	0	0	0	0	0	0	0	0	0	0	0	0	0	0	0	0	0	0	0	0	0	0	0	1	0	0	0
UniRef90_A0A015YG42	0	0	0	0	0	1	0	0	0	0	0	0	0	0	0	0	0	0	0	0	0	0	0	0	0	0	0	0	0	0	0	0
UniRef90_A0A015YG52	0	0	0	0	0	0	1	0	0	0	0	0	0	0	0	0	0	0	0	0	0	0	0	0	0	0	0	0	0	0	0	0
UniRef90_A0A015YG59	0	1	0	1	0	0	1	0	0	0	0	0	0	0	1	1	0	0	1	0	0	1	0	1	0	0	0	1	0	1	0	0
UniRef90_A0A015YG80	0	0	0	0	0	0	0	0	0	0	0	0	0	0	0	0	0	0	0	0	0	0	0	0	0	0	0	0	0	1	0	0
UniRef90_A0A015YGA6	0	0	0	0	0	0	1	0	0	0	0	0	0	0	0	0	0	0	0	0	0	0	0	0	0	0	0	0	0	0	0	0
UniRef90_A0A015YGD0	0	0	0	0	0	0	1	0	0	0	0	0	0	0	0	0	0	0	0	0	0	0	0	0	0	0	0	0	0	0	0	0
UniRef90_A0A015YGI4	0	0	0	0	0	0	0	0	0	0	0	0	0	0	0	0	0	0	0	0	0	0	0	0	0	0	0	0	0	1	0	0
UniRef90_A0A015YGN4	0	0	1	0	0	1	0	1	0	1	1	0	0	0	1	0	0	1	1	1	0	1	1	0	1	0	0	1	0	1	0	0
UniRef90_A0A015YGN5	0	0	1	0	0	0	0	1	0	0	0	0	0	0	0	0	0	0	0	0	0	0	0	0	0	0	0	0	0	0	0	0
UniRef90_A0A015YGT1	0	0	0	0	0	0	0	0	0	0	0	0	1	0	0	0	0	0	0	0	0	0	0	0	0	0	0	0	0	0	0	0
UniRef90_A0A015YGV9	0	0	0	0	0	0	0	0	0	0	0	1	0	0	0	0	0	0	0	0	1	0	0	0	0	0	0	0	0	0	0	0
UniRef90_A0A015YGY0	0	0	0	0	0	0	0	0	0	1	0	0	1	0	0	0	0	0	1	0	0	0	0	1	0	0	1	0	0	0	0	0
UniRef90_A0A015YGY3	0	0	0	0	1	0	0	0	0	0	0	0	0	0	0	0	0	0	0	0	0	0	0	0	0	0	0	0	0	0	0	0
UniRef90_A0A015YGY6	0	0	0	0	1	0	0	0	0	0	0	0	0	0	0	0	0	0	0	0	0	0	0	0	0	0	0	0	0	0	0	0
UniRef90_A0A015YH18	0	0	0	0	0	0	0	0	0	1	0	0	0	0	0	0	0	0	0	0	0	1	1	0	0	0	0	0	1	0	0	0
UniRef90_A0A015YH19	1	0	0	0	0	1	0	0	0	0	0	1	0	0	0	0	0	0	1	0	0	0	0	0	1	0	0	0	0	0	0	0
UniRef90_A0A015YH60	0	1	0	1	1	1	0	1	0	1	0	0	1	0	1	0	1	0	0	0	0	1	0	0	1	1	1	1	1	0	1	0
UniRef90_A0A015YH64	0	1	0	1	1	1	0	1	0	1	0	0	1	1	1	0	1	0	0	0	0	1	0	1	1	1	1	1	1	0	1	0
UniRef90_A0A015YH67	0	0	0	0	1	1	0	0	0	1	0	0	1	0	1	0	1	0	0	0	0	1	0	0	1	1	1	1	1	0	1	0
UniRef90_A0A015YH91	0	0	0	1	0	1	0	1	0	1	0	0	0	0	0	0	0	0	0	0	0	0	0	0	0	1	1	0	0	1	0	0
UniRef90_A0A015YHE2	0	0	0	0	0	0	0	0	0	0	0	0	0	0	0	0	0	0	0	0	0	1	0	0	0	0	0	0	0	0	0	0
UniRef90_A0A015YHE5	0	0	0	0	0	0	0	0	0	0	0	0	1	0	0	0	0	0	0	0	0	0	0	0	0	0	0	0	0	0	0	0
UniRef90_A0A015YHG7	0	1	0	0	0	0	0	0	0	0	0	0	0	0	0	0	0	0	0	0	0	0	0	0	0	0	0	0	0	0	0	0
UniRef90_A0A015YHK9	0	1	0	0	0	0	0	0	0	0	0	0	0	0	0	0	0	0	1	0	0	0	0	1	0	0	0	0	0	0	0	0
UniRef90_A0A015YHL0	0	0	0	0	0	0	0	0	0	0	0	0	1	0	0	0	0	0	0	0	0	0	0	0	0	0	1	0	0	0	0	0
UniRef90_A0A015YHV6	0	0	0	0	0	0	0	0	0	0	0	0	0	0	0	0	0	0	0	0	0	1	0	0	0	0	0	0	0	0	0	0
UniRef90_A0A015YI19	0	0	1	0	1	0	0	1	0	1	0	0	0	0	0	0	0	0	0	0	0	0	0	0	0	0	0	0	0	0	0	0
UniRef90_A0A015YI39	0	0	0	0	0	0	0	0	0	0	0	0	0	0	0	0	0	0	0	0	1	0	0	0	0	0	0	0	0	0	0	0
UniRef90_A0A015YI68	0	0	1	0	1	0	0	1	0	1	0	0	0	0	0	0	0	0	0	1	0	0	0	0	0	0	0	0	0	0	0	0
UniRef90_A0A015YI83	0	0	0	0	0	1	0	0	0	0	0	0	0	0	0	0	0	0	0	0	0	0	0	0	0	0	0	0	0	0	0	0
UniRef90_A0A015YIE8	0	0	0	0	1	0	0	0	0	0	1	1	0	1	0	0	0	0	0	0	0	0	0	0	0	0	0	0	0	0	0	0
UniRef90_A0A015YIP3	0	0	0	0	0	0	0	0	0	0	0	0	0	0	0	0	0	0	0	0	0	0	0	0	0	0	1	0	0	0	0	0
UniRef90_A0A015YIQ1	0	0	1	0	1	0	0	1	0	1	0	0	0	0	0	0	0	0	0	0	0	0	0	0	0	0	0	0	0	0	0	0
UniRef90_A0A015YIR0	0	0	0	0	0	0	1	0	0	0	0	0	1	0	0	0	0	0	1	0	0	0	0	0	0	0	0	0	0	0	0	0
UniRef90_A0A015YIV6	0	0	0	0	0	0	1	0	0	0	0	0	1	0	0	0	0	0	0	0	0	0	0	0	0	0	0	0	0	0	0	0
UniRef90_A0A015YJH3	0	0	0	0	0	0	0	1	0	0	0	0	0	0	0	0	0	0	0	0	0	0	0	0	0	0	0	0	0	0	0	0
UniRef90_A0A015YJI0	1	1	1	1	1	1	0	1	1	1	1	1	1	1	1	0	1	0	1	1	1	1	1	1	1	1	1	1	1	1	1	1
UniRef90_A0A015YJI7	0	0	0	0	0	0	0	0	0	0	0	0	0	0	0	0	0	0	0	0	0	0	0	0	0	0	1	0	0	0	0	0
UniRef90_A0A015YJL4	0	0	0	0	0	0	0	0	0	0	0	0	0	0	0	0	0	0	1	0	0	0	0	0	1	0	0	0	0	0	0	0
UniRef90_A0A015YJT2	0	0	1	0	0	0	0	1	0	0	0	0	0	0	0	1	0	0	0	0	0	0	0	0	0	0	0	0	0	0	0	0
UniRef90_A0A015YK71	0	0	0	0	0	0	0	0	0	0	0	0	0	0	1	1	0	0	0	0	0	0	0	1	0	0	0	0	0	0	0	0
UniRef90_A0A015YKE7	0	0	0	0	0	0	0	0	0	0	0	0	0	0	0	0	0	0	0	0	0	0	0	0	0	0	1	0	0	0	0	0
UniRef90_A0A015YKH2	0	0	0	0	0	0	0	0	0	0	0	0	0	0	0	0	0	0	0	0	0	0	0	0	0	0	0	0	0	0	0	1
UniRef90_A0A015YKL2	0	0	0	0	0	0	0	0	0	0	0	1	0	0	0	0	0	0	0	0	0	0	0	0	0	0	0	0	0	0	0	0
UniRef90_A0A015YKL4	0	0	0	0	0	0	0	0	0	0	0	0	0	0	0	0	0	0	0	0	0	0	0	1	0	0	0	0	0	0	0	0
UniRef90_A0A015YKM6	0	0	0	0	0	0	0	0	0	0	0	1	0	0	0	0	0	0	0	0	0	0	0	1	0	0	0	0	0	0	0	0
UniRef90_A0A015YKN0	0	0	0	0	0	0	0	0	0	0	0	0	0	0	0	0	0	0	0	0	0	0	0	0	0	0	1	0	0	0	0	0
UniRef90_A0A015YKW3	0	0	1	0	0	0	0	1	0	0	0	0	0	0	0	0	0	0	0	0	0	0	0	0	0	0	0	0	0	0	0	0
UniRef90_A0A015YLE2	1	1	1	1	0	1	1	1	1	1	0	0	1	0	1	1	1	1	0	1	1	1	1	1	1	1	1	1	1	1	1	1
UniRef90_A0A015YM99	1	1	1	1	0	1	1	1	1	1	0	0	1	0	1	1	1	1	1	1	1	1	1	1	1	1	0	1	1	1	1	1
UniRef90_A0A015YMJ4	0	0	0	0	0	0	0	0	0	0	0	0	1	0	0	0	0	0	0	0	0	0	0	0	0	0	0	0	0	1	0	0
UniRef90_A0A015YMP8	0	1	0	0	0	0	0	0	0	0	0	0	0	0	0	0	0	0	0	0	0	0	0	0	0	0	0	0	0	0	0	0
UniRef90_A0A015YN62	0	0	0	0	0	0	0	0	0	0	0	0	1	0	0	0	0	0	1	0	0	0	1	1	0	0	1	1	0	0	0	0
UniRef90_A0A015YNB1	0	0	0	0	1	1	0	0	0	0	0	0	0	0	0	0	0	1	0	1	0	0	0	0	0	0	0	0	0	0	0	0
UniRef90_A0A015YPN3	0	0	0	0	0	0	0	0	0	0	0	0	0	0	0	0	0	0	0	0	0	1	0	0	0	0	0	0	0	0	0	0
UniRef90_A0A015YPN8	0	0	0	0	0	0	0	0	0	0	0	0	0	0	0	0	0	0	0	0	0	1	0	0	0	0	0	0	0	0	0	0
UniRef90_A0A015YQ99	0	0	0	0	0	0	0	0	0	0	0	0	1	0	0	0	0	0	0	0	0	0	0	0	0	0	0	0	0	0	0	0
UniRef90_A0A015YR67	1	1	1	1	0	1	1	1	1	1	0	0	0	0	1	1	1	1	1	1	1	1	1	1	1	1	1	1	1	1	1	1
UniRef90_A0A015YXG8	0	0	0	0	0	0	0	0	0	1	0	0	0	0	0	0	0	0	0	0	0	0	0	0	0	0	0	0	0	0	0	0
UniRef90_A0A015YZ02	0	0	1	0	0	1	0	1	0	0	0	0	0	0	0	0	0	0	0	0	0	0	0	0	0	0	0	0	0	0	0	0
UniRef90_A0A015Z041	1	1	1	1	1	1	1	1	1	1	1	1	1	1	1	1	1	1	1	1	1	0	0	1	1	1	1	1	1	1	1	1
UniRef90_A0A015Z205	0	0	1	0	0	0	0	1	0	0	0	0	0	0	0	0	0	0	1	0	0	0	0	0	0	0	0	0	0	0	0	0
UniRef90_A0A015Z2E4	0	0	0	0	0	1	0	0	0	0	0	0	0	0	0	0	0	0	0	0	0	0	0	0	1	0	1	0	0	0	0	0
UniRef90_A0A015Z3V5	0	0	0	0	0	0	0	0	0	0	1	0	0	0	0	0	0	0	0	0	0	0	0	0	0	0	0	0	0	0	0	0
UniRef90_A0A015Z737	0	0	0	0	0	1	0	0	0	0	0	0	0	0	0	0	0	0	0	0	0	0	0	0	1	0	0	0	0	0	0	0
UniRef90_A0A015Z7I3	0	0	0	0	0	0	0	0	0	0	0	0	0	0	0	0	0	0	0	0	0	0	0	0	1	0	0	0	0	0	0	0
UniRef90_A0A015Z7J6	0	1	0	0	0	0	0	0	0	1	0	0	0	0	1	0	0	0	0	0	0	0	0	0	0	0	0	0	0	0	0	0
UniRef90_A0A015Z8S5	1	1	0	1	0	0	0	0	0	0	0	0	0	0	1	0	0	0	0	0	0	0	0	0	0	0	0	0	0	0	0	0
UniRef90_A0A015Z8V6	0	0	0	1	0	0	0	0	0	0	0	0	0	0	0	1	0	0	0	0	0	0	0	0	0	0	0	0	0	0	0	0
UniRef90_A0A015Z8W8	0	0	0	0	0	0	0	0	0	0	1	0	0	0	0	0	0	0	0	0	0	0	0	0	0	0	0	0	0	0	0	0
UniRef90_A0A015Z8Y5	0	0	0	0	0	0	0	0	0	0	1	0	0	0	0	0	0	0	0	0	0	0	0	0	0	0	0	0	0	0	0	0
UniRef90_A0A015Z9G2	0	0	0	0	0	0	0	0	0	0	0	0	0	0	1	0	0	0	0	0	0	0	0	0	0	0	0	0	0	0	0	0
UniRef90_A0A015ZBP5	0	0	1	0	1	0	0	1	0	1	0	0	0	0	0	0	0	0	0	0	0	0	0	0	0	0	0	0	0	0	0	0
UniRef90_A0A015ZBQ7	0	0	0	0	0	0	0	0	0	0	0	0	0	0	0	0	0	0	0	1	0	0	0	0	0	0	0	0	0	0	0	0
UniRef90_A0A015ZBR0	0	0	0	0	1	0	0	1	0	1	0	0	0	0	0	0	0	0	0	0	0	0	0	0	0	0	0	0	0	0	0	0
UniRef90_A0A015ZBV0	0	1	0	0	0	1	0	0	0	0	1	0	0	0	0	1	0	0	0	1	0	0	0	0	0	0	0	0	0	0	1	1
UniRef90_A0A015ZBW5	0	0	1	0	1	0	0	1	0	1	0	0	0	0	0	0	0	0	0	1	0	0	0	0	0	0	0	0	0	0	0	0
UniRef90_A0A015ZC13	0	0	0	0	0	0	0	0	0	0	1	0	0	0	0	0	0	0	0	0	0	0	0	0	0	0	0	0	0	0	0	0
UniRef90_A0A015ZC25	0	0	0	0	0	0	0	0	0	0	0	0	0	0	0	0	0	0	0	1	0	0	0	0	0	0	0	0	0	0	0	1
UniRef90_A0A015ZCC6	0	0	0	0	1	1	0	0	0	0	0	0	0	0	0	0	0	1	0	0	0	0	0	0	1	0	0	0	0	0	0	0
UniRef90_A0A015ZCD1	0	0	0	0	1	0	0	0	0	0	0	0	0	0	0	0	0	0	0	0	0	0	0	0	0	0	0	0	0	0	0	0
UniRef90_A0A015ZCJ2	0	0	0	0	0	0	0	0	0	0	0	0	0	0	0	0	0	0	0	1	0	0	0	0	0	0	0	0	0	0	0	0
UniRef90_A0A015ZD34	0	0	0	0	1	0	0	1	0	0	0	0	0	0	0	0	0	0	0	0	0	0	0	0	0	0	0	0	0	0	0	0
UniRef90_A0A015ZDR9	1	1	1	1	0	1	1	1	1	1	0	0	1	0	1	1	1	1	1	1	1	1	1	1	1	1	1	1	1	1	1	1
UniRef90_A0A015ZDV8	0	1	0	1	0	0	0	0	0	0	0	0	0	0	0	0	0	0	0	0	1	0	0	0	0	0	0	0	0	0	0	0
UniRef90_A0A015ZEB8	0	0	0	0	0	0	1	0	0	0	1	0	0	1	0	0	0	0	0	0	0	0	0	0	0	0	0	0	0	0	0	0
UniRef90_A0A015ZEL1	0	0	0	0	0	0	1	0	0	0	0	0	0	0	0	0	0	0	0	0	0	0	0	0	0	0	0	0	0	0	0	0
UniRef90_A0A015ZET9	1	1	1	1	0	1	1	1	1	1	0	0	1	0	1	1	0	1	1	0	1	1	1	1	1	1	0	1	1	1	1	1
UniRef90_A0A015ZEU5	0	0	0	1	0	1	0	0	0	0	0	0	0	0	0	0	0	0	0	0	0	0	0	0	0	0	0	0	0	0	0	0
UniRef90_A0A015ZF05	0	1	0	0	0	0	1	0	1	1	0	0	1	0	1	0	1	0	0	0	0	0	0	0	0	0	0	0	0	1	1	1
UniRef90_A0A015ZF12	0	0	0	0	0	0	0	0	0	0	0	0	0	0	0	0	0	0	0	0	0	0	1	0	0	0	0	0	0	0	0	0
UniRef90_A0A015ZF50	0	0	0	0	0	0	0	0	0	0	0	0	0	0	0	0	0	0	0	0	0	0	0	0	0	1	0	0	0	0	0	0
UniRef90_A0A015ZFK4	0	1	0	0	1	1	0	0	0	1	1	1	1	1	1	0	1	0	1	1	1	0	1	0	1	1	1	1	1	0	1	1
UniRef90_A0A015ZFQ4	0	0	0	1	0	0	1	0	0	1	0	0	0	0	1	0	0	0	0	0	0	0	0	0	0	0	0	0	1	0	0	0
UniRef90_A0A015ZFW3	0	0	1	0	0	0	0	1	0	0	0	0	0	0	0	0	0	0	1	0	0	0	0	0	1	0	0	0	0	1	0	0
UniRef90_A0A015ZG63	1	1	1	1	0	1	1	1	1	1	1	0	1	1	1	1	1	1	1	1	1	1	1	1	1	1	0	1	1	1	1	1
UniRef90_A0A015ZHB0	0	0	0	0	0	0	1	0	0	0	0	0	0	0	0	0	0	0	0	0	0	0	0	0	0	0	0	0	0	0	0	0
UniRef90_A0A015ZHS6	0	0	0	0	1	0	0	0	0	0	1	1	0	1	0	0	0	0	0	0	0	0	0	0	0	0	0	0	0	0	0	0
UniRef90_A0A015ZHV3	0	0	1	0	1	0	0	1	0	1	0	0	0	0	0	0	0	0	0	0	0	0	0	0	0	0	0	0	0	0	0	0
UniRef90_A0A015ZHV9	0	0	0	0	1	0	0	0	0	0	0	0	0	0	0	0	0	0	0	0	0	0	0	0	0	0	0	0	0	0	0	0
UniRef90_A0A015ZIH3	0	0	0	0	0	0	0	0	0	0	0	0	0	0	0	0	0	0	0	0	0	0	0	0	0	0	1	0	0	0	0	0
UniRef90_A0A015ZIL1	0	0	0	0	0	0	0	0	0	0	0	0	0	0	0	0	0	0	0	1	0	0	0	0	0	0	0	0	0	0	0	0
UniRef90_A0A015ZIS0	0	1	0	0	0	1	0	0	0	0	0	0	0	0	0	1	0	0	1	0	1	1	0	1	0	1	0	1	0	0	1	0
UniRef90_A0A015ZIX3	0	0	0	0	0	0	1	0	0	0	0	0	0	0	0	0	0	0	0	0	0	0	0	0	0	0	0	0	0	0	0	0
UniRef90_A0A015ZIY5	0	0	0	0	0	0	0	0	1	0	0	0	0	0	0	0	0	0	0	0	0	0	0	0	0	0	0	0	0	0	0	0
UniRef90_A0A015ZJ40	0	0	0	0	0	0	0	0	0	1	0	0	1	0	1	0	0	1	0	0	1	0	0	1	1	0	0	0	1	0	1	0
UniRef90_A0A015ZJ46	0	0	0	0	0	0	0	0	0	0	0	0	0	0	0	0	0	0	0	0	0	0	0	0	0	0	0	0	0	0	0	1
UniRef90_A0A015ZJ79	0	0	0	0	0	0	0	0	0	0	0	0	0	1	0	0	0	0	1	0	0	0	0	0	0	0	0	0	0	0	0	0
UniRef90_A0A015ZJ83	0	0	0	0	0	0	0	0	0	0	1	0	0	0	0	0	0	0	0	0	0	0	0	0	0	0	0	0	0	0	0	0
UniRef90_A0A015ZJX8	0	0	0	0	0	0	0	0	0	0	0	0	0	0	0	0	0	0	0	0	0	0	0	0	0	0	0	0	0	0	0	1
UniRef90_A0A015ZJY3	0	0	0	0	0	0	0	0	0	0	0	0	0	0	0	0	0	0	0	0	0	0	0	0	0	0	0	0	0	0	0	1
UniRef90_A0A015ZK68	1	1	1	1	0	1	1	1	1	1	0	0	1	0	1	1	1	1	1	1	1	1	1	1	1	1	0	1	1	1	1	1
UniRef90_A0A015ZKA2	0	0	0	0	0	0	0	0	1	1	0	0	0	0	1	0	0	0	0	0	0	0	0	0	0	0	0	0	0	0	0	1
UniRef90_A0A015ZKC0	0	0	0	0	0	0	0	0	0	0	0	0	0	0	0	0	1	0	0	0	0	0	0	0	0	0	0	0	0	0	0	0
UniRef90_A0A015ZKM7	0	0	1	0	0	0	0	1	0	0	0	0	0	0	0	0	0	0	0	0	0	0	0	0	0	0	0	0	0	0	0	0
UniRef90_A0A015ZKR9	0	1	0	0	0	0	1	1	1	1	0	0	1	0	1	1	1	1	1	0	1	0	1	1	1	1	0	1	0	1	1	1
UniRef90_A0A015ZL59	0	0	0	0	0	1	0	0	0	0	0	0	0	0	0	0	0	1	0	0	0	0	0	0	1	0	0	0	0	0	0	0
UniRef90_A0A015ZL65	0	0	0	0	0	1	0	0	0	0	0	0	0	0	0	0	0	1	0	0	0	0	0	0	0	0	0	0	0	0	0	0
UniRef90_A0A015ZLS0	0	0	0	0	0	0	0	0	0	0	0	0	0	0	0	0	0	0	0	0	0	0	1	0	0	0	0	0	0	0	0	0
UniRef90_A0A015ZM23	0	0	0	0	0	0	0	0	0	0	0	0	1	0	0	0	0	0	0	0	0	0	0	0	0	0	1	0	0	1	0	0
UniRef90_A0A015ZMK3	0	0	0	0	0	0	0	0	0	0	0	0	0	0	0	0	0	0	1	0	0	0	0	1	0	0	1	1	0	0	0	0
UniRef90_A0A015ZMK6	0	0	0	0	0	0	0	0	0	0	0	0	0	0	0	0	0	0	1	0	0	0	1	1	0	0	1	1	1	0	0	0
UniRef90_A0A015ZMK9	0	0	0	0	0	0	0	0	0	0	0	0	0	0	0	0	0	0	1	0	0	0	0	0	0	0	1	1	0	0	0	0
UniRef90_A0A015ZMP9	0	0	0	0	0	0	0	0	0	0	0	0	0	0	0	0	0	0	1	0	0	0	0	1	0	0	1	0	0	0	0	0
UniRef90_A0A015ZMS1	1	0	0	0	0	0	0	0	0	0	0	0	0	0	0	0	0	0	0	0	0	0	0	0	0	0	0	0	0	0	0	0
UniRef90_A0A015ZN71	0	0	0	0	0	0	0	0	0	0	0	0	0	0	0	0	0	0	0	0	0	1	0	0	0	0	0	0	0	0	0	0
UniRef90_A0A015ZNH2	0	0	0	0	0	0	0	0	0	0	0	0	0	0	0	0	0	0	0	0	0	0	0	0	0	0	0	0	0	1	0	0
UniRef90_A0A015ZNY2	1	1	1	0	0	0	1	1	1	0	0	0	0	0	0	1	1	1	1	0	1	0	1	1	0	0	0	1	1	1	1	1
UniRef90_A0A015ZNZ8	0	0	0	0	0	0	0	0	0	0	0	0	0	0	0	0	0	0	0	0	0	1	0	0	0	0	0	0	0	0	0	0
UniRef90_A0A015ZQG2	0	1	0	0	0	0	0	0	0	0	0	0	0	0	0	0	1	0	0	0	0	0	0	0	0	0	0	0	0	1	0	0
UniRef90_A0A015ZS48	1	1	1	1	1	1	1	1	1	1	1	1	1	1	1	1	1	1	1	1	1	1	1	1	1	1	1	1	1	1	1	1
UniRef90_A0A015ZST4	0	0	0	0	0	0	0	0	0	0	0	0	0	0	0	0	0	0	0	0	0	0	0	0	0	0	0	0	1	0	0	0
UniRef90_A0A015ZTB2	0	0	1	0	0	0	0	1	0	0	0	0	0	0	0	0	0	0	0	0	0	0	0	0	0	0	0	0	0	0	0	0
UniRef90_A0A015ZUT4	0	0	0	0	0	0	0	0	0	0	0	0	0	0	0	1	0	0	0	1	0	0	0	0	0	0	0	0	0	0	0	0
UniRef90_A0A015ZUX4	1	1	1	1	1	1	1	1	1	1	1	1	1	1	1	1	1	1	1	1	1	1	1	1	1	1	1	1	1	1	1	1
UniRef90_A0A015ZV39	0	0	1	0	0	0	0	0	0	0	0	0	0	0	0	0	0	0	0	0	0	0	0	0	0	0	0	0	0	0	0	0
UniRef90_A0A015ZVC1	0	0	0	0	0	0	0	0	0	0	0	0	0	0	0	0	0	0	0	0	0	0	0	0	0	0	0	0	0	0	0	1
UniRef90_A0A015ZW03	0	0	0	1	0	0	0	0	0	0	0	0	0	0	1	0	0	0	0	0	0	0	0	0	0	0	0	0	0	1	0	0
UniRef90_A0A015ZYJ1	0	0	0	1	0	0	0	0	0	0	0	0	0	0	0	0	0	0	0	0	0	0	0	0	0	0	0	0	0	0	0	0
UniRef90_A0A016A3P9	0	0	0	0	0	0	0	0	0	0	1	0	0	0	0	0	0	0	0	0	0	0	0	0	0	0	0	0	0	0	0	0
UniRef90_A0A016A3R7	0	0	0	0	0	1	1	0	0	1	1	0	0	0	1	1	0	1	0	0	0	1	0	1	1	0	0	0	0	0	0	0
UniRef90_A0A016A3V5	0	0	1	0	1	0	0	1	0	1	0	0	0	0	0	0	0	0	0	1	0	0	0	0	0	0	0	0	0	0	0	0
UniRef90_A0A016A3X0	0	0	1	1	1	0	0	1	0	1	0	0	0	0	0	0	0	0	0	1	0	0	0	0	0	0	0	0	0	0	0	0
UniRef90_A0A016A4F2	0	0	0	0	1	0	0	0	0	0	0	0	0	0	0	0	0	0	0	0	0	0	0	0	0	0	0	0	0	0	0	0
UniRef90_A0A016A4G3	0	0	0	0	0	0	1	0	0	0	0	0	0	0	0	0	0	0	0	0	0	1	0	0	0	0	0	0	0	0	0	0
UniRef90_A0A016A4W0	0	0	1	0	0	0	0	1	0	0	0	0	0	0	0	0	0	0	0	0	0	0	0	0	0	0	0	0	0	1	0	0
UniRef90_A0A016A4Y4	0	1	0	0	0	1	0	0	0	0	1	0	0	0	0	1	0	0	0	1	0	0	0	0	0	0	1	0	0	0	1	1
UniRef90_A0A016A5T1	0	0	0	0	0	0	0	0	0	0	0	0	0	0	0	0	0	0	1	0	0	1	0	0	0	0	0	0	1	0	0	0
UniRef90_A0A016A600	0	0	0	0	0	0	0	0	0	0	0	1	0	0	0	0	0	0	0	0	0	0	0	0	0	0	0	0	0	0	0	0
UniRef90_A0A016A6U1	0	0	0	1	0	0	1	0	0	0	0	0	1	0	0	0	0	0	0	0	0	0	0	0	0	0	0	0	0	0	0	0
UniRef90_A0A016A810	0	0	0	0	0	0	0	0	0	0	0	0	0	0	0	0	1	0	0	0	0	0	0	0	0	0	0	0	0	0	0	0
UniRef90_A0A016A8B3	1	0	0	0	0	0	1	0	0	1	0	0	0	0	1	0	0	0	0	0	0	0	0	1	0	0	0	0	0	0	0	0
UniRef90_A0A016A975	0	0	0	0	0	0	1	0	0	0	0	0	1	0	0	0	1	0	0	0	0	0	0	0	0	0	1	0	0	0	0	0
UniRef90_A0A016A9F1	1	1	1	1	0	1	1	1	1	1	0	0	1	0	1	1	1	1	1	1	1	1	1	1	1	1	1	1	1	1	1	1
UniRef90_A0A016AA95	0	0	0	0	1	0	0	1	0	1	0	0	0	0	0	0	0	0	0	0	0	0	0	0	0	0	0	0	0	0	0	0
UniRef90_A0A016AAA7	0	0	1	0	1	0	0	1	0	1	0	0	0	0	0	0	0	0	0	1	0	0	0	0	0	0	0	0	0	0	0	0
UniRef90_A0A016AAD4	0	0	1	0	1	0	0	1	0	1	0	0	0	0	0	0	0	0	0	1	0	0	0	0	0	0	0	0	0	0	0	0
UniRef90_A0A016AAE0	0	0	0	0	1	0	0	1	0	1	0	0	0	0	0	0	0	0	0	0	0	0	0	0	0	0	0	0	0	0	0	0
UniRef90_A0A016AAE7	0	0	1	0	1	0	0	1	0	1	0	0	0	0	0	0	0	0	0	1	0	0	0	0	0	0	0	0	0	0	0	0
UniRef90_A0A016ABS4	0	0	0	0	0	0	0	0	0	0	0	0	0	0	0	0	0	0	1	0	0	0	0	0	0	0	0	0	0	0	0	0
UniRef90_A0A016ACX0	0	0	0	0	0	0	0	0	1	1	0	0	0	0	1	0	0	0	0	0	0	0	0	0	0	0	0	0	0	0	0	1
UniRef90_A0A016ACZ2	0	0	0	0	0	0	1	0	0	1	0	0	0	0	1	0	0	0	0	0	0	0	0	1	0	0	0	0	0	0	0	0
UniRef90_A0A016AD56	0	0	0	0	0	0	0	0	0	0	0	0	0	0	0	0	0	0	0	0	0	0	0	0	0	0	0	0	0	0	0	1
UniRef90_A0A016ADC6	0	0	1	0	0	0	0	1	0	0	0	0	0	0	0	0	0	0	0	0	0	0	0	0	0	0	0	0	0	0	0	0
UniRef90_A0A016ADS0	0	0	0	0	1	0	0	0	0	0	0	0	0	0	1	0	0	1	0	0	0	0	1	0	1	0	0	0	0	0	0	0
UniRef90_A0A016AEP5	0	0	0	0	0	0	0	0	0	0	0	0	0	0	0	0	0	0	1	0	0	0	0	1	1	1	0	1	1	0	1	0
UniRef90_A0A016AEY4	0	0	0	0	1	0	0	0	0	0	0	0	0	0	1	0	0	0	0	0	0	0	0	0	0	0	0	0	0	0	0	0
UniRef90_A0A016AFL3	0	0	0	0	1	1	0	0	0	0	0	0	0	0	0	0	0	0	0	0	0	0	0	0	0	0	0	0	0	0	0	0
UniRef90_A0A016AFL6	0	0	0	0	1	1	0	0	0	0	0	0	0	0	0	0	0	1	0	0	0	0	0	0	0	0	0	0	0	0	0	0
UniRef90_A0A016AFP6	0	0	0	0	0	1	1	0	0	1	0	0	1	0	1	1	0	1	0	0	0	0	0	1	0	0	1	0	0	0	0	0
UniRef90_A0A016AFR9	0	0	0	0	0	0	0	0	0	0	0	0	0	0	1	0	0	0	0	0	1	0	0	0	0	0	0	0	0	0	0	0
UniRef90_A0A016AGA1	0	0	0	0	0	0	0	0	0	0	0	0	1	0	0	0	0	0	0	0	0	0	0	0	0	0	1	0	0	0	0	0
UniRef90_A0A016AGL3	0	0	0	0	1	0	0	0	0	0	0	0	0	0	0	0	0	0	0	0	0	0	0	0	0	0	0	0	0	0	0	0
UniRef90_A0A016AH79	0	0	0	0	0	0	0	0	0	0	0	0	0	0	1	0	0	0	0	0	0	0	0	0	0	0	0	0	0	0	0	0
UniRef90_A0A016AH92	0	0	0	0	0	1	0	0	0	0	0	0	0	0	0	0	0	0	0	0	0	0	0	0	1	0	0	0	0	0	0	0
UniRef90_A0A016AHH8	0	0	0	0	0	0	0	0	0	0	0	0	0	0	0	0	0	0	1	0	0	0	0	0	0	0	0	0	0	0	0	0
UniRef90_A0A016AHN0	0	0	0	0	0	0	0	0	0	0	0	0	0	0	0	0	0	0	0	0	0	0	0	0	0	0	0	1	0	0	0	0
UniRef90_A0A016AII9	0	0	0	0	0	0	0	0	0	0	0	0	0	1	0	0	0	0	0	0	0	1	1	0	0	0	1	0	1	0	0	0
UniRef90_A0A016AJ51	0	0	0	1	0	0	0	0	0	1	0	0	0	0	0	0	0	0	1	0	0	0	0	0	0	0	0	0	0	0	0	0
UniRef90_A0A016AKM8	0	0	0	0	0	1	0	0	0	1	0	0	0	0	0	0	0	0	0	1	0	1	1	1	0	0	1	0	1	0	0	0
UniRef90_A0A016AKZ3	0	0	0	0	0	1	0	0	0	0	0	0	0	0	0	0	0	0	0	0	0	0	0	0	1	0	1	0	0	0	0	0
UniRef90_A0A016AMH1	1	0	1	0	0	0	0	0	1	0	0	0	0	0	0	0	0	0	0	0	0	0	0	0	0	0	0	0	0	0	0	1
UniRef90_A0A016AMJ1	0	0	0	0	0	0	0	0	0	0	0	0	0	0	0	0	0	0	0	0	0	0	0	1	0	0	1	0	0	0	0	0
UniRef90_A0A016AMK7	0	0	0	0	0	0	0	0	0	0	0	0	0	0	1	0	0	0	0	0	0	0	0	0	0	0	0	0	0	0	0	0
UniRef90_A0A016AML1	0	0	0	0	0	1	0	0	0	0	0	0	1	0	0	0	0	0	1	0	1	0	1	1	0	0	0	0	1	0	0	0
UniRef90_A0A016AMV2	0	1	1	0	0	1	1	1	1	1	0	0	1	0	1	0	1	1	0	1	0	0	0	0	0	1	0	0	0	0	0	0
UniRef90_A0A016APY4	0	0	0	0	0	0	0	0	0	0	0	1	0	0	0	0	0	0	0	0	0	0	0	0	0	0	0	0	0	0	0	0
UniRef90_A0A016AQ03	0	0	0	0	0	0	0	0	0	0	0	1	0	0	0	0	0	0	0	0	0	0	0	0	0	0	0	0	0	0	0	0
UniRef90_A0A016AQH6	0	0	0	1	0	0	0	0	0	1	0	0	0	0	0	0	0	0	0	0	0	0	0	0	0	0	0	0	1	0	0	0
UniRef90_A0A016AQI0	0	0	0	0	0	0	0	0	0	0	0	0	0	1	0	0	0	0	1	0	0	0	1	1	0	0	0	1	0	0	0	0
UniRef90_A0A016ARF2	0	0	0	0	0	0	0	0	0	0	0	0	0	0	0	0	0	0	0	1	1	0	0	0	0	1	0	0	0	0	0	0
UniRef90_A0A016ARJ1	0	0	0	0	0	0	0	0	0	0	0	0	1	0	0	0	0	0	0	0	0	0	0	0	0	0	0	0	0	0	0	0
UniRef90_A0A016ARZ8	0	0	0	0	0	1	0	0	0	1	0	0	0	0	0	0	1	0	0	1	0	1	1	1	0	0	1	0	1	0	0	0
UniRef90_A0A016AS14	0	0	0	0	1	0	0	0	0	0	0	0	0	0	0	0	0	0	0	0	0	0	0	0	0	0	0	0	0	0	0	0
UniRef90_A0A016AS33	0	0	0	0	0	0	0	0	0	0	0	0	0	0	0	0	0	0	0	0	1	0	0	0	0	0	0	0	0	0	0	0
UniRef90_A0A016AS54	0	0	0	0	0	1	0	0	0	0	0	0	0	0	0	0	0	0	0	0	0	0	0	1	0	0	1	0	0	0	0	0
UniRef90_A0A016AS55	0	0	0	0	0	0	0	0	0	0	0	0	0	0	0	0	0	0	0	0	0	0	0	0	0	0	0	1	0	0	0	0
UniRef90_A0A016AS69	0	0	0	0	1	0	0	0	0	1	0	0	0	0	0	0	0	0	0	0	0	1	0	0	1	1	1	0	1	0	1	0
UniRef90_A0A016AS81	0	0	0	0	0	0	0	0	0	0	0	0	0	0	0	0	0	0	0	0	0	1	0	0	0	0	0	0	0	0	0	0
UniRef90_A0A016AS88	0	0	0	0	0	0	0	0	0	1	0	0	0	0	0	0	0	0	0	0	0	0	1	0	0	0	1	0	1	0	0	0
UniRef90_A0A016ASD2	0	0	0	0	0	0	0	0	0	0	0	0	0	0	0	0	0	0	0	0	0	1	0	0	0	0	0	0	0	0	0	0
UniRef90_A0A016AU17	0	0	0	0	0	0	0	0	0	0	0	0	0	0	0	0	0	0	0	0	1	0	0	0	0	0	0	0	0	0	0	0
UniRef90_A0A016AU30	0	0	0	0	0	0	0	0	0	0	0	0	0	0	0	0	0	0	0	0	1	0	0	0	0	0	0	0	0	0	0	0
UniRef90_A0A016AU41	0	0	0	0	0	0	0	0	0	0	0	0	0	0	0	0	0	0	0	0	1	0	0	0	0	0	0	0	0	0	0	0
UniRef90_A0A016AU58	0	0	1	0	0	0	0	1	0	0	0	0	0	0	0	0	1	0	1	0	0	1	1	0	0	0	0	1	1	1	0	0
UniRef90_A0A016AU68	0	0	0	0	0	1	0	0	0	0	0	1	0	1	0	1	0	1	0	0	0	0	1	0	1	1	0	1	0	0	0	0
UniRef90_A0A016AU81	0	0	0	0	0	0	0	0	0	0	0	0	0	0	0	0	0	0	0	0	1	0	0	0	0	0	0	0	0	0	0	0
UniRef90_A0A016AUT0	0	0	0	0	0	1	0	0	0	0	0	0	0	0	0	0	0	0	0	0	0	0	1	0	0	0	0	1	0	1	0	0
UniRef90_A0A016AW28	0	0	0	0	0	0	0	0	0	0	0	0	0	0	0	0	0	0	0	0	1	0	0	0	0	0	0	0	0	0	0	0
UniRef90_A0A016AW68	0	0	0	0	0	0	1	0	0	0	0	0	0	0	0	0	0	0	0	0	0	0	0	0	0	0	0	0	1	0	0	0
UniRef90_A0A016AW90	0	0	0	0	0	0	0	0	0	0	0	0	0	0	0	0	0	0	0	0	1	0	0	0	0	0	0	0	0	0	0	0
UniRef90_A0A016AW95	0	0	0	0	0	0	0	0	0	0	0	0	0	0	0	0	0	0	0	0	1	0	0	0	0	0	0	0	0	0	0	0
UniRef90_A0A016AW98	0	0	0	0	0	0	0	0	0	0	0	0	0	0	0	0	0	0	0	0	1	0	0	0	0	0	0	0	0	0	0	0
UniRef90_A0A016AWA0	0	0	0	0	0	0	0	0	0	0	0	0	0	0	0	0	0	0	0	0	1	0	0	0	0	0	0	0	0	0	0	0
UniRef90_A0A016AWA6	0	0	0	0	0	0	0	0	0	0	0	0	0	0	0	0	0	0	0	0	1	0	0	0	0	0	0	0	0	0	0	0
UniRef90_A0A016AWA9	0	0	0	0	0	0	0	0	0	0	0	0	0	0	0	0	0	0	0	0	1	0	0	0	0	0	0	0	0	0	0	0
UniRef90_A0A016AWB1	0	0	0	0	0	0	0	0	0	0	0	0	0	0	0	0	0	0	0	0	1	0	0	0	0	0	0	0	0	0	0	0
UniRef90_A0A016AWB4	0	0	0	0	0	0	0	0	0	0	0	0	0	0	0	0	0	0	0	0	1	0	0	0	0	0	0	0	0	0	0	0
UniRef90_A0A016AWB8	0	0	0	0	0	0	0	0	0	0	0	0	0	0	0	0	0	0	0	0	1	0	0	0	0	0	0	0	0	0	0	0
UniRef90_A0A016AWC4	0	0	0	0	0	0	0	0	0	0	0	0	0	0	0	0	0	0	0	0	1	0	0	0	0	0	0	0	0	0	0	0
UniRef90_A0A016AWC8	0	0	0	0	0	0	0	0	0	0	0	0	0	0	0	0	0	0	0	0	1	0	0	0	0	0	0	0	0	0	0	0
UniRef90_A0A016AWH8	0	0	0	0	0	0	0	0	0	0	0	0	0	0	0	0	0	0	0	0	1	1	0	0	0	0	0	0	0	0	0	0
UniRef90_A0A016AWI2	0	0	0	0	0	0	0	0	0	0	0	0	0	0	0	0	0	0	0	0	1	0	0	0	0	0	0	0	0	0	0	0
UniRef90_A0A016AWI6	0	0	0	0	0	0	0	0	0	0	0	0	0	0	0	0	0	0	0	0	1	0	0	0	0	0	0	0	0	0	0	0
UniRef90_A0A016AXT4	0	0	0	0	0	0	0	0	0	0	0	0	1	0	0	0	0	0	0	0	0	0	0	0	0	0	0	0	0	0	0	0
UniRef90_A0A016AYI3	1	1	1	1	1	1	1	1	1	1	1	1	1	1	1	1	1	1	1	1	1	1	1	1	1	1	1	1	1	1	1	1
UniRef90_A0A016AYP4	0	0	0	0	1	0	0	0	0	0	0	0	1	0	0	0	0	0	0	0	0	0	0	0	0	0	0	0	0	0	0	0
UniRef90_A0A016AZ51	0	0	0	0	0	0	0	0	0	0	0	0	0	0	0	0	0	0	0	0	0	0	0	0	0	0	0	0	0	1	0	0
UniRef90_A0A016B058	0	0	0	0	0	0	0	0	0	0	0	0	0	1	0	0	0	0	0	0	0	0	1	0	0	0	0	1	0	0	0	0
UniRef90_A0A016B0L3	0	0	0	0	0	0	0	0	0	0	0	0	0	0	0	0	0	0	0	0	1	0	0	0	0	0	0	0	0	0	0	0
UniRef90_A0A016B0N5	0	0	0	0	0	0	0	0	0	0	0	0	0	0	0	0	0	0	0	0	1	0	0	0	0	0	0	0	0	0	0	0
UniRef90_A0A016B0P0	0	0	1	0	0	0	0	1	0	0	0	0	0	0	0	0	1	0	1	0	0	1	1	0	0	0	0	1	1	1	0	0
UniRef90_A0A016B0P6	0	0	0	0	0	0	0	0	0	0	0	0	0	0	0	0	0	0	0	0	1	0	0	0	0	0	0	0	0	0	0	0
UniRef90_A0A016B0U1	0	0	0	0	0	0	0	0	0	0	0	0	0	0	0	0	0	0	0	0	1	0	0	0	0	0	0	0	0	0	0	0
UniRef90_A0A016B2T5	0	0	0	0	0	0	0	0	0	0	0	0	0	0	0	0	0	0	0	0	1	0	0	0	0	0	0	0	0	0	0	0
UniRef90_A0A016B2U5	0	0	0	0	0	0	0	0	0	0	0	0	0	0	0	0	0	0	0	0	1	0	0	0	0	0	0	0	0	0	0	0
UniRef90_A0A016B2V0	0	0	0	0	0	0	0	0	0	0	0	0	0	0	0	0	0	0	0	0	1	0	0	0	0	0	0	0	0	0	0	0
UniRef90_A0A016B327	0	0	0	0	0	0	0	0	0	0	0	0	0	0	0	0	0	0	0	0	1	0	0	0	0	0	0	0	0	0	0	0
UniRef90_A0A016B329	0	0	0	0	0	0	0	0	0	0	0	0	0	0	0	0	0	0	0	0	1	1	0	0	0	0	0	0	0	0	0	0
UniRef90_A0A016B332	0	0	0	0	0	0	0	0	0	0	0	0	0	0	0	0	0	0	0	0	1	0	0	0	0	0	0	0	0	0	0	0
UniRef90_A0A016B334	0	0	0	0	0	0	0	0	0	0	0	0	0	0	0	0	0	0	0	0	1	0	0	0	0	0	0	0	0	0	0	0
UniRef90_A0A016B336	0	0	0	0	0	0	0	0	0	0	0	0	0	0	0	0	0	0	0	0	1	0	0	0	0	0	0	0	0	0	0	0
UniRef90_A0A016B340	0	0	0	0	0	0	0	0	0	0	0	0	0	0	0	0	0	0	0	0	1	0	0	0	0	0	0	0	0	0	0	0
UniRef90_A0A016B342	0	0	0	0	0	0	0	0	0	0	0	0	0	0	0	0	0	0	0	0	1	0	0	0	0	0	0	0	0	0	0	0
UniRef90_A0A016B345	0	0	0	0	0	0	0	0	0	0	0	0	0	0	0	0	0	0	0	0	1	0	0	0	0	0	0	0	0	0	0	0
UniRef90_A0A016B347	0	0	0	0	0	0	0	0	0	0	0	0	0	0	0	0	0	0	0	0	1	0	0	0	0	0	0	0	0	0	0	0
UniRef90_A0A016B350	0	0	0	0	0	0	0	0	0	0	0	0	0	0	0	0	0	0	0	0	1	0	0	0	0	0	0	0	0	0	0	0
UniRef90_A0A016B354	0	0	0	0	0	0	0	0	0	0	0	0	0	0	0	0	0	0	0	0	1	0	0	0	0	0	0	0	0	0	0	0
UniRef90_A0A016B3A0	0	0	0	0	0	0	0	0	0	0	0	0	0	0	0	0	0	0	0	0	1	0	0	0	0	0	0	0	0	0	0	0
UniRef90_A0A016B3A4	0	0	0	0	0	0	0	0	0	0	0	0	0	0	0	0	0	0	0	0	1	0	0	0	0	0	0	0	0	0	0	0
UniRef90_A0A016B3H3	0	0	0	0	0	0	0	0	0	0	0	0	0	0	0	0	0	0	1	0	0	0	0	1	0	0	0	0	0	0	0	0
UniRef90_A0A016BCA0	1	0	0	0	0	0	0	0	0	0	0	0	0	0	0	0	0	0	0	0	0	0	0	0	0	0	0	0	1	0	0	0
UniRef90_A0A016BHT8	1	1	0	0	0	0	0	0	0	0	0	0	0	0	0	0	0	0	0	0	0	1	0	0	0	0	0	0	0	0	0	0
UniRef90_A0A016BIK1	0	0	0	0	0	0	0	0	0	0	0	0	0	0	0	0	0	0	0	0	0	0	0	0	0	0	0	1	0	0	0	0
UniRef90_A0A016BK47	1	0	0	0	0	0	0	0	0	0	0	0	0	0	0	0	0	0	0	0	0	0	0	0	0	0	0	0	0	0	0	0
UniRef90_A0A016BLH6	0	0	0	0	0	0	0	0	0	0	0	0	0	0	0	0	0	0	0	0	0	0	0	0	0	0	0	1	0	0	0	0
UniRef90_A0A016BMK1	0	0	0	0	1	0	0	1	0	0	0	0	0	0	0	0	0	0	0	0	0	0	0	0	0	0	0	0	0	0	0	0
UniRef90_A0A016BML7	0	0	1	0	1	0	0	1	0	1	0	0	0	0	0	0	0	0	0	1	0	0	0	0	0	0	0	0	0	0	0	0
UniRef90_A0A016BMM0	0	0	0	0	1	0	0	1	0	1	0	0	0	0	0	0	0	0	0	0	0	0	0	0	0	0	0	0	0	0	0	0
UniRef90_A0A016BMM3	0	0	0	0	1	0	0	1	0	1	0	0	0	0	0	0	0	0	0	0	0	0	0	0	0	0	0	0	0	0	0	0
UniRef90_A0A016BMP7	0	0	0	0	0	0	0	0	0	0	1	0	0	0	0	0	0	0	0	1	0	0	0	0	0	0	0	0	0	0	0	0
UniRef90_A0A016BNE6	0	0	0	0	1	0	0	0	0	0	0	0	0	0	0	0	0	0	0	0	0	0	0	0	0	0	0	0	0	0	0	0
UniRef90_A0A016BP21	0	0	1	0	1	0	0	1	0	0	0	0	0	0	0	0	0	0	0	0	0	0	0	0	0	0	0	0	0	0	0	0
UniRef90_A0A016BP24	0	0	1	0	1	0	0	1	0	1	0	0	0	0	0	0	0	0	0	0	0	0	0	0	0	0	0	0	0	0	0	0
UniRef90_A0A016BP29	0	0	0	0	1	1	0	1	0	1	0	0	0	0	0	0	0	0	0	0	0	0	0	0	0	0	0	0	0	0	0	0
UniRef90_A0A016BP32	0	0	0	0	0	0	1	0	0	0	0	0	0	0	0	0	0	0	0	0	0	1	0	0	0	0	0	0	0	0	0	0
UniRef90_A0A016BP87	0	1	0	0	0	0	1	0	0	0	0	0	0	0	0	0	0	1	0	0	0	0	1	0	0	0	1	0	0	0	1	0
UniRef90_A0A016BP93	1	1	1	1	1	1	1	1	1	1	1	1	1	1	1	1	1	1	1	1	1	1	1	1	1	1	1	1	1	1	1	1
UniRef90_A0A016BPF2	0	0	0	0	0	0	0	0	0	0	0	0	0	0	0	0	0	0	0	0	0	0	0	0	0	0	0	0	0	0	0	1
UniRef90_A0A016BPP0	1	0	1	0	0	1	0	1	1	0	0	0	0	0	0	0	0	0	0	0	0	0	1	0	0	0	0	0	0	1	1	0
UniRef90_A0A016BPT0	0	1	0	0	0	0	0	0	0	0	0	0	0	0	0	0	0	0	0	0	0	0	0	0	0	0	0	0	0	0	0	0
UniRef90_A0A016BQ86	0	0	0	0	0	0	0	0	0	0	0	0	0	0	0	0	0	0	0	0	0	0	0	0	1	0	0	0	0	0	0	0
UniRef90_A0A016BQA7	0	0	0	0	0	0	0	0	0	0	0	0	0	0	0	0	0	0	0	0	0	0	0	0	0	0	0	0	0	0	1	0
UniRef90_A0A016BQB6	0	0	0	0	0	0	1	0	0	0	0	0	0	0	0	0	0	0	0	0	0	0	0	0	0	0	0	0	0	0	0	0
UniRef90_A0A016BQF2	0	1	0	0	0	0	0	0	0	0	0	0	0	0	0	0	0	0	0	0	0	0	0	0	0	0	0	0	0	0	0	0
UniRef90_A0A016BQK3	0	0	0	0	0	0	1	0	0	0	0	0	0	0	0	0	0	0	0	0	0	0	0	0	0	0	0	0	0	0	0	0
UniRef90_A0A016BRJ9	0	0	0	0	0	0	0	0	0	0	0	0	0	0	1	0	0	0	0	0	0	0	0	0	0	0	0	0	0	0	0	0
UniRef90_A0A016BRR5	1	1	1	1	1	1	1	1	1	1	1	1	1	1	1	1	1	1	1	1	1	1	1	1	1	1	1	1	1	1	1	1
UniRef90_A0A016BRY2	1	1	1	1	1	1	1	1	1	1	1	1	1	1	1	1	1	1	1	1	1	1	1	1	1	1	1	1	1	1	1	1
UniRef90_A0A016BSB8	0	0	0	0	0	0	0	0	0	0	0	0	0	0	0	0	0	0	0	0	0	0	0	0	0	0	0	0	0	0	0	1
UniRef90_A0A016BSI0	0	0	0	0	0	0	0	0	0	0	0	0	0	0	0	0	0	0	0	0	1	0	0	0	0	0	0	0	0	0	0	0
UniRef90_A0A016BSW1	0	0	0	0	0	0	1	0	0	0	0	0	0	0	0	0	0	0	0	0	0	0	0	0	0	0	0	0	1	0	0	0
UniRef90_A0A016BT17	0	0	0	0	0	0	1	0	0	0	0	0	0	0	0	0	0	0	0	0	0	0	0	0	0	0	0	0	0	0	0	0
UniRef90_A0A016BTD6	0	0	0	0	0	0	0	0	0	0	0	0	0	0	0	0	0	0	0	0	0	0	1	0	0	0	0	0	0	0	0	0
UniRef90_A0A016BTH9	1	1	1	0	1	1	1	1	1	1	1	1	1	1	1	1	1	1	1	1	1	1	0	1	1	1	1	1	1	1	1	1
UniRef90_A0A016BTI8	0	0	0	0	0	0	0	0	0	0	0	0	0	0	0	0	0	0	0	0	0	0	0	0	0	0	0	0	1	0	0	0
UniRef90_A0A016BTM7	0	0	1	0	1	0	0	1	0	1	0	0	0	0	0	0	0	0	0	1	0	0	0	0	0	0	0	0	0	0	0	0
UniRef90_A0A016BTN0	0	0	1	0	1	0	0	1	0	1	0	0	0	0	0	0	0	0	0	0	0	0	0	0	0	0	0	0	0	0	0	0
UniRef90_A0A016BTT2	0	0	1	0	1	0	0	1	0	1	0	0	0	0	0	0	0	0	0	1	0	0	0	0	0	0	0	0	1	0	0	0
UniRef90_A0A016BUC8	0	0	0	0	0	0	0	0	0	0	0	0	0	0	0	0	0	0	0	0	0	0	0	0	0	0	1	0	0	0	0	0
UniRef90_A0A016BUD9	0	0	1	0	1	0	0	1	0	1	0	0	0	0	0	0	0	0	0	1	0	0	0	0	0	0	0	0	0	0	0	0
UniRef90_A0A016BV36	0	0	0	0	0	0	0	0	0	0	0	0	0	1	0	0	0	0	1	0	0	0	0	0	0	0	0	0	0	0	0	0
UniRef90_A0A016BV45	1	0	0	0	0	0	0	0	0	0	0	0	0	0	0	0	0	0	1	0	0	0	0	0	0	0	0	0	0	0	0	0
UniRef90_A0A016BV62	0	0	0	0	0	0	0	0	0	0	0	0	0	0	0	0	0	0	0	0	0	0	1	0	0	0	0	0	0	0	0	0
UniRef90_A0A016BVA7	0	0	0	0	0	0	0	0	0	0	0	0	0	0	0	0	0	0	0	0	0	0	0	1	0	0	0	0	0	0	0	0
UniRef90_A0A016BVJ1	1	0	0	1	0	1	0	0	0	1	1	0	0	0	1	0	0	0	1	0	0	1	1	0	0	0	0	0	1	0	0	0
UniRef90_A0A016BVJ2	1	1	1	1	1	1	1	1	1	1	1	1	0	1	1	1	1	1	0	1	1	1	0	1	0	1	1	1	0	1	1	1
UniRef90_A0A016BVK7	0	0	0	0	0	0	0	0	0	0	0	0	0	0	0	0	0	0	1	0	0	0	0	0	0	1	0	0	0	0	0	0
UniRef90_A0A016BVY5	0	0	0	0	0	0	1	0	0	0	0	0	0	0	0	0	0	0	0	0	0	0	0	0	0	0	0	0	0	0	0	0
UniRef90_A0A016BW83	0	0	0	0	0	0	0	0	1	1	0	0	0	0	1	0	0	0	0	0	0	0	0	0	0	0	0	0	0	0	0	1
UniRef90_A0A016BW95	0	0	0	0	0	0	0	0	0	0	0	0	0	0	0	0	0	0	0	0	1	0	0	0	0	0	0	0	0	0	0	0
UniRef90_A0A016BWL4	0	0	1	0	0	0	0	1	0	0	0	0	0	0	0	0	0	0	0	0	0	0	0	0	0	0	0	0	0	0	0	0
UniRef90_A0A016BWL8	1	1	1	1	1	1	0	1	0	1	1	1	1	1	1	0	1	1	1	1	1	1	1	1	1	1	1	1	1	1	1	1
UniRef90_A0A016BWW9	0	0	0	1	0	0	0	0	0	0	0	0	1	0	0	0	0	0	0	0	0	0	0	0	0	0	0	0	0	0	0	0
UniRef90_A0A016BWY7	0	0	0	0	0	0	0	0	0	0	0	0	0	0	0	0	0	0	0	0	0	0	0	0	0	0	0	0	0	0	1	0
UniRef90_A0A016BXH6	0	0	0	0	0	0	0	0	0	0	0	0	0	0	0	0	0	0	1	0	0	0	0	1	0	0	0	0	0	1	0	0
UniRef90_A0A016BXY4	0	0	0	0	0	0	0	0	0	0	0	0	0	0	0	0	0	0	0	0	0	0	0	0	0	1	0	1	0	0	1	0
UniRef90_A0A016BY35	1	1	1	1	0	1	1	1	1	1	0	0	1	0	0	1	1	1	1	1	1	1	1	1	1	1	0	1	1	1	1	1
UniRef90_A0A016BY47	1	0	0	0	0	1	0	0	0	0	0	0	0	0	0	0	0	0	0	0	0	0	1	0	0	0	0	0	0	1	0	0
UniRef90_A0A016BY50	0	0	0	0	0	0	0	0	0	0	0	0	1	0	0	0	0	0	0	0	0	0	0	0	0	0	0	0	0	1	0	0
UniRef90_A0A016BY71	0	0	0	0	0	0	0	0	0	0	0	0	0	0	0	0	0	0	0	0	0	0	0	0	0	0	0	0	0	0	0	1
UniRef90_A0A016BYW6	0	0	0	0	0	0	0	0	0	1	0	0	1	0	0	0	1	1	1	1	0	0	0	1	0	0	1	0	1	0	0	0
UniRef90_A0A016BYW8	0	0	0	0	1	1	0	0	0	0	0	0	0	0	0	0	0	0	0	0	0	0	0	0	0	0	0	0	0	0	0	0
UniRef90_A0A016BZ03	0	0	0	0	0	0	0	0	0	0	0	0	1	0	0	0	0	0	0	0	0	0	0	0	0	0	0	0	0	0	0	0
UniRef90_A0A016BZ46	0	0	0	0	0	0	0	0	0	0	0	0	1	0	0	0	0	0	0	0	0	0	0	0	0	0	0	0	0	0	0	0
UniRef90_A0A016BZ67	1	1	1	1	0	1	1	1	1	1	0	0	1	0	1	1	1	1	1	1	1	1	1	1	1	1	1	1	1	1	1	1
UniRef90_A0A016BZJ6	0	0	0	0	0	0	0	0	0	0	0	0	1	0	0	0	0	0	0	0	0	0	0	0	0	0	0	0	0	0	0	0
UniRef90_A0A016BZK7	0	0	0	0	0	0	1	0	0	0	0	0	1	0	0	0	0	0	0	0	0	0	0	0	0	0	0	0	0	0	0	0
UniRef90_A0A016BZR4	0	1	1	1	0	0	1	0	1	0	0	0	0	0	1	0	0	0	1	0	1	1	1	1	0	0	0	1	0	1	1	0
UniRef90_A0A016BZS9	0	0	0	0	1	0	0	0	0	0	0	0	0	0	0	0	0	0	0	0	0	0	0	0	0	0	0	0	0	0	1	0
UniRef90_A0A016BZV5	0	0	0	0	1	0	0	0	0	0	0	0	1	0	0	0	0	0	0	0	0	0	0	0	0	0	0	0	0	0	0	0
UniRef90_A0A016C0B6	0	0	0	0	0	0	0	0	0	0	0	0	0	0	0	0	0	0	0	0	0	0	0	0	0	0	0	1	0	0	0	0
UniRef90_A0A016C0K4	0	0	0	0	0	1	1	0	0	0	0	0	0	0	1	0	0	0	1	0	0	0	0	0	1	0	0	0	0	0	1	0
UniRef90_A0A016C0M6	0	0	0	0	0	1	0	0	0	0	0	0	0	0	0	0	0	0	0	0	0	0	1	0	1	0	0	1	0	1	0	0
UniRef90_A0A016C156	0	0	0	0	0	1	0	0	0	0	0	0	0	0	0	0	0	1	0	0	1	0	0	0	0	0	0	0	0	0	0	0
UniRef90_A0A016C201	0	0	0	0	0	0	0	0	0	0	0	0	0	0	0	0	0	0	0	0	1	0	0	0	0	0	0	0	0	0	0	0
UniRef90_A0A016C209	0	0	0	0	0	0	0	0	0	0	0	0	0	0	0	0	0	0	0	0	1	0	0	0	0	0	0	0	1	0	0	0
UniRef90_A0A016C224	0	0	0	0	0	0	0	0	0	0	0	0	0	0	0	0	0	0	0	0	1	0	0	0	0	0	0	0	0	0	0	0
UniRef90_A0A016C344	0	1	0	1	0	0	1	0	0	0	0	0	1	0	0	0	0	0	0	0	1	1	0	0	0	0	0	0	0	0	0	0
UniRef90_A0A016C3G3	0	0	0	0	0	0	0	0	0	0	0	0	1	0	0	0	0	0	0	0	0	0	0	0	0	0	0	0	0	0	0	0
UniRef90_A0A016C3N1	1	1	1	1	0	1	1	1	1	1	0	0	1	0	1	1	1	1	1	0	1	1	1	1	1	1	0	1	1	1	1	1
UniRef90_A0A016C3Y3	0	0	0	0	0	0	0	0	0	0	0	0	0	0	0	0	0	0	0	0	1	0	0	0	0	0	0	0	0	0	0	0
UniRef90_A0A016C447	0	0	0	0	0	0	0	0	0	0	0	0	0	0	0	0	0	0	0	0	1	0	0	0	0	0	0	0	0	0	0	0
UniRef90_A0A016C450	0	0	0	0	0	0	0	0	0	0	0	0	0	0	0	0	0	0	0	0	1	0	0	0	0	0	0	0	0	0	0	0
UniRef90_A0A016C452	0	0	0	0	0	0	0	0	0	0	0	0	0	0	0	0	0	0	0	0	1	0	0	0	0	0	0	0	0	0	0	0
UniRef90_A0A016C454	0	0	0	0	0	0	0	0	0	0	0	0	0	0	0	0	0	0	0	0	1	0	0	0	0	0	0	0	0	0	0	0
UniRef90_A0A016C457	0	0	0	0	0	0	0	0	0	0	0	0	0	0	0	0	0	0	0	0	1	0	0	0	0	0	0	0	0	0	0	0
UniRef90_A0A016C458	0	0	0	0	0	0	0	0	0	0	0	0	0	0	0	0	0	0	0	0	1	0	0	0	0	0	0	0	0	0	0	0
UniRef90_A0A016C460	0	0	0	0	0	0	0	0	0	0	0	0	0	0	0	0	0	0	0	0	1	0	0	0	0	0	0	0	0	0	0	0
UniRef90_A0A016C465	0	0	0	0	0	0	0	0	0	0	0	0	0	0	0	0	0	0	0	0	1	0	0	0	0	0	0	0	0	0	0	0
UniRef90_A0A016C466	0	0	0	0	0	0	0	0	0	0	0	0	0	0	0	0	0	0	0	0	1	0	0	0	0	0	0	0	0	0	0	0
UniRef90_A0A016C470	0	0	0	0	0	0	0	0	0	0	0	0	0	0	0	0	0	0	0	0	1	0	0	0	0	0	0	0	0	0	0	0
UniRef90_A0A016C471	0	0	0	0	0	0	0	0	0	0	0	0	0	0	0	0	0	0	0	0	1	0	0	0	0	0	0	0	0	0	0	0
UniRef90_A0A016C4B6	0	0	0	0	0	0	0	0	0	0	0	0	0	0	0	0	0	0	0	0	1	0	0	0	0	0	0	0	0	0	0	0
UniRef90_A0A016C4C0	0	0	0	0	0	0	0	0	0	0	0	0	0	0	0	0	0	0	0	0	1	0	0	0	0	0	0	0	0	0	0	0
UniRef90_A0A016C4I3	0	0	0	0	0	0	0	0	0	0	0	0	0	1	0	0	0	0	1	0	0	0	0	1	0	0	0	0	0	0	0	0
UniRef90_A0A016C661	1	1	1	1	0	1	1	1	1	1	0	0	1	0	1	1	1	1	1	1	1	1	1	1	1	1	1	1	1	1	1	1
UniRef90_A0A016C6Z1	1	1	1	1	1	1	1	1	1	1	1	1	1	0	1	1	1	1	1	1	1	1	1	1	1	1	1	1	1	1	1	1
UniRef90_A0A016C7B0	1	0	0	1	0	0	1	0	1	0	0	0	0	0	0	1	0	1	0	0	0	0	1	1	0	0	0	1	0	1	1	1
UniRef90_A0A016C915	0	0	0	0	0	0	0	0	0	0	0	0	1	0	0	0	0	0	0	0	0	0	1	0	0	0	0	0	0	0	0	0
UniRef90_A0A016CAU6	0	0	0	0	0	1	0	0	0	0	1	0	0	0	0	0	0	1	0	1	0	0	1	0	0	0	0	1	0	0	0	0
UniRef90_A0A016CAV0	0	0	0	0	0	1	0	0	0	0	0	0	0	0	0	0	0	1	0	1	0	0	1	0	0	0	0	1	0	0	0	0
UniRef90_A0A016CAY7	0	0	0	0	0	0	1	0	0	0	0	0	0	0	0	0	0	0	0	0	0	1	0	0	0	1	0	0	0	0	0	0
UniRef90_A0A016CBG5	0	0	0	1	0	1	0	0	0	0	0	0	0	0	0	0	1	0	0	0	0	0	0	0	0	0	1	0	0	0	0	0
UniRef90_A0A016CBM4	0	0	0	0	0	0	0	0	0	0	0	0	0	0	0	0	0	0	0	1	1	0	0	0	0	0	0	0	0	0	0	0
UniRef90_A0A016CCD6	1	1	1	1	1	1	1	1	1	1	1	1	1	1	1	1	1	1	1	1	1	1	1	1	1	1	1	1	1	1	1	1
UniRef90_A0A016CCS1	1	1	1	1	0	1	1	1	1	1	0	0	1	0	1	1	1	1	1	1	1	1	1	1	1	1	0	1	1	1	1	1
UniRef90_A0A016CD59	0	1	1	1	0	0	1	0	1	0	0	0	0	0	0	1	0	0	1	0	1	1	1	1	0	1	0	1	0	1	1	0
UniRef90_A0A016CDA3	0	0	0	0	0	0	0	0	0	0	0	0	0	0	0	0	0	0	0	1	0	0	0	0	0	0	0	0	0	1	0	0
UniRef90_A0A016CE91	1	1	1	1	0	1	1	1	1	1	0	0	1	0	1	1	1	1	1	1	1	1	1	1	1	1	0	1	1	1	1	1
UniRef90_A0A016CE98	1	0	0	1	0	0	0	0	0	0	0	0	0	0	0	0	0	0	0	1	0	0	1	1	0	0	0	1	1	0	0	0
UniRef90_A0A016CEG2	1	1	1	1	0	1	1	1	1	1	0	0	1	0	1	1	1	1	1	1	1	1	1	1	1	1	1	1	1	1	1	1
UniRef90_A0A016CF51	1	1	1	1	1	1	1	1	1	1	1	1	1	1	1	1	1	1	1	1	1	1	1	1	1	1	1	1	1	1	1	1
UniRef90_A0A016CF97	0	1	0	0	0	0	1	0	0	0	0	0	1	0	0	0	0	0	0	0	0	0	0	0	0	0	0	0	0	0	0	0
UniRef90_A0A016CH11	0	0	0	0	0	0	0	0	0	0	0	0	1	0	0	0	0	0	0	0	0	0	0	0	0	0	0	0	0	0	0	0
UniRef90_A0A016CHH2	0	0	0	0	0	0	0	0	0	0	0	0	0	0	0	0	0	0	0	1	0	0	0	0	0	0	0	0	0	0	0	0
UniRef90_A0A016CI08	0	0	0	1	0	1	0	1	0	0	0	0	0	1	1	0	1	0	0	0	0	0	0	0	0	0	0	0	0	0	0	0
UniRef90_A0A016CI25	0	0	0	1	0	0	0	0	0	1	0	0	0	0	0	0	0	0	0	0	0	0	1	0	0	0	0	0	0	0	0	0
UniRef90_A0A016CI98	1	1	1	0	0	0	1	1	0	0	0	0	0	0	0	1	1	1	1	0	1	1	1	1	1	1	0	1	1	1	0	1
[truncated: 15,070 more rows]

## Sheet: FN-significant-genefamilies
Significant GF among datasets (F. nucleatum)	p.value (Fisher's Exact Test)
UniRef90_A0A0K9CN33	0.0196078
UniRef90_A0A0K9CNB2	0.0196078
UniRef90_A0A0K9CNJ3	0.0196078
UniRef90_A0A0M1VTZ1	0.0128205
UniRef90_A0A0M1VUK1	0.0196078
UniRef90_A0A0M4SDQ0	0.0208333
UniRef90_A0A0M5M5Z1	0.0439291
UniRef90_A0A0M5M7X3	0.0439291
UniRef90_A0A0S1YSQ6	0.0309201
UniRef90_A0A0S1YUU0	0.0208333
UniRef90_A0A0S2ZKF5	0.0196078
UniRef90_A0A0S2ZUC5	0.0439291
UniRef90_A0A133P1Z2	0.00522876
UniRef90_A0A140PSV5	0.0428922
UniRef90_A0A140PT44	0.0306956
UniRef90_A0A140PT81	0.0428922
UniRef90_A0A246EGQ2	0.0196078
UniRef90_A0A2B7YM13	0.0196078
UniRef90_A0A2B7YMZ2	0.021267
UniRef90_A0A2B7YXW2	0.0196078
UniRef90_A0A2B7YZB8	0.0196078
UniRef90_A0A2C6A933	0.0294118
UniRef90_A0A2C6C4D0	0.0365223
UniRef90_A0A2G9FJ09	0.00522876
UniRef90_A0A2G9FNS2	0.0196078
UniRef90_A0A2N6TF47	0.0246714
UniRef90_A0A2N6TH76	0.0196078
UniRef90_A0A2N6TH87	0.0196078
UniRef90_A5TSU5	0.0294118
UniRef90_A5TUT6	0.00887021
UniRef90_A5TUV5	0.0365223
UniRef90_A5TWC1	0.0196078
UniRef90_A5TWN5	0.0246714
UniRef90_C7XN32	0.0150327
UniRef90_D5RBE8	0.0309201
UniRef90_D5RC60	0.0208333
UniRef90_D5RDN2	0.0196078
UniRef90_D5RDT0	0.0246714
UniRef90_D5RFK1	0.0128205
UniRef90_D6BDH1	0.00612745
UniRef90_D6LDX7	0.0428922
UniRef90_D6LDX8	0.0428922
UniRef90_F3B4Z0	0.0306956
UniRef90_F7KWV5	0.0365223
UniRef90_F7KZ37	0.0152894
UniRef90_F7L2C2	0.0428922
UniRef90_F7L432	0.0196078
UniRef90_F7L454	0.0309201
UniRef90_F9ELY6	0.0246714
UniRef90_F9ENI8	0.0196078
UniRef90_F9EPQ8	0.0306956
UniRef90_H1HEA4	0.0196078
UniRef90_H1HFY5	0.0365223
UniRef90_H1HHK8	0.0196078
UniRef90_Q7P2G2	0.0294118
UniRef90_Q7P2Z9	0.0306956
UniRef90_Q7P6Z2	0.0428922
UniRef90_Q7P6Z3	0.0428922
UniRef90_Q8R688	0.0439291
UniRef90_Q8R6B1	0.0196078
UniRef90_Q8R6C8	0.0309201
UniRef90_Q8R6G8	0.0196078
UniRef90_Q8REH1	0.021267
UniRef90_Q8REL1	0.0196078
UniRef90_Q8RF97	0.0246714
UniRef90_Q8RFS3	0.00522876
UniRef90_Q8RFS8	0.0196078
UniRef90_Q8RFY9	0.0439291
UniRef90_Q8RGL4	0.00163399
UniRef90_Q8RH71	0.0196078
UniRef90_R5WYJ5	0.0196078
UniRef90_R5XK72	0.00522876
UniRef90_R9RDA5	0.0196078
UniRef90_U7SU47	0.0365223
UniRef90_U7SV64	0.0196078
UniRef90_U7T2M2	0.0246714
UniRef90_U7T2N1	0.0439291
UniRef90_W3Y900	0.0196078
UniRef90_W3Z6I3	0.0428922
UniRef90_X8IQQ8	0.0439291

## Sheet: BF-significant-genefamilies
Significant GF among datasets (Bfragilis)	p.value (Fisher's Exact Test)
UniRef90_I8VHW1	0.000206782
UniRef90_A0A0E2SYM3	0.00021572
UniRef90_C9LIH2	0.000233111
UniRef90_A0A015WY92	0.000250465
UniRef90_A0A3E4I2F5	0.000250465
UniRef90_A0A3E4I2G8	0.000274181
UniRef90_A0A3E4XQQ4	0.000274181
UniRef90_W1I8Q3	0.000341145
UniRef90_A0A015YBG6	0.000412294
UniRef90_A0A016AEP5	0.000412377
UniRef90_A0A017P6X3	0.000412377
UniRef90_A0A3E4PLD2	0.000412377
UniRef90_D1JX09	0.000412377
UniRef90_E5X277	0.000412377
UniRef90_A0A078SXL7	0.000417368
UniRef90_A0A3E4XFQ9	0.000417368
UniRef90_A0A396BMP0	0.000591864
UniRef90_P10738	0.000623882
UniRef90_A0A395VRV3	0.000695787
UniRef90_A0A3E4I287	0.000841712
UniRef90_A0A0E2T8C6	0.000858302
UniRef90_A0A0E2SYZ8	0.000877229
UniRef90_A0A015P208	0.00131682
UniRef90_A0A0I9S351	0.00131682
UniRef90_A0A149N7X8	0.00131682
UniRef90_A0A2M9UZ39	0.00138568
UniRef90_Q64UP8	0.00138568
UniRef90_K5YSL1	0.00150347
UniRef90_K5ZRF1	0.00150347
UniRef90_A0A3E5DQ59	0.00160672
UniRef90_A0A0E2TD42	0.0017366
UniRef90_C3RFN5	0.0017366
UniRef90_A0A088F6M7	0.00194661
UniRef90_A0A088F9B3	0.00194661
UniRef90_A0A0E2RYI7	0.00194661
UniRef90_A0A3E4Q4P8	0.00194661
UniRef90_A0A3E5DHP2	0.00194661
UniRef90_A0A3E5DIB8	0.00194661
UniRef90_A0A3E5DQ93	0.00194661
UniRef90_A0A3E5DQJ0	0.00194661
UniRef90_A0A3E5DQW2	0.00194661
UniRef90_I9JHW6	0.00194661
UniRef90_E1KPV7	0.002109
UniRef90_A0A0K6BVR3	0.00211527
UniRef90_B0MUN3	0.00214491
UniRef90_A0A081U579	0.00243385
UniRef90_A0A3E4PLD7	0.00243385
UniRef90_A0A3E4PLE2	0.00243385
UniRef90_A0A3E4PLU0	0.00243385
UniRef90_A0A3E4PLZ2	0.00243385
UniRef90_A0A3E4PM03	0.00243385
UniRef90_A0A3E4XFJ6	0.00243385
UniRef90_A0A3E4XFJ9	0.00243385
UniRef90_A0A3E4XFK3	0.00243385
UniRef90_A0A3E4XFK5	0.00243385
UniRef90_A0A3E4XFK8	0.00243385
UniRef90_A0A3E4XFK9	0.00243385
UniRef90_A0A3E4XFL7	0.00243385
UniRef90_A0A3E4XFP2	0.00243385
UniRef90_A0A3E4XFQ6	0.00243385
UniRef90_A0A3E4XFT8	0.00243385
UniRef90_A0A0A2FLD4	0.00254426
UniRef90_A0A395UQ55	0.00271767
UniRef90_A0A3E4I399	0.00271767
UniRef90_E1KPV6	0.00271767
UniRef90_K6A0V0	0.00271907
UniRef90_A0A015QP75	0.0027861
UniRef90_A0A395VSZ2	0.0027861
UniRef90_A0A395YXY1	0.00281462
UniRef90_B3JE88	0.00281462
UniRef90_Q9ZF54	0.00281462
UniRef90_Q9ZF55	0.00281462
UniRef90_E1WUM3	0.00334435
UniRef90_Q64QL6	0.00334435
UniRef90_Q5LFS8	0.00335742
UniRef90_I9E8A4	0.00350185
UniRef90_A0A0I9RPL2	0.00375968
UniRef90_A0A2M9V5B5	0.0039101
UniRef90_A0A0E2SY00	0.00403226
UniRef90_A0A229I9B0	0.00403226
UniRef90_A0A397WN44	0.00403226
UniRef90_A6L0J2	0.00403226
UniRef90_A7ACR7	0.00403226
UniRef90_B0NU33	0.00403226
UniRef90_D4VDK8	0.00403226
UniRef90_E4W349	0.00403226
UniRef90_R5FJQ8	0.00403226
UniRef90_U6R8G5	0.00403226
UniRef90_U6R9N6	0.00403226
UniRef90_U6RC94	0.00403226
UniRef90_A0A078SJK8	0.00460216
UniRef90_A0A078SLX0	0.00460216
UniRef90_A0A015S6J6	0.00477492
UniRef90_A0A3E4JG82	0.00477492
UniRef90_A6L6J6	0.0052909
UniRef90_P10337	0.00536944
UniRef90_D1JVS3	0.0054215
UniRef90_A0A015Y4Y1	0.0054505
UniRef90_A0A017NB20	0.0054505
UniRef90_A0A081TPM3	0.0054505
UniRef90_A0A125MGI6	0.0054505
UniRef90_A0A3E5IBH2	0.0054505
UniRef90_B5D0J7	0.0054505
UniRef90_B5D0M2	0.0054505
UniRef90_A0A015UWK3	0.00564036
UniRef90_A0A017MZH9	0.00564036
UniRef90_A0A246EU97	0.00564036
UniRef90_A0A139T6N5	0.00586537
UniRef90_A0A149N7W7	0.00586537
UniRef90_A0A015R178	0.00592776
UniRef90_A0A0E2SZZ4	0.00592776
UniRef90_R7H1W0	0.00592776
UniRef90_A0A396E4L7	0.00659794
UniRef90_C9KZY5	0.00659794
UniRef90_A0A016I1B7	0.00674017
UniRef90_E4W348	0.00758559
UniRef90_A0A0B2JDU4	0.00759312
UniRef90_A0A380YVW6	0.00775415
UniRef90_A0A0E2RTX2	0.00780016
UniRef90_A0A396ESW7	0.00780016
UniRef90_A0A0E2TM23	0.00783926
UniRef90_A0A016EBM0	0.00783961
UniRef90_C9KYL7	0.00783961
UniRef90_D1JJ71	0.00783961
UniRef90_I9T3J5	0.00783961
UniRef90_K5ZHZ5	0.00783961
UniRef90_A0A016ELN9	0.00784395
UniRef90_A0A0K6BQI8	0.00784395
UniRef90_A0A127SR39	0.00784395
UniRef90_A0A3E5IEV1	0.00784395
UniRef90_K1G2K0	0.00784395
UniRef90_K1G552	0.00784395
UniRef90_A0A0E2SVP5	0.00841416
UniRef90_A0A139KR13	0.00841416
UniRef90_A0A1H7R7C6	0.00841416
UniRef90_A0A371A3W4	0.00841416
UniRef90_A0A396ESD2	0.00878915
UniRef90_A0A015U4V1	0.00903782
UniRef90_A0A015XEN4	0.00903782
UniRef90_A0A016EN64	0.00903782
UniRef90_A0A139K4I0	0.00903782
UniRef90_A0A174F3M4	0.00903782
UniRef90_A0A2K9GVG9	0.00903782
UniRef90_A0A374N5V9	0.00903782
UniRef90_B5D0M4	0.00903782
UniRef90_B5D0P3	0.00903782
UniRef90_B5D0P4	0.00903782
UniRef90_E5X022	0.00903782
UniRef90_Q9KHQ1	0.0092296
UniRef90_A0A081TLQ8	0.00943523
UniRef90_A0A0E2T3E6	0.00986495
UniRef90_F7LKE7	0.00993596
UniRef90_F7LKF3	0.00993596
UniRef90_F7LKF6	0.00993596
UniRef90_M4NA08	0.00993596
UniRef90_A0A174L0U6	0.0100209
UniRef90_A0A1H4H7D5	0.0100209
UniRef90_B0NQD6	0.0100209
UniRef90_G1VEX4	0.0100209
UniRef90_K1G9P1	0.0102025
UniRef90_A0A081TKZ1	0.0107189
UniRef90_F7LPU4	0.0110759
UniRef90_UPI0005F8F022	0.0112903
UniRef90_A0A015P9F4	0.0112903
UniRef90_A0A015PAB3	0.0112903
UniRef90_A0A015PAY5	0.0112903
UniRef90_A0A015PC44	0.0112903
UniRef90_A0A015PE12	0.0112903
UniRef90_A0A015PF18	0.0112903
UniRef90_A0A015PK84	0.0112903
UniRef90_A0A015Q6Y0	0.0112903
UniRef90_A0A015QH22	0.0112903
UniRef90_A0A015R144	0.0112903
UniRef90_A0A015R251	0.0112903
UniRef90_A0A015SND6	0.0112903
UniRef90_A0A069D8W9	0.0112903
UniRef90_A0A088F5L3	0.0112903
UniRef90_A0A0E2T6V6	0.0112903
UniRef90_A0A0P0FFB4	0.0112903
UniRef90_A0A139K9G3	0.0112903
UniRef90_A0A139L421	0.0112903
UniRef90_A0A174DFI5	0.0112903
UniRef90_A0A174ESA6	0.0112903
UniRef90_A0A174ETM1	0.0112903
UniRef90_A0A174GEN7	0.0112903
UniRef90_A0A174H6R5	0.0112903
UniRef90_A0A174HB87	0.0112903
UniRef90_A0A174JA94	0.0112903
UniRef90_A0A174KDI4	0.0112903
UniRef90_A0A1G6GC25	0.0112903
UniRef90_A0A1G8LUG1	0.0112903
UniRef90_A0A1H4BR85	0.0112903
UniRef90_A0A1I4UER5	0.0112903
UniRef90_A0A1L5KSE7	0.0112903
UniRef90_A0A1Q6HPL0	0.0112903
UniRef90_A0A1Y3V4S2	0.0112903
UniRef90_A0A1Y4UYK0	0.0112903
UniRef90_A0A1Y4VWN9	0.0112903
UniRef90_A0A2J6AAY1	0.0112903
UniRef90_A0A2M9V1U7	0.0112903
UniRef90_A0A396C6Z6	0.0112903
UniRef90_A0A3A9BNF2	0.0112903
UniRef90_A0A3E4NPF6	0.0112903
UniRef90_A7LT05	0.0112903
UniRef90_B0NU44	0.0112903
UniRef90_C3QWX0	0.0112903
UniRef90_D1JN59	0.0112903
UniRef90_D1W237	0.0112903
UniRef90_D4WEG1	0.0112903
UniRef90_D6CXA4	0.0112903
UniRef90_D6D0S9	0.0112903
UniRef90_D7JXR2	0.0112903
UniRef90_D7K1M0	0.0112903
UniRef90_D7K6U8	0.0112903
UniRef90_E5CE90	0.0112903
UniRef90_E5CGV7	0.0112903
UniRef90_F7LC31	0.0112903
UniRef90_F7LM32	0.0112903
UniRef90_F7M431	0.0112903
UniRef90_F7M553	0.0112903
UniRef90_I9A9Q0	0.0112903
UniRef90_I9JFK4	0.0112903
UniRef90_I9SJ02	0.0112903
UniRef90_K5YT90	0.0112903
UniRef90_Q8A018	0.0112903
UniRef90_Q8A5I9	0.0112903
UniRef90_R5RPH9	0.0112903
UniRef90_R6D1L8	0.0112903
UniRef90_R6DX94	0.0112903
UniRef90_R6JGU1	0.0112903
UniRef90_R6K5W2	0.0112903
UniRef90_R7KG98	0.0112903
UniRef90_W4UVZ0	0.0112903
UniRef90_K5ZR56	0.0113586
UniRef90_A0A015VNE5	0.0114788
UniRef90_A0A015ZMK6	0.0114788
UniRef90_A0A081TPQ6	0.0114788
UniRef90_A0A395WP01	0.0114788
UniRef90_A0A396B766	0.0114788
UniRef90_D1JWA4	0.0114788
UniRef90_I9TFU5	0.0114788
UniRef90_A0A3E5F3H8	0.012182
UniRef90_A7ACS9	0.012182
UniRef90_K1GQX8	0.012182
UniRef90_A0A0E2TD12	0.0124115
UniRef90_A0A139T6Z9	0.0124115
UniRef90_A0A2M9UW01	0.0124115
UniRef90_F7LQG7	0.0124115
UniRef90_K1FN14	0.0124115
UniRef90_K1FV31	0.0124115
UniRef90_E4MEP5	0.0140196
UniRef90_K1FVW7	0.0140196
UniRef90_K1GR96	0.0140196
UniRef90_A0A0E2RWQ0	0.0142519
UniRef90_C3QEZ6	0.0142519
UniRef90_F3PN06	0.0142519
UniRef90_F7M291	0.0142519
UniRef90_G5SM15	0.0142519
UniRef90_Q01911	0.0142519
UniRef90_A0A0E2SR55	0.0145213
UniRef90_D1JSJ3	0.0146015
UniRef90_A0A0E2SPN5	0.0148962
UniRef90_E4W356	0.0148962
UniRef90_F7LKH2	0.0148962
UniRef90_A0A0E2T9V1	0.0156133
UniRef90_A0A3E4I2B3	0.0156133
UniRef90_E2N7L9	0.0156133
UniRef90_K1GDK7	0.0156133
UniRef90_F7LJ55	0.0161127
UniRef90_A0A0E2RT78	0.0164931
UniRef90_A0A3E5B3Z7	0.0164931
UniRef90_A0A139JTX3	0.0166264
UniRef90_A0A0P0F8Y8	0.0166698
UniRef90_A0A397WH27	0.0166698
UniRef90_A6L268	0.0166698
UniRef90_C3R289	0.0166698
UniRef90_D1JN30	0.0166698
UniRef90_F7LKF8	0.0166698
UniRef90_F7LKF9	0.0166698
UniRef90_F7LKG0	0.0166698
UniRef90_F7LKG1	0.0166698
UniRef90_K1FL07	0.0166698
UniRef90_W0ERH4	0.0166698
UniRef90_A0A396EN76	0.0179615
UniRef90_R6ZQD6	0.0179615
UniRef90_R7PAB8	0.0179615
UniRef90_A0A174VSX2	0.0185358
UniRef90_A0A015TYJ3	0.0188991
UniRef90_A0A097IY57	0.0194193
UniRef90_B4UUJ6	0.0194193
UniRef90_B5CTJ4	0.0194193
UniRef90_C3R487	0.0194193
UniRef90_K6AHV8	0.0194193
UniRef90_Q45797	0.0194193
UniRef90_R9HKJ7	0.0194193
UniRef90_W1I873	0.0194193
UniRef90_A0A1Q6HR75	0.0194661
UniRef90_A0A015P8W6	0.0194661
UniRef90_A0A015PAH4	0.0194661
UniRef90_A0A015PBT6	0.0194661
UniRef90_A0A015SJT3	0.0194661
UniRef90_A0A017NAA6	0.0194661
UniRef90_A0A096BM55	0.0194661
UniRef90_A0A0E2T7N8	0.0194661
UniRef90_A0A0E2TVU1	0.0194661
UniRef90_A0A0I9U1R1	0.0194661
UniRef90_A0A0P0GCN7	0.0194661
UniRef90_A0A149NB16	0.0194661
UniRef90_A0A173XLW5	0.0194661
UniRef90_A0A174DGF0	0.0194661
UniRef90_A0A174JW29	0.0194661
UniRef90_A0A174NL06	0.0194661
UniRef90_A0A380YYH7	0.0194661
UniRef90_A0A397WN53	0.0194661
UniRef90_A0A3E5DY18	0.0194661
UniRef90_A5ZJN2	0.0194661
UniRef90_A5ZKA2	0.0194661
UniRef90_A7ACR5	0.0194661
UniRef90_D0TL61	0.0194661
UniRef90_D1JN60	0.0194661
UniRef90_D6D1Q3	0.0194661
UniRef90_D7IXY2	0.0194661
UniRef90_D7JBX1	0.0194661
UniRef90_E6SNH5	0.0194661
UniRef90_F7LTR1	0.0194661
UniRef90_F7LZ69	0.0194661
UniRef90_I9ACD5	0.0194661
UniRef90_I9SIB5	0.0194661
UniRef90_I9UZM6	0.0194661
UniRef90_K1FGU7	0.0194661
UniRef90_K1FXR5	0.0194661
UniRef90_K5CBU2	0.0194661
UniRef90_R6JM49	0.0194661
UniRef90_R6L8J1	0.0194661
UniRef90_UPI000661564F	0.0205671
UniRef90_A0A015XAV3	0.0205671
UniRef90_A0A017N6Y6	0.0206049
UniRef90_A0A174MG71	0.0206049
UniRef90_W4UQL2	0.0206049
UniRef90_A0A174F5U0	0.0213949
UniRef90_A0A174MLZ5	0.0213949
UniRef90_A0A174MM23	0.0213949
UniRef90_C6Z6Y7	0.0213949
UniRef90_E5UZP7	0.0213949
UniRef90_G5SL38	0.0213949
UniRef90_R9I0Y3	0.0213949
UniRef90_A0A017N3K9	0.0221929
UniRef90_A0A1C7H347	0.0221929
UniRef90_A0A2M9V9U8	0.0221929
UniRef90_A0A395VNS9	0.0221929
UniRef90_A0A395WL30	0.0221929
UniRef90_A0A3E5DTG6	0.0221929
UniRef90_F7LKW7	0.0221929
UniRef90_K1FNE7	0.0221929
UniRef90_K1G7Z9	0.0221929
UniRef90_A0A149NJA2	0.0230103
UniRef90_A5ZBB4	0.0230103
UniRef90_Q64RP5	0.0230103
UniRef90_A0A015P4N8	0.0233014
UniRef90_A0A2K9H0K3	0.0233014
UniRef90_D1JV22	0.0233014
UniRef90_K1G154	0.0233014
UniRef90_K1GI35	0.0233014
UniRef90_Q5LF83	0.0233014
UniRef90_Q5LFB1	0.0233014
UniRef90_Q6UC99	0.0233014
UniRef90_A0A374N5C1	0.0236374
UniRef90_A0A396ETN2	0.0236374
UniRef90_D1JN14	0.0236374
UniRef90_B7BBG1	0.0239054
UniRef90_A0A3E4I385	0.0251671
UniRef90_Q64MV8	0.0251671
UniRef90_A0A015XDF5	0.0252751
UniRef90_A0A015YD63	0.0252751
UniRef90_A0A016CI98	0.0252751
UniRef90_A0A1H4BVR5	0.0252751
UniRef90_A0A396DW58	0.0252751
UniRef90_C9L0T0	0.0252751
UniRef90_A0A081TKY6	0.0256757
UniRef90_A0A0E2T851	0.0256757
UniRef90_A0A0E2T9C5	0.0256757
UniRef90_A0A0F5INU5	0.0256757
UniRef90_A0A0P0FJF1	0.0256757
UniRef90_A0A139T561	0.0256757
UniRef90_A0A174CIU6	0.0256757
UniRef90_A0A396EFM4	0.0256757
UniRef90_A0A3E4WKF1	0.0256757
UniRef90_A0A3E5DTA3	0.0256757
UniRef90_A7M3M7	0.0256757
UniRef90_C3QUF0	0.0256757
UniRef90_C6ZBB0	0.0256757
UniRef90_G8UJ67	0.0256757
UniRef90_I0PZU4	0.0256757
UniRef90_R5U5Q5	0.0256757
UniRef90_R6VTK0	0.0256757
UniRef90_A0A078PYI4	0.0261116
UniRef90_A0A0I9S3P1	0.0261116
UniRef90_A0A0P0M4B9	0.0261116
UniRef90_A0A174MEM8	0.0261116
UniRef90_D1JSZ8	0.0261116
UniRef90_F7LKH5	0.0261116
UniRef90_F7LKH6	0.0261116
UniRef90_A0A395WD55	0.0265737
UniRef90_A0A0E2AQM0	0.0265827
UniRef90_A0A1C0WUW7	0.0265827
UniRef90_A0A396BVI1	0.0265827
UniRef90_K1FXY7	0.0265827
UniRef90_Q9F6T6	0.0267719
UniRef90_A0A396E3S1	0.0268384
UniRef90_A0A3E4PLC1	0.0268384
UniRef90_UPI000470ECAB	0.0282258
UniRef90_A0A015V720	0.0282258
UniRef90_A0A015XH65	0.0282258
UniRef90_A0A016BXY4	0.0282258
UniRef90_A0A069S1B9	0.0282258
UniRef90_A0A081U0N4	0.0282258
UniRef90_A0A081UGV6	0.0282258
UniRef90_A0A0E2SNW0	0.0282258
UniRef90_A0A0E2SNW8	0.0282258
UniRef90_A0A0E2TBK2	0.0282258
UniRef90_A0A0P0G9Z2	0.0282258
UniRef90_A0A0P0GKB2	0.0282258
UniRef90_A0A108TC53	0.0282258
UniRef90_A0A108TC75	0.0282258
UniRef90_A0A139K4N5	0.0282258
UniRef90_A0A139K4P8	0.0282258
UniRef90_A0A174EW27	0.0282258
UniRef90_A0A1Y4Q3G4	0.0282258
UniRef90_B5D0L6	0.0282258
UniRef90_C3QU69	0.0282258
UniRef90_C3QUD1	0.0282258
UniRef90_C3R3I6	0.0282258
UniRef90_C3R3J3	0.0282258
UniRef90_C6INX2	0.0282258
UniRef90_D1JN26	0.0282258
UniRef90_E4VQW2	0.0282258
UniRef90_E5X4D2	0.0282258
UniRef90_Q9KI94	0.0300478
UniRef90_A0A081U0Q6	0.0300675
UniRef90_A0A139KTH0	0.0303037
UniRef90_A0A174I4A7	0.0303037
UniRef90_C3QSP7	0.0303037
UniRef90_R5U3I7	0.0303037
UniRef90_R5U4M6	0.0303037
UniRef90_A0A139LNU5	0.0315465
UniRef90_A0A174RKI7	0.0315465
UniRef90_A0A3E5IED9	0.0315465
UniRef90_K5ZK66	0.0315465
UniRef90_A0A396DZE6	0.0315779
UniRef90_A0A396E4D7	0.0315779
UniRef90_A0A015PCJ9	0.0336485
UniRef90_A0A015R335	0.0336485
UniRef90_A0A069SBY6	0.0336485
UniRef90_A0A0N7IA31	0.0336485
UniRef90_A0A2M9USR3	0.0336485
UniRef90_C3R291	0.0336485
UniRef90_E4VWG5	0.0336485
UniRef90_E4W353	0.0336485
UniRef90_K1GIC6	0.0336485
UniRef90_K5YUD6	0.0336485
UniRef90_A0A015XJE4	0.0339565
UniRef90_A0A0I9RUS4	0.0339565
UniRef90_A0A3E5E144	0.0339565
UniRef90_C3R2Y6	0.0339565
UniRef90_Q6UCA3	0.0339565
UniRef90_A0A015XHU0	0.0355074
UniRef90_A0A016FZ98	0.0362924
UniRef90_A0A3E5DZM2	0.0362924
UniRef90_F7LQD1	0.0362924
UniRef90_A0A015T2E3	0.0366323
UniRef90_A0A081UFL6	0.0366323
UniRef90_C6IHZ4	0.0366323
UniRef90_D0TYS1	0.0366323
UniRef90_K1GRE9	0.0366323
UniRef90_Q64RZ2	0.0366323
UniRef90_Q9XBG8	0.0369592
UniRef90_A0A016ELF7	0.0381459
UniRef90_A0A396CLY7	0.0381459
UniRef90_A0A015U541	0.0381535
UniRef90_A0A015UAK8	0.0381535
UniRef90_A0A015VJH7	0.0381535
UniRef90_A0A015ZMK3	0.0381535
UniRef90_A0A016F2X7	0.0381535
UniRef90_A0A081TPM2	0.0381535
UniRef90_A0A081TPM7	0.0381535
UniRef90_A0A081U0L6	0.0381535
UniRef90_A0A081U0L9	0.0381535
UniRef90_A0A0E2AW96	0.0381535
UniRef90_A0A139K493	0.0381535
UniRef90_A0A139K4D2	0.0381535
UniRef90_A0A139K4E0	0.0381535
UniRef90_A0A139K4F6	0.0381535
UniRef90_A0A139K4I3	0.0381535
UniRef90_A0A139K4L1	0.0381535
UniRef90_A0A139K4M4	0.0381535
UniRef90_A0A139L4R1	0.0381535
UniRef90_A0A139L4R9	0.0381535
UniRef90_A0A174I8H8	0.0381535
UniRef90_A0A1C7H126	0.0381535
UniRef90_A0A1Q6IQ53	0.0381535
UniRef90_A0A374N3D3	0.0381535
UniRef90_A0A396BV34	0.0381535
UniRef90_A0A3E4PLC5	0.0381535
UniRef90_A0A3E5E1W5	0.0381535
UniRef90_A0A3E5F002	0.0381535
UniRef90_B5D0Q0	0.0381535
UniRef90_B5D0S5	0.0381535
UniRef90_B5D0S7	0.0381535
UniRef90_B5D0T1	0.0381535
UniRef90_C3R3E6	0.0381535
UniRef90_C3R3F3	0.0381535
UniRef90_C3R3F7	0.0381535
UniRef90_E4VQV4	0.0381535
UniRef90_E4VR59	0.0381535
UniRef90_E5X024	0.0381535
UniRef90_E5X028	0.0381535
UniRef90_G5SSR3	0.0381535
UniRef90_G5SVL7	0.0381535
UniRef90_K1GSQ3	0.0381535
UniRef90_R5RE10	0.0381535
UniRef90_R7AQM7	0.0381535
UniRef90_A0A0E2T8X0	0.0386673
UniRef90_A0A0J6CF06	0.0386673
UniRef90_A0A0K6BVG7	0.0386673
UniRef90_A6XA87	0.0386673
UniRef90_B4UUJ3	0.0386673
UniRef90_E4VQT4	0.0386673
UniRef90_Q64NT6	0.0386673
UniRef90_B5A7F6	0.0401285
UniRef90_F7LQD3	0.0401285
UniRef90_F9Z5R3	0.0401285
UniRef90_A0A015X4R2	0.0402767
UniRef90_A0A2M9V0Z0	0.0402767
UniRef90_E1WJS5	0.0402767
UniRef90_A0A015P9N6	0.040732
UniRef90_A0A174AEU5	0.040732
UniRef90_A0A174G1X1	0.040732
UniRef90_A0A2M9USG9	0.040732
UniRef90_A0A396CUU1	0.040732
UniRef90_A0A396EKC1	0.040732
UniRef90_F7M0S8	0.040732
UniRef90_G5SM16	0.040732
UniRef90_A0A015VQG2	0.0408324
UniRef90_A7ALE5	0.0408324
UniRef90_B0MUU6	0.0408324
UniRef90_B5CXN6	0.0408324
UniRef90_A0A015PDR1	0.041298
UniRef90_A0A017N1V8	0.041298
UniRef90_A0A0E2RT97	0.041298
UniRef90_A0A174RKE2	0.041298
UniRef90_A0A397WII7	0.041298
UniRef90_A0A3E5DR72	0.041298
UniRef90_D4VDJ8	0.041298
UniRef90_A0A081U0R8	0.0418557
UniRef90_A0A0E2SPA1	0.0418557
UniRef90_A0A0K6BVB9	0.0418557
UniRef90_A6L0Q6	0.0418557
UniRef90_D1JTP3	0.0418557
UniRef90_E4VXX9	0.0418557
UniRef90_A0A068NYL0	0.0425946
UniRef90_A0A2H4UZ22	0.0425946
UniRef90_I8XR61	0.0425946
UniRef90_Q64ZB3	0.0430336
UniRef90_A0A015SFZ4	0.0450177
UniRef90_D6CZB8	0.0450177
UniRef90_O31356	0.0450177
UniRef90_A0A015X494	0.0453281
UniRef90_A0A016CZN7	0.0453281
UniRef90_A0A0E2T7F4	0.0453281
UniRef90_A0A139K4J7	0.0453281
UniRef90_A0A139K4K1	0.0453281
UniRef90_A0A139K4K7	0.0453281
UniRef90_A0A139K4X2	0.0453281
UniRef90_A0A139L4E0	0.0453281
UniRef90_A0A139L4Q2	0.0453281
UniRef90_A0A139T3E3	0.0453281
UniRef90_A0A1I4QAU0	0.0453281
UniRef90_A0A2K9H1W5	0.0453281
UniRef90_A0A371A3D0	0.0453281
UniRef90_A0A396E7A3	0.0453281
UniRef90_C3QUF5	0.0453281
UniRef90_C3R3F8	0.0453281
UniRef90_D1JN24	0.0453281
UniRef90_E1WRP6	0.0453281
UniRef90_F7LKB3	0.0453281
UniRef90_F7LKC9	0.0453281
UniRef90_F7LKE6	0.0453281
UniRef90_F7LKF1	0.0453281
UniRef90_F7LKF5	0.0453281
UniRef90_K9EB03	0.0453281
UniRef90_Q9F5V3	0.0453281
UniRef90_Q9ZF56	0.0453281
UniRef90_A0A1Y4VMG2	0.0461617
UniRef90_R6JN76	0.0461617
UniRef90_B0MZD8	0.0466696
UniRef90_A0A016AMV2	0.0473902
UniRef90_A0A0E2TJZ5	0.0473902
UniRef90_C7XC35	0.0473902
UniRef90_A0A017N5A1	0.0474416
UniRef90_A0A0I9S347	0.0474416
UniRef90_A0A0S3CVE1	0.0474416
UniRef90_A0A139T3N2	0.0474416
UniRef90_A0A2M9V9B2	0.0474416
UniRef90_A0A3E5E249	0.0474416
UniRef90_K6AL85	0.0487758

## Sheet: Japan samples
List of samples of Japan dataset used for metabolomic profiles	Group
10023	Healthy
10025	Healthy
10029	Healthy
10031	Healthy
10036	Healthy
10037	Healthy
10038	Healthy
10040	Healthy
10046	Healthy
10048	Healthy
10052	Healthy
10058	Healthy
10060	Healthy
10080	Healthy
10092	Healthy
10100	Healthy
10105	Healthy
10106	Healthy
10107	Healthy
10114	Healthy
10132	Healthy
10135	Healthy
10144	Healthy
10150	Healthy
10151	Healthy
10158	Healthy
10169	Healthy
10183	Healthy
10188	Healthy
10200	Healthy
10206	Healthy
10207	Healthy
10208	Healthy
10212	Healthy
10215	Healthy
10219	Healthy
10221	Healthy
10223	Healthy
10226	Healthy
10229	Healthy
10231	Healthy
10235	Healthy
10244	Healthy
10246	Healthy
10250	Healthy
10254	Healthy
10258	Healthy
10259	Healthy
10262	Healthy
10269	Healthy
10271	Healthy
10273	Healthy
10274	Healthy
10301	Healthy
10302	Healthy
10304	Healthy
10315	Healthy
10317	Healthy
10318	Healthy
10320	Healthy
10325	Healthy
10335	Healthy
10339	Healthy
10340	Healthy
10341	Healthy
10349	Healthy
10350	Healthy
10353	Healthy
10354	Healthy
10356	Healthy
10357	Healthy
10362	Healthy
10364	Healthy
10378	Healthy
10456	Healthy
10463	Healthy
10465	Healthy
10473	Healthy
10486	Healthy
10487	Healthy
10489	Healthy
10508	Healthy
10510	Healthy
10519	Healthy
10537	Healthy
10541	Healthy
10543	Healthy
10559	Healthy
10570	Healthy
10577	Healthy
10585	Healthy
10586	Healthy
10589	Healthy
10591	Healthy
10592	Healthy
10593	Healthy
10618	Healthy
10620	Healthy
10621	Healthy
10622	Healthy
10627	Healthy
10632	Healthy
10639	Healthy
10647	Healthy
10657	Healthy
10659	Healthy
10661	Healthy
10663	Healthy
10678	Healthy
10684	Healthy
10698	Healthy
10701	Healthy
10716	Healthy
10726	Healthy
10733	Healthy
10741	Healthy
10776	Healthy
10784	Healthy
10794	Healthy
10801	Healthy
10804	Healthy
10805	Healthy
10807	Healthy
10817	Healthy
10835	Healthy
10838	Healthy
10850	Healthy
10021	CRC
10067	CRC
10073	CRC
10074	CRC
10091	CRC
10097	CRC
10119	CRC
10124	CRC
10126	CRC
10147	CRC
10185	CRC
10199	CRC
10236	CRC
10248	CRC
10249	CRC
10265	CRC
10267	CRC
10277	CRC
10306	CRC
10308	CRC
10309	CRC
10323	CRC
10324	CRC
10330	CRC
10333	CRC
10371	CRC
10377	CRC
10389	CRC
10459	CRC
10462	CRC
10464	CRC
10469	CRC
10480	CRC
10503	CRC
10505	CRC
10523	CRC
10525	CRC
10542	CRC
10550	CRC
10584	CRC
10598	CRC
10609	CRC
10615	CRC
10628	CRC
10644	CRC
10667	CRC
10668	CRC
10670	CRC
10671	CRC
10674	CRC
10675	CRC
10694	CRC
10700	CRC
10709	CRC
10713	CRC
10717	CRC
10718	CRC
10720	CRC
10723	CRC
10731	CRC
10745	CRC
10762	CRC
10767	CRC
10774	CRC
10775	CRC
10812	CRC
10816	CRC
10827	CRC
10829	CRC
10059	CRC
10099	CRC
10103	CRC
10118	CRC
10152	CRC
10168	CRC
10171	CRC
10178	CRC
10191	CRC
10195	CRC
10201	CRC
10213	CRC
10232	CRC
10238	CRC
10260	CRC
10266	CRC
10284	CRC
10303	CRC
10307	CRC
10322	CRC
10332	CRC
10380	CRC
10461	CRC
10468	CRC
10476	CRC
10483	CRC
10492	CRC
10513	CRC
10514	CRC
10527	CRC
10532	CRC
10556	CRC
10566	CRC
10604	CRC
10616	CRC
10635	CRC
10645	CRC
10646	CRC
10656	CRC
10660	CRC
10665	CRC
10714	CRC
10715	CRC
10725	CRC
10747	CRC
10754	CRC
10760	CRC
10761	CRC
10765	CRC
10772	CRC
10813	CRC
10818	CRC
10839	CRC
10847	CRC

## Sheet: Dif_analysis_of_metab
	logFC	AveExpr	t	P.Value	adj.P.Val	B
C00049_Asp	-0.00818428	18.0977	-7.45267	7.42176e-13	5.19523e-11	14.0548
C00003_NAD.	-0.000749652	18.018	-6.54628	2.13601e-10	7.47603e-09	8.48523
C00043_UDP.N.acetylglucosamine	-4.60958e-05	18.0134	-6.10854	2.7103e-09	6.32402e-08	5.99629
C00079_Phe	0.0075818	18.0418	5.33191	1.76005e-07	3.08008e-06	1.92804
C00082_Tyr	0.00148766	18.0269	4.65097	4.71234e-06	6.59727e-05	-1.25037
C00183_Val	0.00771824	18.0684	4.22861	3.01481e-05	0.000351728	-3.02922
C00153_Nicotinamide	-3.64511e-05	18.0133	-4.08165	5.55975e-05	0.00050587	-3.61246
C01672_Cadaverine	0.0118496	18.0684	4.07212	5.78138e-05	0.00050587	-3.64965
C00020_AMP	-0.000105614	18.0142	-3.90288	0.000114295	0.000888961	-4.29664
C00993_Ala.Ala	-0.000266744	18.0196	-3.69902	0.000251727	0.00176209	-5.04253
C00407_Ile	0.00262436	18.0292	3.44265	0.000646823	0.00411615	-5.92789
C00246_Butyrate	-0.0359314	18.6679	-3.33564	0.000943551	0.00550405	-6.2799
C00245_Taurine	-0.00307096	18.0492	-2.8325	0.00488966	0.026329	-7.79414
C00123_Leu	0.00471054	18.0586	2.6924	0.00743964	0.0371982	-8.17386
C00025_Glu	-0.018231	18.3195	-2.62465	0.00905927	0.0398192	-8.35089
C00294_Inosine	-6.62607e-05	18.0146	-2.62303	0.00910154	0.0398192	-8.35507
C00019_SAM.	-1.96339e-05	18.0132	-2.58549	0.0101332	0.0410826	-8.45122
C00041_Ala	0.00440601	18.109	2.57082	0.0105641	0.0410826	-8.48844
C01042_N.Acetylaspartate	-0.001476	18.0324	-2.29386	0.0223986	0.0802202	-9.15263
C02678_Dodecanedioate	-0.000110895	18.0134	-2.27772	0.0233542	0.0802202	-9.18909
C05984_2.Hydroxybutyrate	9.45519e-05	18.0131	2.26606	0.0240661	0.0802202	-9.21525
C00078_Trp	0.000128815	18.0182	2.20054	0.0284303	0.09046	-9.35992
C00191_Glucuronate	0.000344937	18.0146	2.13202	0.0337103	0.100124	-9.50677
C00624_N.Acetylglutamate	-0.00090197	18.0218	-2.12462	0.0343282	0.100124	-9.52237
C00042_Succinate	0.00427741	18.1509	2.09006	0.0373431	0.103165	-9.59448
C00300_Creatine	0.00170521	18.0299	2.0794	0.0383184	0.103165	-9.6165
C02656_Pimelate	-0.000152328	18.0143	-2.05552	0.0405803	0.103584	-9.6654
C00077_Ornithine	0.000237933	18.0266	2.04681	0.0414334	0.103584	-9.68311
C00114_Choline	7.02578e-05	18.0204	1.86987	0.0623481	0.150495	-10.0268
C00719_Betaine	7.78796e-05	18.0141	1.78674	0.0748561	0.174664	-10.1778
C00695_Cholate	0.00233837	18.0634	1.74445	0.0819702	0.185094	-10.252
C02727_N.epsilon.Acetyllysine	-1.57664e-05	18.013	-1.69597	0.0907922	0.198608	-10.3349
C05122_Taurocholate	0.000369188	18.0171	1.42621	0.154711	0.328176	-10.7543
C00334_GABA	-0.000256516	18.018	-1.35517	0.176249	0.362866	-10.8528
C00037_Gly	0.00309915	18.0932	1.32903	0.184714	0.369429	-10.8878
C01921_Glycocholate	0.000625698	18.0228	1.26375	0.207172	0.402834	-10.9722
C05635_5.Hydroxyindoleacetate	-3.96191e-05	18.0157	-1.21158	0.226502	0.428517	-11.0367
C00073_Met	5.2207e-05	18.0179	1.17005	0.242788	0.447241	-11.0861
C02242_7.Methylguanine	1.53589e-05	18.0133	1.08446	0.278919	0.500624	-11.1825
C00135_His	5.85124e-05	18.0291	0.850616	0.395572	0.675169	-11.4088
C05629_3.Phenylpropionate	0.000639778	18.0248	0.821268	0.41206	0.675169	-11.4334
C00134_Putrescine	0.000926751	18.0476	0.817453	0.414233	0.675169	-11.4365
X2.Hydroxypentanoate	3.91569e-05	18.0145	0.763214	0.445857	0.675169	-11.4794
C00366_Urate	-0.000131938	18.0208	-0.753028	0.451946	0.675169	-11.4871
C08262_Isovalerate	0.000621537	18.0851	0.713792	0.475838	0.675169	-11.5159
C00956_alpha.Aminoadipate	-3.66995e-06	18.0133	-0.696559	0.486548	0.675169	-11.5281
C08261_Azelate	-6.03296e-05	18.0142	-0.666366	0.505622	0.675169	-11.5487
C01585_Hexanoate	-0.00015674	18.0208	-0.609821	0.542382	0.675169	-11.5849
C02714_N.Acetylputrescine	-3.59164e-05	18.0187	-0.603384	0.546649	0.675169	-11.5888
C00431_5.Aminovalerate	-0.00252385	18.1521	-0.60182	0.547689	0.675169	-11.5897
C16741_5.Hydroxylysine	-8.78276e-06	18.0141	-0.538648	0.590476	0.675169	-11.6258
C11118_1.Methyl.2.pyrrolidinone	-5.61718e-06	18.0144	-0.531729	0.595256	0.675169	-11.6295
C01015_Hydroxyproline	-4.13363e-06	18.0139	-0.531719	0.595262	0.675169	-11.6295
C03793_N6_N6_N6.Trimethyllysine	-3.79675e-06	18.0138	-0.531657	0.595306	0.675169	-11.6296
C00214_Thymidine	-6.45563e-06	18.0147	-0.531619	0.595332	0.675169	-11.6296
C04501_N.Acetylglucosamine_1.phosphate	-3.53513e-06	18.0137	-0.531584	0.595356	0.675169	-11.6296
C00148_Pro	-9.54751e-05	18.0475	-0.530729	0.595948	0.675169	-11.6301
C00140_N.Acetylglucosamine	-1.00653e-05	18.016	-0.530657	0.595998	0.675169	-11.6301
C06104_Adipate	-1.01241e-05	18.0161	-0.530636	0.596012	0.675169	-11.6301
C05123_Isethionate	-1.83245e-06	18.0131	-0.529734	0.596637	0.675169	-11.6306
C00642_p.Hydroxyphenylacetate	-1.70096e-05	18.0186	-0.52779	0.597984	0.675169	-11.6316
C00099_beta.Ala	-1.70893e-05	18.0186	-0.527757	0.598007	0.675169	-11.6316
C00489_Glutarate	-0.000282849	18.0455	-0.436285	0.662903	0.732728	-11.6758
C00065_Ser	-2.83793e-05	18.0254	-0.426619	0.669923	0.732728	-11.68
C00253_Nicotinate	-3.7182e-06	18.0129	-0.409661	0.682308	0.734794	-11.6871
C00408_Pipecolate	6.17893e-05	18.0176	0.381518	0.703054	0.745663	-11.6983
C06103_6.Hydroxyhexanoate	6.65689e-06	18.0131	0.159448	0.873409	0.912517	-11.7585
C03264_2.Hydroxy.4.methylpentanoate	-2.94422e-06	18.0129	-0.139817	0.888886	0.91503	-11.7614
C00803_Valerate	-7.95559e-05	18.1069	-0.0269659	0.978503	0.992684	-11.7709
C05771_Isopropanolamine	3.94532e-08	18.0141	0.00120882	0.999036	0.999036	-11.7712

## Sheet: signif_metab_microb_corre
metabolite1	taxa1	corValues	pValues	padjBH	psig
C00077_Ornithine	Fusobacterium_nucleatum	-0.390607	5.92858e-08	5.39024e-06	***
C00077_Ornithine	Clostridium_symbiosum	-0.38123	1.29277e-07	1.02258e-05	***
C00077_Ornithine	Solobacterium_moorei	-0.362379	5.76514e-07	3.98273e-05	***
C01672_Cadaverine	Alistipes_onderdonkii	-0.335901	4.02967e-06	0.000212498	***
C01672_Cadaverine	Fusobacterium_nucleatum	0.33249	5.1116e-06	0.000259184	***
C00049_Asp	Ruminococcus_torques	-0.32464	8.7412e-06	0.000401993	***
C00077_Ornithine	Clostridium_citroniae	-0.322668	9.97876e-06	0.000443721	***
C00049_Asp	Parvimonas_unclassified	-0.317944	1.36543e-05	0.000565476	***
C00077_Ornithine	Faecalibacterium_prausnitzii	0.315226	1.63153e-05	0.000642061	***
C00191_Glucuronate	Faecalibacterium_prausnitzii	0.303968	3.34898e-05	0.00101886	***
C00003_NAD.	Faecalibacterium_prausnitzii	0.294489	6.00016e-05	0.00151151	***
C00245_Taurine	Adlercreutzia_equolifaciens	0.293783	6.26134e-05	0.00155991	***
C01042_N.Acetylaspartate	Alistipes_onderdonkii	0.286334	9.75056e-05	0.00216345	***
C00624_N.Acetylglutamate	Clostridium_symbiosum	-0.286009	9.93812e-05	0.00219582	***
C01042_N.Acetylaspartate	Clostridium_symbiosum	-0.28433	0.000109617	0.00237229	***
C00246_Butyrate	Eubacterium_ventriosum	0.284217	0.000110342	0.00238471	***
C00294_Inosine	Faecalibacterium_prausnitzii	0.281949	0.000125831	0.00266486	***
C02678_Dodecanedioate	Faecalibacterium_prausnitzii	0.27869	0.000151683	0.00304908	***
C00114_Choline	Faecalibacterium_prausnitzii	0.277795	0.000159606	0.00315484	***
C05984_2.Hydroxybutyrate	Faecalibacterium_prausnitzii	0.277515	0.000162161	0.00317498	***
C00077_Ornithine	Burkholderiales_bacterium_1_1_47	-0.277439	0.000162862	0.00318084	***
C00153_Nicotinamide	Faecalibacterium_prausnitzii	0.277262	0.000164504	0.00319327	***
C00020_AMP	Faecalibacterium_prausnitzii	0.27712	0.000165833	0.00319327	***
C00245_Taurine	Solobacterium_moorei	0.274881	0.000188149	0.00340953	***
C00043_UDP.N.acetylglucosamine	Faecalibacterium_prausnitzii	0.273821	0.000199661	0.00357353	***
C00624_N.Acetylglutamate	Faecalibacterium_prausnitzii	0.273819	0.000199684	0.00357353	***
C00019_SAM.	Faecalibacterium_prausnitzii	0.269469	0.000254168	0.0042415	***
C00245_Taurine	Eubacterium_hallii	0.266179	0.000304238	0.00483237	***
C00624_N.Acetylglutamate	Eubacterium_eligens	0.265984	0.000307484	0.00485201	***
C00114_Choline	Clostridium_symbiosum	-0.265815	0.000310311	0.00487185	***
C02678_Dodecanedioate	Clostridium_symbiosum	-0.264634	0.000330787	0.0051154	***
C00003_NAD.	Clostridium_symbiosum	-0.264113	0.000340204	0.00522528	***
C00049_Asp	Coprococcus_sp_ART55_1	0.263901	0.000344109	0.00524957	***
C00294_Inosine	Clostridium_symbiosum	-0.262852	0.000364063	0.00546959	***
C01042_N.Acetylaspartate	Faecalibacterium_prausnitzii	0.262702	0.000367006	0.00547283	***
C00245_Taurine	Porphyromonas_asaccharolytica	0.25959	0.000433131	0.00617848	***
C00191_Glucuronate	Clostridium_symbiosum	-0.259368	0.000438253	0.00623486	***
C00041_Ala	Faecalibacterium_prausnitzii	-0.257864	0.000474422	0.00660101	***
C00020_AMP	Clostridium_symbiosum	-0.253742	0.000588151	0.00749318	***
C00077_Ornithine	Peptostreptococcus_stomatis	-0.252674	0.000621473	0.00772734	***
C00077_Ornithine	Gemella_morbillorum	-0.25223	0.000635847	0.00783522	***
C00042_Succinate	Fusobacterium_nucleatum	0.251341	0.00066552	0.00800648	***
C00153_Nicotinamide	Clostridium_symbiosum	-0.250522	0.000693982	0.00821766	***
C00245_Taurine	Coprococcus_sp_ART55_1	0.246518	0.000849997	0.00932521	***
C00043_UDP.N.acetylglucosamine	Clostridium_symbiosum	-0.246279	0.000860245	0.00939854	***
C00025_Glu	Peptostreptococcus_stomatis	-0.245866	0.000878273	0.00950851	***
C00019_SAM.	Clostridium_symbiosum	-0.245222	0.000907038	0.00972837	***
C05984_2.Hydroxybutyrate	Clostridium_symbiosum	-0.244701	0.000930919	0.00987074	***
C00079_Phe	Eubacterium_eligens	-0.242203	0.00105375	0.0107205	**
C00246_Butyrate	Faecalibacterium_prausnitzii	0.241938	0.00106764	0.01082	**
C00624_N.Acetylglutamate	Alistipes_onderdonkii	0.240503	0.00114564	0.0113134	**
C00245_Taurine	Burkholderiales_bacterium_1_1_47	0.24039	0.00115201	0.0113621	**
C00042_Succinate	Clostridium_symbiosum	0.238458	0.00126594	0.0120283	**
C00407_Ile	Ruminococcus_torques	0.237322	0.00133763	0.012545	**
C00114_Choline	Fusobacterium_nucleatum	-0.235929	0.00143062	0.0132121	**
C00003_NAD.	Eubacterium_eligens	0.23341	0.00161388	0.0143194	**
C01672_Cadaverine	Peptostreptococcus_stomatis	0.232419	0.00169174	0.0148762	**
C00025_Glu	Parvimonas_unclassified	-0.231542	0.0017634	0.0153957	**
C00993_Ala.Ala	Alistipes_onderdonkii	0.231009	0.0018083	0.0156571	**
C00078_Trp	Faecalibacterium_prausnitzii	0.230509	0.00185138	0.0159123	**
C00245_Taurine	Parvimonas_micra	0.23026	0.00187318	0.0160442	**
C00025_Glu	Gemella_morbillorum	-0.229532	0.0019383	0.0164329	**
C00041_Ala	Clostridium_symbiosum	0.229478	0.00194316	0.0164565	**
C00191_Glucuronate	Eubacterium_eligens	0.229102	0.0019777	0.016655	**
C00077_Ornithine	Eubacterium_eligens	0.228163	0.00206622	0.0171066	**
C00245_Taurine	Alistipes_onderdonkii	-0.228161	0.00206642	0.0171066	**
C00042_Succinate	Eubacterium_eligens	-0.225009	0.00239087	0.0190583	**
C00078_Trp	Alistipes_onderdonkii	0.22447	0.00245078	0.0194538	**
C02678_Dodecanedioate	Eubacterium_eligens	0.224071	0.00249601	0.0196844	**
C00077_Ornithine	Eubacterium_ventriosum	0.223309	0.00258438	0.0202601	**
C00114_Choline	Alistipes_onderdonkii	0.221867	0.00275963	0.0212859	**
C00077_Ornithine	Parvimonas_micra	-0.219439	0.00307907	0.023074	**
C00114_Choline	Solobacterium_moorei	-0.219186	0.00311422	0.0232172	**
C00114_Choline	Eubacterium_eligens	0.218412	0.00322394	0.0237553	**
C02678_Dodecanedioate	Alistipes_onderdonkii	0.218278	0.00324326	0.0238776	**
C00049_Asp	Eubacterium_eligens	0.218276	0.00324355	0.0238776	**
C01672_Cadaverine	Solobacterium_moorei	0.218103	0.00326867	0.0239888	**
C00025_Glu	Fusobacterium_nucleatum	-0.217245	0.003396	0.0246783	**
C00078_Trp	Clostridium_symbiosum	-0.21677	0.00346845	0.0250095	**
C00025_Glu	Alistipes_onderdonkii	0.216414	0.00352361	0.0252805	**
C00042_Succinate	Solobacterium_moorei	0.21583	0.00361589	0.0256748	**
C00294_Inosine	Eubacterium_eligens	0.215212	0.00371573	0.0260447	**
C00020_AMP	Eubacterium_eligens	0.214289	0.0038698	0.0268157	**
C00993_Ala.Ala	Faecalibacterium_prausnitzii	0.212856	0.00412002	0.0280822	**
C01042_N.Acetylaspartate	Fusobacterium_nucleatum	-0.212589	0.00416834	0.0283246	**
C00123_Leu	Ruminococcus_torques	0.212478	0.00418856	0.0284051	**
C00020_AMP	Alistipes_onderdonkii	0.212109	0.00425622	0.0287607	**
C00042_Succinate	Bacteroides_fragilis	0.211916	0.00429214	0.0289313	**
C05984_2.Hydroxybutyrate	Eubacterium_eligens	0.211118	0.00444332	0.0295723	**
C00294_Inosine	Alistipes_onderdonkii	0.210346	0.00459396	0.0301813	**
C00077_Ornithine	Porphyromonas_asaccharolytica	-0.209784	0.0047065	0.0308291	**
C01672_Cadaverine	Gemella_morbillorum	0.208716	0.00492729	0.0317773	**
C00043_UDP.N.acetylglucosamine	Alistipes_onderdonkii	0.208517	0.00496957	0.0320062	**
C00077_Ornithine	Alistipes_onderdonkii	0.207768	0.00513114	0.0328509	**
C00043_UDP.N.acetylglucosamine	Eubacterium_eligens	0.206766	0.00535467	0.0340068	**
C00019_SAM.	Alistipes_onderdonkii	0.206692	0.00537154	0.0340729	**
C00153_Nicotinamide	Alistipes_onderdonkii	0.206377	0.00544374	0.0344618	**
C00294_Inosine	Fusobacterium_nucleatum	-0.206288	0.00546419	0.034536	**
C00245_Taurine	Clostridium_citroniae	0.206216	0.00548089	0.034603	**
C00077_Ornithine	Coprococcus_sp_ART55_1	-0.206103	0.00550722	0.0347247	**
C00153_Nicotinamide	Eubacterium_eligens	0.205097	0.00574632	0.0358587	**
C00042_Succinate	Faecalibacterium_prausnitzii	-0.203543	0.00613375	0.0375671	**
C01042_N.Acetylaspartate	Bacteroides_fragilis	-0.203447	0.00615862	0.0376498	**
C00019_SAM.	Eubacterium_eligens	0.203426	0.00616392	0.0376499	**
C00078_Trp	Fusobacterium_nucleatum	-0.201698	0.00662423	0.0396052	**
C00079_Phe	Ruminococcus_torques	0.20158	0.00665655	0.0397234	**
C02678_Dodecanedioate	Fusobacterium_nucleatum	-0.20094	0.00683537	0.0405154	**
C05984_2.Hydroxybutyrate	Fusobacterium_nucleatum	-0.200323	0.00701191	0.0413603	**
C05984_2.Hydroxybutyrate	Alistipes_onderdonkii	0.200144	0.00706386	0.0415583	**
C00153_Nicotinamide	Fusobacterium_nucleatum	-0.199193	0.00734551	0.0427179	**
C00246_Butyrate	Clostridium_symbiosum	-0.198379	0.00759484	0.0438579	**
C00043_UDP.N.acetylglucosamine	Fusobacterium_nucleatum	-0.196687	0.00813651	0.0460069	**
C00019_SAM.	Fusobacterium_nucleatum	-0.195815	0.0084291	0.0472867	**
C05984_2.Hydroxybutyrate	Solobacterium_moorei	-0.195736	0.00845578	0.0474195	**
C00020_AMP	Fusobacterium_nucleatum	-0.195648	0.00848605	0.0475219	**
C00245_Taurine	Eubacterium_ventriosum	0.194774	0.00879047	0.0486242	**
C00079_Phe	Faecalibacterium_prausnitzii	-0.194739	0.00880284	0.0486756	**
C00624_N.Acetylglutamate	Clostridium_citroniae	-0.194201	0.00899479	0.0493232	**
C00294_Inosine	Solobacterium_moorei	-0.193866	0.00911653	0.0498354	**
C00183_Val	Ruminococcus_torques	0.193734	0.00916473	0.0500297	**
C00003_NAD.	Fusobacterium_nucleatum	-0.191773	0.0099096	0.0528913	**
C00114_Choline	Clostridium_citroniae	-0.191094	0.0101797	0.0538426	*
C00025_Glu	Parvimonas_micra	-0.190699	0.0103399	0.0544711	*
C00049_Asp	Burkholderiales_bacterium_1_1_47	0.190263	0.0105193	0.0549768	*
C00245_Taurine	Fusobacterium_nucleatum	0.189304	0.0109233	0.0561423	*
C00082_Tyr	Faecalibacterium_prausnitzii	-0.189158	0.010986	0.0563367	*
C00078_Trp	Solobacterium_moorei	-0.188977	0.0110642	0.0565816	*
C00043_UDP.N.acetylglucosamine	Solobacterium_moorei	-0.18895	0.0110758	0.0565816	*
C00025_Glu	Solobacterium_moorei	-0.188701	0.0111842	0.0569288	*
C00153_Nicotinamide	Solobacterium_moorei	-0.188255	0.011381	0.0574775	*
C00993_Ala.Ala	Clostridium_symbiosum	-0.18821	0.0114012	0.0575331	*
C00019_SAM.	Solobacterium_moorei	-0.18788	0.0115484	0.0579162	*
C00078_Trp	Eubacterium_eligens	0.187642	0.0116563	0.0582261	*
C00003_NAD.	Alistipes_onderdonkii	0.186921	0.011987	0.0593442	*
C00183_Val	Faecalibacterium_prausnitzii	-0.186378	0.0122419	0.0600005	*
C02678_Dodecanedioate	Solobacterium_moorei	-0.186353	0.0122536	0.0600217	*
C00020_AMP	Solobacterium_moorei	-0.186082	0.0123829	0.0604248	*
C00025_Glu	Bacteroides_fragilis	-0.185956	0.012443	0.0605317	*
C00003_NAD.	Solobacterium_moorei	-0.185798	0.0125194	0.0608281	*
C00082_Tyr	Eubacterium_eligens	-0.184934	0.0129429	0.0619782	*
C00049_Asp	Peptostreptococcus_stomatis	-0.183674	0.0135826	0.0638942	*
C00049_Asp	Bacteroides_fragilis	-0.181975	0.0144897	0.0665392	*
C00041_Ala	Eubacterium_eligens	-0.181349	0.0148367	0.0674666	*
C00042_Succinate	Peptostreptococcus_stomatis	0.180849	0.0151192	0.0679893	*
C00993_Ala.Ala	Fusobacterium_nucleatum	-0.178944	0.0162394	0.0710671	*
C00191_Glucuronate	Alistipes_onderdonkii	0.177872	0.0169009	0.0729205	*
C00993_Ala.Ala	Solobacterium_moorei	-0.17768	0.0170215	0.0732758	*
C02678_Dodecanedioate	Clostridium_citroniae	-0.177561	0.017097	0.0734555	*
C01672_Cadaverine	Parvimonas_unclassified	0.1771	0.0173915	0.07412	*
C00123_Leu	Alistipes_onderdonkii	-0.176036	0.0180881	0.076064	*
C00082_Tyr	Gemella_morbillorum	0.175551	0.018414	0.0769438	*
C00245_Taurine	Gemella_morbillorum	0.175071	0.0187408	0.0778978	*
C00077_Ornithine	Bacteroides_fragilis	-0.174592	0.0190726	0.0787391	*
C00077_Ornithine	Parvimonas_unclassified	-0.174368	0.0192295	0.0792011	*
C01042_N.Acetylaspartate	Solobacterium_moorei	-0.174337	0.0192512	0.0792698	*
C01042_N.Acetylaspartate	Eubacterium_eligens	0.17402	0.0194751	0.0796998	*
C00191_Glucuronate	Eubacterium_ventriosum	0.174018	0.0194766	0.0796998	*
C00079_Phe	Peptostreptococcus_stomatis	0.173944	0.0195292	0.0798094	*
C00042_Succinate	Gemella_morbillorum	0.173742	0.0196732	0.0801312	*
C00191_Glucuronate	Fusobacterium_nucleatum	-0.173629	0.0197544	0.0801732	*
C00294_Inosine	Clostridium_citroniae	-0.171841	0.0210767	0.0837131	*
C00624_N.Acetylglutamate	Fusobacterium_nucleatum	-0.170635	0.0220109	0.0857453	*
C00042_Succinate	Parvimonas_unclassified	0.170592	0.022045	0.0858276	*
C00025_Glu	Eubacterium_ventriosum	-0.170456	0.0221526	0.086022	*
C00079_Phe	Gemella_morbillorum	0.170114	0.0224251	0.0866337	*
C00993_Ala.Ala	Eubacterium_eligens	0.17004	0.0224846	0.0867999	*
C00300_Creatine	Faecalibacterium_prausnitzii	-0.167766	0.0243778	0.091215	*
C00300_Creatine	Alistipes_onderdonkii	-0.166713	0.0253005	0.0929727	*
C01672_Cadaverine	Bacteroides_fragilis	0.166205	0.0257562	0.0939059	*
C00003_NAD.	Eubacterium_ventriosum	0.165873	0.026057	0.0946115	*
C00079_Phe	Alistipes_onderdonkii	-0.164719	0.0271289	0.0967928	*
C00191_Glucuronate	Clostridium_citroniae	-0.164678	0.0271678	0.0968879	*
C01042_N.Acetylaspartate	Clostridium_citroniae	-0.164225	0.0275989	0.0978367	*
C00191_Glucuronate	Eubacterium_hallii	0.164065	0.0277531	0.098039	*
C00153_Nicotinamide	Clostridium_citroniae	-0.162805	0.0289889	0.100307	*
C01672_Cadaverine	Parvimonas_micra	0.161421	0.0304019	0.103275	*
C00114_Choline	Coprococcus_sp_ART55_1	-0.161235	0.0305952	0.103622	*
C01672_Cadaverine	Eubacterium_eligens	-0.160242	0.0316507	0.105748	*
C01042_N.Acetylaspartate	Peptostreptococcus_stomatis	-0.160207	0.0316885	0.105807	*
C00245_Taurine	Anaerotruncus_unclassified	0.15962	0.0323263	0.106988	*
C05984_2.Hydroxybutyrate	Clostridium_citroniae	-0.159606	0.0323421	0.107018	*
C00020_AMP	Clostridium_citroniae	-0.15947	0.0324915	0.107325	*
C00041_Ala	Alistipes_onderdonkii	-0.158406	0.0336816	0.109481	*
C00043_UDP.N.acetylglucosamine	Clostridium_citroniae	-0.158227	0.0338854	0.10985	*
C00019_SAM.	Clostridium_citroniae	-0.158186	0.0339324	0.109912	*
C01672_Cadaverine	Coprococcus_sp_ART55_1	0.157042	0.0352617	0.112332	*
C00042_Succinate	Parvimonas_micra	0.156783	0.0355689	0.112947	*
C05984_2.Hydroxybutyrate	Eubacterium_ventriosum	0.156632	0.035748	0.113165	*
C00082_Tyr	Parvimonas_unclassified	0.155198	0.0374964	0.115767	*
C00049_Asp	Adlercreutzia_equolifaciens	0.153392	0.0398009	0.11941	*
C00078_Trp	Clostridium_citroniae	-0.152217	0.0413628	0.121817	*
C01042_N.Acetylaspartate	Ruminococcus_torques	-0.151258	0.0426752	0.123998	*
C00078_Trp	Coprococcus_sp_ART55_1	-0.1512	0.0427552	0.12413	*
C00183_Val	Eubacterium_eligens	-0.150585	0.0436169	0.125778	*
C00114_Choline	Eubacterium_ventriosum	0.150363	0.0439317	0.12612	*
C00114_Choline	Porphyromonas_asaccharolytica	-0.149406	0.045309	0.128411	*
C00043_UDP.N.acetylglucosamine	Eubacterium_ventriosum	0.149122	0.0457246	0.129149	*
C00245_Taurine	Clostridium_leptum	0.148764	0.0462531	0.130084	*
C00079_Phe	Parvimonas_unclassified	0.148519	0.0466175	0.130761	*
C00114_Choline	Peptostreptococcus_stomatis	-0.14793	0.0475032	0.132213	*
C00019_SAM.	Eubacterium_ventriosum	0.147799	0.0477033	0.132499	*
C00191_Glucuronate	Solobacterium_moorei	-0.146371	0.0499185	0.135815	*
C00042_Succinate	Alistipes_onderdonkii	-0.146171	0.0502348	0.136291	NA
C00078_Trp	Porphyromonas_asaccharolytica	-0.146056	0.0504182	0.136508	NA
C00020_AMP	Eubacterium_ventriosum	0.146037	0.0504477	0.136565	NA
C00003_NAD.	Peptostreptococcus_stomatis	-0.145803	0.0508229	0.137103	NA
C00153_Nicotinamide	Eubacterium_ventriosum	0.145443	0.0514034	0.137738	NA
C00300_Creatine	Clostridium_symbiosum	0.144692	0.0526319	0.139185	NA
C00042_Succinate	Clostridium_citroniae	0.144671	0.0526659	0.139187	NA
C00624_N.Acetylglutamate	Solobacterium_moorei	-0.143383	0.0548305	0.142013	NA
C00294_Inosine	Eubacterium_ventriosum	0.143081	0.0553493	0.142712	NA
C00042_Succinate	Burkholderiales_bacterium_1_1_47	0.142801	0.0558329	0.143389	NA
C00153_Nicotinamide	Coprococcus_sp_ART55_1	-0.142155	0.0569629	0.145253	NA
C00049_Asp	Clostridium_citroniae	0.141947	0.0573303	0.145585	NA
C00041_Ala	Eubacterium_ventriosum	-0.14162	0.0579127	0.146154	NA
C05984_2.Hydroxybutyrate	Coprococcus_sp_ART55_1	-0.141255	0.0585667	0.147044	NA
C00019_SAM.	Coprococcus_sp_ART55_1	-0.140819	0.0593581	0.147681	NA
C02678_Dodecanedioate	Eubacterium_ventriosum	0.139307	0.0621702	0.151127	NA
C05984_2.Hydroxybutyrate	Porphyromonas_asaccharolytica	-0.139062	0.0626356	0.151443	NA
C01042_N.Acetylaspartate	Gemella_morbillorum	-0.138628	0.0634678	0.152639	NA
C00993_Ala.Ala	Peptostreptococcus_stomatis	-0.138607	0.0635075	0.152688	NA
C00077_Ornithine	Ruminococcus_torques	0.138587	0.0635472	0.152729	NA
C00043_UDP.N.acetylglucosamine	Coprococcus_sp_ART55_1	-0.137908	0.0648682	0.154653	NA
C00294_Inosine	Coprococcus_sp_ART55_1	-0.1377	0.065277	0.155138	NA
C00049_Asp	Anaerotruncus_unclassified	0.137136	0.0663967	0.156272	NA
C00078_Trp	Eubacterium_ventriosum	0.136798	0.0670743	0.157053	NA
C00294_Inosine	Porphyromonas_asaccharolytica	-0.136473	0.0677324	0.158029	NA
C00153_Nicotinamide	Porphyromonas_asaccharolytica	-0.136434	0.0678119	0.158098	NA
C00246_Butyrate	Clostridium_citroniae	-0.135731	0.069256	0.159876	NA
C00114_Choline	Burkholderiales_bacterium_1_1_47	-0.135724	0.0692688	0.159881	NA
C00079_Phe	Solobacterium_moorei	0.135288	0.0701765	0.160512	NA
C02678_Dodecanedioate	Coprococcus_sp_ART55_1	-0.134595	0.0716394	0.16223	NA
C02678_Dodecanedioate	Porphyromonas_asaccharolytica	-0.13406	0.072785	0.163397	NA
C00043_UDP.N.acetylglucosamine	Porphyromonas_asaccharolytica	-0.133837	0.0732651	0.163754	NA
C00294_Inosine	Peptostreptococcus_stomatis	-0.133704	0.0735554	0.164191	NA
C00049_Asp	Parvimonas_micra	-0.133506	0.0739857	0.164482	NA
C00191_Glucuronate	Burkholderiales_bacterium_1_1_47	-0.133444	0.0741206	0.164674	NA
C00078_Trp	Peptostreptococcus_stomatis	-0.133309	0.0744181	0.16498	NA
C00079_Phe	Eubacterium_ventriosum	-0.13299	0.0751206	0.165665	NA
C00019_SAM.	Porphyromonas_asaccharolytica	-0.1325	0.0762096	0.166983	NA
C00049_Asp	Faecalibacterium_prausnitzii	0.132346	0.0765554	0.167488	NA
C00003_NAD.	Ruminococcus_torques	-0.132278	0.076708	0.167683	NA
C00123_Leu	Anaerotruncus_unclassified	-0.13179	0.0778109	0.169057	NA
C00183_Val	Clostridium_symbiosum	0.131473	0.0785344	0.170007	NA
C00003_NAD.	Clostridium_citroniae	-0.131292	0.0789503	0.170464	NA
C02678_Dodecanedioate	Peptostreptococcus_stomatis	-0.131216	0.0791256	0.170703	NA
C00114_Choline	Gemella_morbillorum	-0.131105	0.0793822	0.170982	NA
C00407_Ile	Adlercreutzia_equolifaciens	-0.13022	0.0814488	0.173351	NA
C05984_2.Hydroxybutyrate	Peptostreptococcus_stomatis	-0.129673	0.0827488	0.175022	NA
C00043_UDP.N.acetylglucosamine	Peptostreptococcus_stomatis	-0.129255	0.0837521	0.176301	NA
C00082_Tyr	Peptostreptococcus_stomatis	0.129018	0.0843248	0.176735	NA
C00246_Butyrate	Eubacterium_hallii	0.12886	0.08471	0.177099	NA
C00993_Ala.Ala	Eubacterium_ventriosum	0.128535	0.0855048	0.178008	NA
C00191_Glucuronate	Coprococcus_sp_ART55_1	-0.128391	0.0858588	0.178316	NA
C00407_Ile	Anaerotruncus_unclassified	-0.128288	0.0861124	0.178587	NA
C01042_N.Acetylaspartate	Parvimonas_micra	-0.128265	0.0861683	0.178638	NA
C00082_Tyr	Ruminococcus_torques	0.126773	0.0899154	0.182823	NA
C00020_AMP	Porphyromonas_asaccharolytica	-0.126621	0.0903051	0.183332	NA
C00082_Tyr	Eubacterium_ventriosum	-0.126549	0.0904898	0.183626	NA
C00153_Nicotinamide	Peptostreptococcus_stomatis	-0.126366	0.090961	0.184113	NA
C00183_Val	Alistipes_onderdonkii	-0.126356	0.0909876	0.184113	NA
C00020_AMP	Coprococcus_sp_ART55_1	-0.126072	0.0917222	0.184892	NA
C00019_SAM.	Peptostreptococcus_stomatis	-0.126068	0.0917329	0.184892	NA
C00082_Tyr	Bacteroides_fragilis	0.12601	0.0918825	0.185052	NA
C00025_Glu	Eubacterium_eligens	0.125697	0.0926983	0.186102	NA
C00003_NAD.	Gemella_morbillorum	-0.125638	0.0928546	0.18618	NA
C00245_Taurine	Peptostreptococcus_stomatis	0.125033	0.094451	0.188307	NA
C00993_Ala.Ala	Coprococcus_sp_ART55_1	-0.124907	0.094785	0.188692	NA
C01672_Cadaverine	Porphyromonas_asaccharolytica	0.124699	0.0953399	0.189435	NA
C00025_Glu	Ruminococcus_torques	-0.124148	0.0968251	0.19142	NA
C00624_N.Acetylglutamate	Burkholderiales_bacterium_1_1_47	-0.124072	0.0970315	0.19164	NA
C00020_AMP	Peptostreptococcus_stomatis	-0.123339	0.099036	0.194301	NA
C00041_Ala	Clostridium_citroniae	0.122496	0.101385	0.196978	NA
C00049_Asp	Gemella_morbillorum	-0.12237	0.101738	0.197412	NA
C00246_Butyrate	Porphyromonas_asaccharolytica	-0.121847	0.103219	0.199503	NA
C00079_Phe	Fusobacterium_nucleatum	0.121623	0.10386	0.200423	NA
C01042_N.Acetylaspartate	Parvimonas_unclassified	-0.121026	0.10558	0.202557	NA
C00003_NAD.	Bacteroides_fragilis	-0.120613	0.106786	0.203831	NA
C00191_Glucuronate	Porphyromonas_asaccharolytica	-0.119609	0.109757	0.207153	NA
C00246_Butyrate	Eubacterium_eligens	0.119351	0.110529	0.207841	NA
C00041_Ala	Ruminococcus_torques	0.118932	0.111797	0.209478	NA
C00993_Ala.Ala	Gemella_morbillorum	-0.117847	0.115126	0.21344	NA
C00191_Glucuronate	Peptostreptococcus_stomatis	-0.117806	0.115253	0.213602	NA
C00191_Glucuronate	Bacteroides_fragilis	-0.117417	0.116467	0.21507	NA
C00003_NAD.	Parvimonas_micra	-0.116687	0.118773	0.218082	NA
C00153_Nicotinamide	Gemella_morbillorum	-0.116425	0.119607	0.219279	NA
C00079_Phe	Clostridium_symbiosum	0.11632	0.119943	0.219592	NA
C00191_Glucuronate	Gemella_morbillorum	-0.11566	0.122075	0.222337	NA
C02678_Dodecanedioate	Burkholderiales_bacterium_1_1_47	-0.115596	0.122282	0.222638	NA
C00294_Inosine	Gemella_morbillorum	-0.11467	0.125324	0.226119	NA
C00043_UDP.N.acetylglucosamine	Gemella_morbillorum	-0.114345	0.126406	0.22714	NA
C00294_Inosine	Burkholderiales_bacterium_1_1_47	-0.113999	0.127564	0.228236	NA
C00114_Choline	Parvimonas_micra	-0.11373	0.128473	0.229472	NA
C02678_Dodecanedioate	Gemella_morbillorum	-0.113674	0.128661	0.22973	NA
C00246_Butyrate	Solobacterium_moorei	-0.113538	0.129121	0.230266	NA
C00042_Succinate	Porphyromonas_asaccharolytica	0.113419	0.129526	0.230729	NA
C00407_Ile	Clostridium_leptum	-0.112987	0.131003	0.232626	NA
C00003_NAD.	Porphyromonas_asaccharolytica	-0.112133	0.133958	0.236059	NA
C05984_2.Hydroxybutyrate	Gemella_morbillorum	-0.11117	0.137353	0.239955	NA
C00019_SAM.	Gemella_morbillorum	-0.110966	0.138079	0.240653	NA
C00078_Trp	Burkholderiales_bacterium_1_1_47	-0.110927	0.138219	0.240764	NA
C00183_Val	Bacteroides_fragilis	0.110433	0.139993	0.242653	NA
C00993_Ala.Ala	Porphyromonas_asaccharolytica	-0.109874	0.142025	0.244954	NA
C00041_Ala	Fusobacterium_nucleatum	0.109293	0.144156	0.24716	NA
C00993_Ala.Ala	Clostridium_citroniae	-0.109026	0.145146	0.248373	NA
C00407_Ile	Alistipes_onderdonkii	-0.108966	0.145367	0.248591	NA
C00153_Nicotinamide	Burkholderiales_bacterium_1_1_47	-0.108826	0.145888	0.248969	NA
C00245_Taurine	Eubacterium_eligens	0.10861	0.146695	0.250023	NA
C00078_Trp	Gemella_morbillorum	-0.108598	0.146741	0.250033	NA
C00003_NAD.	Parvimonas_unclassified	-0.108306	0.147837	0.251091	NA
C00624_N.Acetylglutamate	Peptostreptococcus_stomatis	-0.107388	0.151322	0.254332	NA
C00407_Ile	Porphyromonas_asaccharolytica	-0.106705	0.153956	0.257081	NA
C00993_Ala.Ala	Ruminococcus_torques	-0.106695	0.153996	0.257093	NA
C00041_Ala	Solobacterium_moorei	0.106563	0.154508	0.257633	NA
C00300_Creatine	Bacteroides_fragilis	0.106468	0.154876	0.257882	NA
C00042_Succinate	Eubacterium_ventriosum	-0.106077	0.156406	0.259501	NA
C00114_Choline	Bacteroides_fragilis	-0.105551	0.158485	0.261797	NA
C00020_AMP	Gemella_morbillorum	-0.1053	0.159483	0.262951	NA
C00025_Glu	Burkholderiales_bacterium_1_1_47	-0.104845	0.161302	0.26493	NA
C00993_Ala.Ala	Parvimonas_micra	-0.104839	0.161327	0.264943	NA
C00624_N.Acetylglutamate	Bacteroides_fragilis	-0.104734	0.16175	0.265361	NA
C00019_SAM.	Burkholderiales_bacterium_1_1_47	-0.104493	0.162721	0.266623	NA
C01672_Cadaverine	Clostridium_citroniae	0.104155	0.164091	0.268367	NA
C00300_Creatine	Fusobacterium_nucleatum	0.10325	0.167807	0.272474	NA
C00294_Inosine	Bacteroides_fragilis	-0.10297	0.168969	0.273601	NA
C05984_2.Hydroxybutyrate	Burkholderiales_bacterium_1_1_47	-0.102639	0.170351	0.275108	NA
C00300_Creatine	Eubacterium_eligens	-0.102513	0.170877	0.275633	NA
C00043_UDP.N.acetylglucosamine	Burkholderiales_bacterium_1_1_47	-0.102511	0.170886	0.275633	NA
C00077_Ornithine	Eubacterium_hallii	0.101044	0.177124	0.282869	NA
C02678_Dodecanedioate	Bacteroides_fragilis	-0.100867	0.177888	0.283802	NA
C00294_Inosine	Parvimonas_micra	-0.100812	0.178128	0.283956	NA
C00020_AMP	Burkholderiales_bacterium_1_1_47	-0.100752	0.178386	0.284239	NA
C00246_Butyrate	Fusobacterium_nucleatum	-0.100703	0.1786	0.284451	NA
C00407_Ile	Eubacterium_eligens	-0.0998817	0.182185	0.288621	NA
C00025_Glu	Eubacterium_hallii	-0.0991286	0.185521	0.292499	NA
C00020_AMP	Bacteroides_fragilis	-0.0988364	0.186826	0.293914	NA
C00049_Asp	Fusobacterium_nucleatum	-0.0988199	0.1869	0.293986	NA
C00123_Leu	Adlercreutzia_equolifaciens	-0.0987644	0.187149	0.294275	NA
C05984_2.Hydroxybutyrate	Parvimonas_micra	-0.0984104	0.188742	0.29581	NA
C00025_Glu	Clostridium_leptum	0.0980709	0.19028	0.297306	NA
C02678_Dodecanedioate	Parvimonas_micra	-0.0973507	0.193571	0.30111	NA
C00993_Ala.Ala	Bacteroides_fragilis	-0.0971861	0.194329	0.301829	NA
C00300_Creatine	Anaerotruncus_unclassified	-0.0967108	0.19653	0.304277	NA
C00043_UDP.N.acetylglucosamine	Parvimonas_micra	-0.0964186	0.197892	0.305757	NA
C00079_Phe	Bacteroides_fragilis	0.0958137	0.200733	0.30855	NA
C00407_Ile	Fusobacterium_nucleatum	-0.0951346	0.203958	0.31166	NA
C00993_Ala.Ala	Parvimonas_unclassified	-0.0940091	0.209385	0.317073	NA
C00043_UDP.N.acetylglucosamine	Bacteroides_fragilis	-0.0939453	0.209695	0.317453	NA
C00153_Nicotinamide	Parvimonas_micra	-0.0938959	0.209936	0.317741	NA
C00300_Creatine	Eubacterium_hallii	0.0938938	0.209946	0.317741	NA
C00153_Nicotinamide	Bacteroides_fragilis	-0.0932663	0.213023	0.320862	NA
C00019_SAM.	Parvimonas_micra	-0.0931119	0.213784	0.321795	NA
C00624_N.Acetylglutamate	Coprococcus_sp_ART55_1	-0.0929741	0.214466	0.322514	NA
C00019_SAM.	Bacteroides_fragilis	-0.0929082	0.214792	0.322637	NA
C00300_Creatine	Solobacterium_moorei	0.0928053	0.215303	0.32325	NA
C00245_Taurine	Clostridium_symbiosum	0.0926345	0.216152	0.324248	NA
C00079_Phe	Parvimonas_micra	0.0925049	0.216798	0.324817	NA
C00020_AMP	Parvimonas_micra	-0.0919905	0.219376	0.327655	NA
C01042_N.Acetylaspartate	Burkholderiales_bacterium_1_1_47	-0.0913547	0.222592	0.330975	NA
C00041_Ala	Bacteroides_fragilis	0.0898855	0.230151	0.338539	NA
C00078_Trp	Bacteroides_fragilis	-0.0898649	0.230258	0.338634	NA
C00082_Tyr	Parvimonas_micra	0.0886324	0.23674	0.345278	NA
C01672_Cadaverine	Clostridium_leptum	-0.0885624	0.237112	0.345534	NA
C00624_N.Acetylglutamate	Gemella_morbillorum	-0.0883175	0.238416	0.346827	NA
C05984_2.Hydroxybutyrate	Bacteroides_fragilis	-0.088227	0.2389	0.347211	NA
C01672_Cadaverine	Faecalibacterium_prausnitzii	-0.0877723	0.241339	0.34944	NA
C00078_Trp	Parvimonas_micra	-0.0873504	0.243617	0.351868	NA
C00245_Taurine	Ruminococcus_torques	-0.0867393	0.246943	0.355052	NA
C00077_Ornithine	Anaerotruncus_unclassified	-0.0865294	0.248093	0.356349	NA
C00077_Ornithine	Adlercreutzia_equolifaciens	-0.0858113	0.252055	0.360095	NA
C00079_Phe	Adlercreutzia_equolifaciens	-0.0854018	0.254333	0.362352	NA
C00082_Tyr	Adlercreutzia_equolifaciens	-0.0840273	0.262086	0.369536	NA
C00082_Tyr	Solobacterium_moorei	0.0838092	0.263331	0.370928	NA
C00025_Glu	Clostridium_symbiosum	-0.0830437	0.267731	0.375289	NA
C00079_Phe	Porphyromonas_asaccharolytica	0.0825951	0.270334	0.377832	NA
C00246_Butyrate	Burkholderiales_bacterium_1_1_47	-0.0825787	0.270429	0.377866	NA
C00300_Creatine	Gemella_morbillorum	0.0809305	0.28014	0.388041	NA
C00407_Ile	Solobacterium_moorei	-0.0797988	0.286942	0.395489	NA
C00049_Asp	Clostridium_leptum	0.0795539	0.288429	0.397019	NA
C00407_Ile	Gemella_morbillorum	-0.0781855	0.296828	0.406354	NA
C00079_Phe	Clostridium_citroniae	0.0780518	0.297658	0.407313	NA
C00049_Asp	Porphyromonas_asaccharolytica	0.0773666	0.301932	0.412057	NA
C00025_Glu	Anaerotruncus_unclassified	0.0772925	0.302397	0.412495	NA
C00245_Taurine	Parvimonas_unclassified	0.077276	0.3025	0.412583	NA
C00407_Ile	Burkholderiales_bacterium_1_1_47	-0.0769036	0.304843	0.414956	NA
C01672_Cadaverine	Burkholderiales_bacterium_1_1_47	0.0767513	0.305805	0.415978	NA
C00003_NAD.	Coprococcus_sp_ART55_1	-0.0765353	0.307172	0.417229	NA
C00246_Butyrate	Coprococcus_sp_ART55_1	-0.0764427	0.30776	0.4179	NA
C00624_N.Acetylglutamate	Porphyromonas_asaccharolytica	-0.0758439	0.311575	0.422267	NA
C00123_Leu	Clostridium_leptum	-0.0751114	0.316285	0.427149	NA
C00246_Butyrate	Anaerotruncus_unclassified	-0.0749653	0.31723	0.42817	NA
C00041_Ala	Peptostreptococcus_stomatis	0.0746566	0.319232	0.430321	NA
C01672_Cadaverine	Clostridium_symbiosum	0.0733973	0.327486	0.438979	NA
C00082_Tyr	Eubacterium_hallii	-0.0731175	0.329339	0.440977	NA
C01672_Cadaverine	Anaerotruncus_unclassified	-0.0730619	0.329708	0.441284	NA
C00082_Tyr	Fusobacterium_nucleatum	0.0728088	0.33139	0.442974	NA
C00114_Choline	Parvimonas_unclassified	-0.0724529	0.333766	0.445545	NA
C00407_Ile	Clostridium_citroniae	-0.0716874	0.338912	0.450818	NA
C00123_Leu	Eubacterium_eligens	-0.0707244	0.345456	0.457407	NA
C00407_Ile	Parvimonas_micra	-0.0702841	0.348476	0.460789	NA
C01042_N.Acetylaspartate	Porphyromonas_asaccharolytica	-0.0698149	0.35171	0.464309	NA
C00246_Butyrate	Parvimonas_unclassified	0.0691585	0.356268	0.469211	NA
C00123_Leu	Faecalibacterium_prausnitzii	-0.0690248	0.357201	0.470185	NA
C00183_Val	Clostridium_leptum	-0.0684733	0.361065	0.474028	NA
C00624_N.Acetylglutamate	Parvimonas_micra	-0.0684445	0.361267	0.474255	NA
C00041_Ala	Gemella_morbillorum	0.0684198	0.361441	0.474404	NA
C00042_Succinate	Eubacterium_hallii	0.0669136	0.372132	0.485593	NA
C00003_NAD.	Eubacterium_hallii	0.0669033	0.372206	0.485593	NA
C01042_N.Acetylaspartate	Anaerotruncus_unclassified	0.0668519	0.372575	0.485952	NA
C00041_Ala	Coprococcus_sp_ART55_1	0.065751	0.380516	0.493523	NA
C00123_Leu	Burkholderiales_bacterium_1_1_47	-0.0657201	0.38074	0.493754	NA
C00191_Glucuronate	Parvimonas_micra	-0.0650164	0.385872	0.498896	NA
C00300_Creatine	Peptostreptococcus_stomatis	0.0642489	0.391517	0.504504	NA
C00300_Creatine	Clostridium_citroniae	0.0634341	0.397564	0.510052	NA
C00041_Ala	Porphyromonas_asaccharolytica	0.0620883	0.407671	0.5199	NA
C05984_2.Hydroxybutyrate	Parvimonas_unclassified	-0.0620595	0.407889	0.520136	NA
C00407_Ile	Faecalibacterium_prausnitzii	-0.0616418	0.411059	0.523123	NA
C00993_Ala.Ala	Burkholderiales_bacterium_1_1_47	-0.0611747	0.414619	0.526698	NA
C00043_UDP.N.acetylglucosamine	Parvimonas_unclassified	-0.0608805	0.416872	0.528947	NA
C00020_AMP	Ruminococcus_torques	-0.0601377	0.42259	0.534038	NA
C00049_Asp	Solobacterium_moorei	-0.0599648	0.423927	0.535237	NA
C00025_Glu	Faecalibacterium_prausnitzii	0.0599586	0.423974	0.535252	NA
C00624_N.Acetylglutamate	Ruminococcus_torques	-0.0599051	0.424389	0.535607	NA
C00025_Glu	Clostridium_citroniae	-0.0596397	0.426448	0.53782	NA
C01672_Cadaverine	Adlercreutzia_equolifaciens	-0.0595368	0.427248	0.538742	NA
C00123_Leu	Parvimonas_micra	-0.0594977	0.427552	0.53904	NA
C00246_Butyrate	Clostridium_leptum	-0.0594895	0.427616	0.539078	NA
C00294_Inosine	Parvimonas_unclassified	-0.0589977	0.431453	0.542919	NA
C00043_UDP.N.acetylglucosamine	Ruminococcus_torques	-0.0589689	0.431678	0.543116	NA
C00407_Ile	Parvimonas_unclassified	-0.0588886	0.432306	0.543711	NA
C00123_Leu	Clostridium_symbiosum	0.0586479	0.434193	0.545457	NA
C00183_Val	Eubacterium_ventriosum	-0.0579648	0.439575	0.5506	NA
C00407_Ile	Coprococcus_sp_ART55_1	-0.0568207	0.448672	0.559602	NA
C05984_2.Hydroxybutyrate	Ruminococcus_torques	-0.0567199	0.449479	0.560187	NA
C00183_Val	Adlercreutzia_equolifaciens	-0.0565038	0.45121	0.561617	NA
C00183_Val	Anaerotruncus_unclassified	-0.0559338	0.455796	0.566033	NA
C00019_SAM.	Ruminococcus_torques	-0.0557466	0.457308	0.567507	NA
C00153_Nicotinamide	Parvimonas_unclassified	-0.0557219	0.457508	0.567624	NA
C00020_AMP	Parvimonas_unclassified	-0.0555758	0.45869	0.568686	NA
C00003_NAD.	Burkholderiales_bacterium_1_1_47	-0.0554955	0.45934	0.569272	NA
C00049_Asp	Eubacterium_hallii	0.0554811	0.459457	0.569369	NA
C01042_N.Acetylaspartate	Clostridium_leptum	0.0552568	0.461276	0.570912	NA
C00042_Succinate	Coprococcus_sp_ART55_1	0.0551066	0.462497	0.572041	NA
C00019_SAM.	Parvimonas_unclassified	-0.0549914	0.463435	0.572956	NA
C00123_Leu	Clostridium_citroniae	-0.0549811	0.463519	0.573015	NA
C00123_Leu	Porphyromonas_asaccharolytica	-0.0547095	0.465734	0.575124	NA
C00041_Ala	Burkholderiales_bacterium_1_1_47	0.0540943	0.470772	0.579737	NA
C00123_Leu	Gemella_morbillorum	-0.0536457	0.474465	0.582993	NA
C00153_Nicotinamide	Ruminococcus_torques	-0.053407	0.476436	0.58487	NA
C00114_Choline	Eubacterium_hallii	0.0533021	0.477304	0.585659	NA
C00300_Creatine	Burkholderiales_bacterium_1_1_47	0.0532671	0.477593	0.58592	NA
C00049_Asp	Eubacterium_ventriosum	-0.0528782	0.480819	0.588515	NA
C01672_Cadaverine	Eubacterium_ventriosum	0.0523967	0.484828	0.592231	NA
C02678_Dodecanedioate	Parvimonas_unclassified	-0.0523411	0.485292	0.59266	NA
C00082_Tyr	Porphyromonas_asaccharolytica	0.0506765	0.499299	0.60623	NA
C00183_Val	Peptostreptococcus_stomatis	0.0503061	0.502444	0.609016	NA
C01042_N.Acetylaspartate	Eubacterium_hallii	0.0502834	0.502636	0.609139	NA
C01672_Cadaverine	Eubacterium_hallii	-0.0498657	0.506196	0.612558	NA
C00183_Val	Eubacterium_hallii	-0.0494974	0.509346	0.615245	NA
C00123_Leu	Parvimonas_unclassified	-0.0494316	0.509911	0.615738	NA
C00300_Creatine	Parvimonas_unclassified	0.0490509	0.513179	0.618929	NA
C00078_Trp	Parvimonas_unclassified	-0.0488575	0.514844	0.620511	NA
C00123_Leu	Fusobacterium_nucleatum	-0.0481764	0.520728	0.625934	NA
C00624_N.Acetylglutamate	Anaerotruncus_unclassified	0.0481393	0.521049	0.626129	NA
C00245_Taurine	Bacteroides_fragilis	-0.0480756	0.521602	0.626556	NA
C00294_Inosine	Ruminococcus_torques	-0.0480591	0.521744	0.626675	NA
C01672_Cadaverine	Ruminococcus_torques	-0.0478904	0.523209	0.628009	NA
C02678_Dodecanedioate	Ruminococcus_torques	-0.0473389	0.52801	0.632328	NA
C00042_Succinate	Adlercreutzia_equolifaciens	0.0469562	0.531354	0.63528	NA
C00079_Phe	Eubacterium_hallii	-0.0461599	0.538348	0.641648	NA
C00041_Ala	Eubacterium_hallii	-0.0459376	0.540308	0.643214	NA
C00041_Ala	Parvimonas_micra	0.0458224	0.541325	0.644183	NA
C00300_Creatine	Ruminococcus_torques	0.0456125	0.543181	0.645469	NA
C00407_Ile	Bacteroides_fragilis	0.0455096	0.544092	0.646309	NA
C00082_Tyr	Anaerotruncus_unclassified	0.0449355	0.549189	0.650312	NA
C00300_Creatine	Eubacterium_ventriosum	0.0428758	0.567664	0.667465	NA
C00020_AMP	Eubacterium_hallii	0.042382	0.572138	0.671356	NA
C00079_Phe	Clostridium_leptum	-0.0422976	0.572903	0.671756	NA
C00624_N.Acetylglutamate	Eubacterium_ventriosum	0.0422359	0.573464	0.672264	NA
C00042_Succinate	Ruminococcus_torques	0.0418614	0.576871	0.675057	NA
C00993_Ala.Ala	Anaerotruncus_unclassified	0.0416741	0.578578	0.676454	NA
C00993_Ala.Ala	Clostridium_leptum	0.0416638	0.578672	0.676514	NA
C00294_Inosine	Eubacterium_hallii	0.0412914	0.582074	0.679559	NA
C00153_Nicotinamide	Eubacterium_hallii	0.0410362	0.58441	0.681611	NA
C00300_Creatine	Parvimonas_micra	0.0409087	0.58558	0.682774	NA
C00082_Tyr	Clostridium_symbiosum	0.0407255	0.587261	0.684381	NA
C05984_2.Hydroxybutyrate	Eubacterium_hallii	0.0401576	0.592488	0.689292	NA
C02678_Dodecanedioate	Adlercreutzia_equolifaciens	-0.0394477	0.599052	0.694846	NA
C00246_Butyrate	Alistipes_onderdonkii	0.0385753	0.607163	0.702451	NA
C00043_UDP.N.acetylglucosamine	Eubacterium_hallii	0.0380238	0.612315	0.707237	NA
C00078_Trp	Ruminococcus_torques	-0.0377666	0.614724	0.709176	NA
C00153_Nicotinamide	Adlercreutzia_equolifaciens	-0.0377275	0.615091	0.709489	NA
C00294_Inosine	Adlercreutzia_equolifaciens	-0.0377131	0.615226	0.709548	NA
C00114_Choline	Adlercreutzia_equolifaciens	-0.0377069	0.615284	0.709563	NA
C00041_Ala	Anaerotruncus_unclassified	-0.0376781	0.615554	0.709823	NA
C00082_Tyr	Alistipes_onderdonkii	0.0376534	0.615785	0.70995	NA
C00019_SAM.	Eubacterium_hallii	0.037567	0.616597	0.710552	NA
C00019_SAM.	Adlercreutzia_equolifaciens	-0.0368448	0.623393	0.717086	NA
C00407_Ile	Clostridium_symbiosum	0.0362912	0.628623	0.721423	NA
C02678_Dodecanedioate	Eubacterium_hallii	0.035462	0.636494	0.728342	NA
C01042_N.Acetylaspartate	Eubacterium_ventriosum	0.0352027	0.638963	0.730375	NA
C00079_Phe	Coprococcus_sp_ART55_1	0.0350422	0.640493	0.731755	NA
C00043_UDP.N.acetylglucosamine	Adlercreutzia_equolifaciens	-0.0349188	0.641672	0.73273	NA
C05984_2.Hydroxybutyrate	Adlercreutzia_equolifaciens	-0.0346842	0.643913	0.734706	NA
C00624_N.Acetylglutamate	Eubacterium_hallii	0.0343118	0.647478	0.737573	NA
C00407_Ile	Peptostreptococcus_stomatis	-0.0340545	0.649945	0.739722	NA
C00025_Glu	Coprococcus_sp_ART55_1	-0.0339229	0.65121	0.740735	NA
C00078_Trp	Eubacterium_hallii	0.0336451	0.65388	0.742918	NA
C00624_N.Acetylglutamate	Clostridium_leptum	0.0334352	0.655901	0.744572	NA
C00049_Asp	Alistipes_onderdonkii	0.0306223	0.683218	0.768	NA
C00183_Val	Solobacterium_moorei	0.0305442	0.683984	0.768456	NA
C00020_AMP	Adlercreutzia_equolifaciens	-0.0304762	0.684649	0.76893	NA
C00025_Glu	Porphyromonas_asaccharolytica	-0.029931	0.689998	0.773665	NA
C00123_Leu	Solobacterium_moorei	-0.0293754	0.695464	0.778479	NA
C00123_Leu	Peptostreptococcus_stomatis	-0.0288075	0.701067	0.783199	NA
C00082_Tyr	Coprococcus_sp_ART55_1	-0.0279083	0.709973	0.790747	NA
C00183_Val	Clostridium_citroniae	0.0278651	0.710402	0.791113	NA
C00078_Trp	Clostridium_leptum	0.0271449	0.717564	0.79651	NA
C00246_Butyrate	Ruminococcus_torques	0.0269947	0.719061	0.797826	NA
C00078_Trp	Adlercreutzia_equolifaciens	-0.0264185	0.724813	0.801744	NA
C00077_Ornithine	Clostridium_leptum	0.0263568	0.72543	0.802034	NA
C00246_Butyrate	Adlercreutzia_equolifaciens	-0.0260913	0.728086	0.804071	NA
C00003_NAD.	Anaerotruncus_unclassified	0.0253465	0.735556	0.810285	NA
C00183_Val	Fusobacterium_nucleatum	0.0253177	0.735846	0.810434	NA
C00245_Taurine	Faecalibacterium_prausnitzii	-0.0236221	0.752944	0.824558	NA
C00191_Glucuronate	Clostridium_leptum	0.0220151	0.769261	0.837246	NA
C00624_N.Acetylglutamate	Parvimonas_unclassified	-0.0212805	0.776755	0.84351	NA
C00041_Ala	Parvimonas_unclassified	0.0210562	0.779047	0.845001	NA
C00082_Tyr	Clostridium_citroniae	0.0210027	0.779594	0.845491	NA
C00079_Phe	Burkholderiales_bacterium_1_1_47	-0.0200665	0.789183	0.852884	NA
C00183_Val	Gemella_morbillorum	0.0194944	0.795058	0.85791	NA
C00246_Butyrate	Parvimonas_micra	0.0190109	0.800034	0.862279	NA
C00082_Tyr	Burkholderiales_bacterium_1_1_47	-0.0190026	0.800118	0.862312	NA
C00624_N.Acetylglutamate	Adlercreutzia_equolifaciens	-0.0187866	0.802344	0.864298	NA
C00025_Glu	Adlercreutzia_equolifaciens	-0.0186755	0.803489	0.865355	NA
C00191_Glucuronate	Ruminococcus_torques	-0.0173483	0.8172	0.876007	NA
C00079_Phe	Anaerotruncus_unclassified	-0.0172495	0.818223	0.876806	NA
C00407_Ile	Eubacterium_hallii	-0.0167042	0.823874	0.880833	NA
C01042_N.Acetylaspartate	Coprococcus_sp_ART55_1	-0.0152618	0.838866	0.891508	NA
C00114_Choline	Clostridium_leptum	0.0147577	0.84412	0.895039	NA
C00300_Creatine	Coprococcus_sp_ART55_1	0.0147288	0.844421	0.895237	NA
C00003_NAD.	Clostridium_leptum	0.0146856	0.844871	0.895595	NA
C00114_Choline	Ruminococcus_torques	-0.0143544	0.848328	0.897981	NA
C00123_Leu	Eubacterium_ventriosum	-0.014305	0.848844	0.898422	NA
C00042_Succinate	Anaerotruncus_unclassified	-0.0142864	0.849037	0.898506	NA
C00019_SAM.	Clostridium_leptum	0.0137494	0.854648	0.902392	NA
C00020_AMP	Clostridium_leptum	0.0132185	0.860202	0.906622	NA
C00407_Ile	Eubacterium_ventriosum	0.012416	0.86861	0.912505	NA
C01042_N.Acetylaspartate	Adlercreutzia_equolifaciens	0.0122288	0.870574	0.913598	NA
C00114_Choline	Anaerotruncus_unclassified	-0.0114201	0.879065	0.919018	NA
C00123_Leu	Bacteroides_fragilis	0.0112802	0.880536	0.919841	NA
C00153_Nicotinamide	Clostridium_leptum	0.0109468	0.884041	0.921374	NA
C00300_Creatine	Adlercreutzia_equolifaciens	-0.010416	0.889628	0.92523	NA
C00043_UDP.N.acetylglucosamine	Clostridium_leptum	0.0101443	0.892489	0.927246	NA
C00020_AMP	Anaerotruncus_unclassified	0.00953322	0.89893	0.931857	NA
C05984_2.Hydroxybutyrate	Clostridium_leptum	0.00943033	0.900015	0.932644	NA
C00294_Inosine	Clostridium_leptum	0.00938095	0.900536	0.932846	NA
C00993_Ala.Ala	Eubacterium_hallii	0.00869163	0.907811	0.938297	NA
C00123_Leu	Coprococcus_sp_ART55_1	-0.00850644	0.909767	0.939888	NA
C00042_Succinate	Clostridium_leptum	0.00787267	0.916464	0.944509	NA
C00300_Creatine	Porphyromonas_asaccharolytica	0.00738706	0.9216	0.947993	NA
C00082_Tyr	Clostridium_leptum	-0.00687881	0.926978	0.951788	NA
C02678_Dodecanedioate	Anaerotruncus_unclassified	0.00675535	0.928285	0.95286	NA
C02678_Dodecanedioate	Clostridium_leptum	0.00622036	0.933952	0.957061	NA
C00246_Butyrate	Gemella_morbillorum	-0.00619978	0.93417	0.957223	NA
C00246_Butyrate	Bacteroides_fragilis	0.00544873	0.94213	0.962592	NA
C00078_Trp	Anaerotruncus_unclassified	0.00454747	0.951689	0.969024	NA
C00003_NAD.	Adlercreutzia_equolifaciens	-0.00447133	0.952497	0.969659	NA
C00041_Ala	Adlercreutzia_equolifaciens	0.0037923	0.959704	0.97497	NA
C00191_Glucuronate	Adlercreutzia_equolifaciens	-0.00368941	0.960797	0.975722	NA
C00183_Val	Coprococcus_sp_ART55_1	0.00326348	0.96532	0.978557	NA
C00049_Asp	Clostridium_symbiosum	-0.00318323	0.966172	0.9789	NA
C00183_Val	Burkholderiales_bacterium_1_1_47	-0.00281284	0.970106	0.981334	NA
C00123_Leu	Eubacterium_hallii	0.00277581	0.970499	0.981669	NA
C00294_Inosine	Anaerotruncus_unclassified	-0.00249802	0.97345	0.983396	NA
C00043_UDP.N.acetylglucosamine	Anaerotruncus_unclassified	0.00233958	0.975134	0.984494	NA
C00041_Ala	Clostridium_leptum	-0.00233546	0.975178	0.984494	NA
C00993_Ala.Ala	Adlercreutzia_equolifaciens	0.00220583	0.976555	0.9854	NA
C05984_2.Hydroxybutyrate	Anaerotruncus_unclassified	-0.00198154	0.978938	0.987097	NA
C00300_Creatine	Clostridium_leptum	0.00189718	0.979835	0.987397	NA
C00183_Val	Parvimonas_unclassified	0.00183339	0.980513	0.987692	NA
C00191_Glucuronate	Anaerotruncus_unclassified	-0.00165437	0.982415	0.988916	NA
C00183_Val	Porphyromonas_asaccharolytica	0.00164408	0.982525	0.988922	NA
C00153_Nicotinamide	Anaerotruncus_unclassified	-0.00159058	0.983093	0.989221	NA
C00246_Butyrate	Peptostreptococcus_stomatis	0.00154326	0.983596	0.98935	NA
C00183_Val	Parvimonas_micra	0.00148358	0.98423	0.989736	NA
C00191_Glucuronate	Parvimonas_unclassified	0.00102267	0.989129	0.992706	NA
C00019_SAM.	Anaerotruncus_unclassified	0.000821013	0.991273	0.994163	NA
